# Supplementary material for: Single-cell sequencing of a novel model of neonatal bile duct ligation in mice identifies macrophage heterogeneity in obstructive cholestasis
Source: Sci Rep. 2023 Aug 29;13:14104. doi: 10.1038/s41598-023-41207-0 (PMC10465511; doi:10.1038/s41598-023-41207-0)
Supplement: Supplementary file 8 — Supplementary Table 2. [file 41598_2023_41207_MOESM8_ESM.xlsx]

## Sheet: Normal 
	p_val	avg_log2FC	pct.1	pct.2	p_val_adj	cluster	gene
Igkc	0	4.51149	0.957	0.229	0	0	Igkc
Cd79a	0	3.97405	0.998	0.138	0	0	Cd79a
Iglc1	0	3.87812	0.576	0.028	0	0	Iglc1
Cd79b	0	3.60314	0.993	0.253	0	0	Cd79b
Ighm	0	3.59039	0.999	0.39	0	0	Ighm
Iglc2	0	3.50112	0.489	0.032	0	0	Iglc2
Ms4a1	0	3.48708	0.616	0.024	0	0	Ms4a1
Ebf1	0	3.36024	0.989	0.129	0	0	Ebf1
Vpreb3	0	2.92401	0.92	0.128	0	0	Vpreb3
Ly6d	0	2.86405	0.59	0.047	0	0	Ly6d
Iglc3	0	2.82884	0.673	0.041	0	0	Iglc3
Fam129c	0	2.76779	0.804	0.123	0	0	Fam129c
Cd37	0	2.7014	0.968	0.487	0	0	Cd37
Fcrla	0	2.67178	0.877	0.151	0	0	Fcrla
Ccr7	0	2.52301	0.573	0.079	0	0	Ccr7
Spib	0	2.44639	0.837	0.122	0	0	Spib
Arl5c	0	2.42376	0.724	0.192	0	0	Arl5c
Siglecg	0	2.36163	0.81	0.134	0	0	Siglecg
Tnfrsf13c	0	2.32535	0.725	0.111	0	0	Tnfrsf13c
Chchd10	0	2.32168	0.848	0.212	0	0	Chchd10
Mzb1	0	2.32156	0.88	0.138	0	0	Mzb1
Fcmr	0	2.30606	0.519	0.021	0	0	Fcmr
Cd72	0	2.287	0.796	0.23	0	0	Cd72
Atp1b1	0	2.25534	0.656	0.19	0	0	Atp1b1
Cxcr4	0	2.1692	0.846	0.333	0	0	Cxcr4
Rhoh	0	2.08967	0.858	0.362	0	0	Rhoh
Foxp1	0	2.07557	0.925	0.45	0	0	Foxp1
Pafah1b3	0	2.07159	0.804	0.285	0	0	Pafah1b3
Cd19	0	2.0168	0.731	0.088	0	0	Cd19
Pax5	0	1.93587	0.697	0.094	0	0	Pax5
Slamf6	0	1.9223	0.685	0.114	0	0	Slamf6
4930597A21Rik	0	1.89451	0.541	0.066	0	0	4930597A21Rik
Pou2af1	0	1.85111	0.717	0.104	0	0	Pou2af1
Chst3	0	1.8387	0.623	0.077	0	0	Chst3
Trib2	0	1.83118	0.594	0.09	0	0	Trib2
Il12a	0	1.82844	0.495	0.085	0	0	Il12a
Cd24a	0	1.82763	0.889	0.271	0	0	Cd24a
Blnk	0	1.79957	0.735	0.147	0	0	Blnk
Irf4	0	1.78888	0.594	0.127	0	0	Irf4
Ralgps2	0	1.77431	0.709	0.21	0	0	Ralgps2
Cecr2	0	1.74812	0.615	0.104	0	0	Cecr2
Smim14	0	1.70311	0.885	0.495	0	0	Smim14
Ptprcap	0	1.64865	0.933	0.33	0	0	Ptprcap
Btg1	0	1.59909	0.987	0.736	0	0	Btg1
Serp1	0	1.59573	0.925	0.65	0	0	Serp1
S1pr1	0	1.59534	0.493	0.085	0	0	S1pr1
Arpc5l	0	1.58566	0.86	0.498	0	0	Arpc5l
Snn	0	1.53859	0.614	0.162	0	0	Snn
H3f3a	0	1.47837	0.993	0.949	0	0	H3f3a
Blk	0	1.46141	0.518	0.07	0	0	Blk
Jund	0	1.39269	0.994	0.865	0	0	Jund
Rps3a1	0	0.858945	0.99	0.957	0	0	Rps3a1
Srpk3	4.80797e-304	1.17345	0.342	0.025	1.49302e-299	0	Srpk3
4930523C07Rik	6.26892e-301	1.56246	0.725	0.258	1.94669e-296	0	4930523C07Rik
Gm30211	7.68911e-301	1.96316	0.52	0.091	2.3877e-296	0	Gm30211
Cxcr5	1.23229e-299	1.42808	0.331	0.022	3.82664e-295	0	Cxcr5
Lrmp	1.91828e-295	1.66746	0.871	0.536	5.95685e-291	0	Lrmp
Bcl7a	4.34103e-293	1.79966	0.61	0.162	1.34802e-288	0	Bcl7a
Cnp	8.75865e-289	1.84282	0.777	0.375	2.71982e-284	0	Cnp
Dusp2	9.4583e-289	1.94033	0.852	0.387	2.93709e-284	0	Dusp2
Ighd	2.80974e-283	1.6556	0.401	0.053	8.7251e-279	0	Ighd
Pkig	7.94923e-283	1.42847	0.802	0.363	2.46848e-278	0	Pkig
Tcf3	1.38815e-279	1.59111	0.757	0.333	4.31063e-275	0	Tcf3
Mtss1	1.06159e-274	1.47689	0.689	0.253	3.29656e-270	0	Mtss1
B3gnt5	4.70666e-269	1.14234	0.369	0.045	1.46156e-264	0	B3gnt5
Ikzf3	3.82956e-264	1.51975	0.567	0.152	1.18919e-259	0	Ikzf3
Ptp4a3	2.01091e-259	1.52278	0.767	0.392	6.24447e-255	0	Ptp4a3
Rps27	1.58343e-258	0.84472	0.987	0.95	4.91702e-254	0	Rps27
Cytip	9.92968e-252	1.3687	0.836	0.425	3.08346e-247	0	Cytip
Scd1	1.54771e-250	1.26256	0.386	0.056	4.80611e-246	0	Scd1
Gm8369	4.02613e-246	1.35336	0.305	0.027	1.25023e-241	0	Gm8369
Bach2	7.34449e-244	1.37883	0.517	0.129	2.28069e-239	0	Bach2
A630001G21Rik	9.96691e-239	1.3707	0.567	0.189	3.09503e-234	0	A630001G21Rik
Rps9	3.53152e-236	0.673937	0.994	0.974	1.09664e-231	0	Rps9
Pold4	4.67428e-235	1.48063	0.783	0.484	1.4515e-230	0	Pold4
Mef2c	8.95249e-231	1.52018	0.712	0.314	2.78002e-226	0	Mef2c
Rpl7	8.28239e-230	0.754169	0.989	0.944	2.57193e-225	0	Rpl7
Malat1	4.94946e-226	0.880792	1	0.946	1.53696e-221	0	Malat1
Akap12	3.26807e-224	1.54859	0.526	0.144	1.01483e-219	0	Akap12
Cd40	2.27442e-223	1.06677	0.3	0.032	7.06277e-219	0	Cd40
Cd2	1.90561e-221	1.36699	0.502	0.127	5.9175e-217	0	Cd2
Bcl11a	5.22132e-221	1.31723	0.471	0.114	1.62138e-216	0	Bcl11a
Arhgap17	2.69846e-213	1.29001	0.785	0.481	8.37954e-209	0	Arhgap17
Rps20	2.78751e-212	0.728355	0.992	0.96	8.65607e-208	0	Rps20
Tsc22d3	2.37731e-210	1.55215	0.886	0.681	7.38225e-206	0	Tsc22d3
Cpm	4.08986e-209	1.15878	0.354	0.06	1.27002e-204	0	Cpm
Limd2	2.13744e-208	1.22021	0.879	0.671	6.63738e-204	0	Limd2
Fau	3.30451e-208	0.593112	0.994	0.978	1.02615e-203	0	Fau
Sox4	7.37184e-208	2.23736	0.637	0.26	2.28918e-203	0	Sox4
Sdc4	8.06089e-208	1.37906	0.518	0.159	2.50315e-203	0	Sdc4
H2-Ob	6.16428e-207	1.13895	0.388	0.081	1.91419e-202	0	H2-Ob
Dok3	1.48547e-202	1.37785	0.633	0.273	4.61282e-198	0	Dok3
Myb	2.62476e-201	1.36766	0.497	0.141	8.15066e-197	0	Myb
Aff3	2.36998e-199	0.998522	0.361	0.069	7.3595e-195	0	Aff3
Pgls	1.49397e-198	1.63274	0.85	0.654	4.63923e-194	0	Pgls
Rag1	1.94475e-198	1.17316	0.258	0.025	6.03904e-194	0	Rag1
Napsa	3.35323e-196	1.22903	0.681	0.298	1.04128e-191	0	Napsa
Tnfrsf13b	2.00621e-193	1.2948	0.562	0.221	6.22987e-189	0	Tnfrsf13b
Myl4	5.78555e-193	1.15416	0.487	0.12	1.79659e-188	0	Myl4
Ptma	1.64285e-190	0.501975	0.995	0.948	5.10154e-186	0	Ptma
Paip2	1.43543e-187	1.10973	0.841	0.64	4.45744e-183	0	Paip2
Rps19	2.14385e-186	0.698164	0.99	0.945	6.6573e-182	0	Rps19
Camk2d	2.45196e-181	1.3323	0.716	0.386	7.61406e-177	0	Camk2d
Dgkd	5.80889e-176	1.21288	0.592	0.269	1.80383e-171	0	Dgkd
Rbm39	5.3347e-175	0.812645	0.955	0.795	1.65658e-170	0	Rbm39
H3f3b	3.52023e-174	0.793981	0.998	0.954	1.09314e-169	0	H3f3b
Cd69	1.26727e-173	1.288	0.714	0.319	3.93524e-169	0	Cd69
C1galt1	3.74093e-173	1.39891	0.561	0.244	1.16167e-168	0	C1galt1
Klf2	3.98142e-171	1.175	0.986	0.817	1.23635e-166	0	Klf2
Tmem163	9.46305e-171	0.872842	0.296	0.049	2.93856e-166	0	Tmem163
Dnajc7	4.09989e-169	1.82336	0.737	0.519	1.27314e-164	0	Dnajc7
Plekha2	5.37248e-169	1.22738	0.644	0.345	1.66832e-164	0	Plekha2
Coro1a	1.22152e-167	0.901639	0.953	0.629	3.79317e-163	0	Coro1a
Trim11	5.56081e-167	1.16058	0.471	0.165	1.7268e-162	0	Trim11
Gm20696	3.56673e-166	1.04092	0.338	0.074	1.10758e-161	0	Gm20696
Cd22	6.95041e-166	1.02937	0.327	0.066	2.15831e-161	0	Cd22
Rpl28	8.72411e-165	0.708784	0.991	0.948	2.7091e-160	0	Rpl28
Strbp	1.61628e-164	1.17093	0.531	0.211	5.01903e-160	0	Strbp
Fam53b	4.52065e-164	1.43803	0.62	0.317	1.4038e-159	0	Fam53b
Rps7	1.10429e-163	0.64144	0.981	0.93	3.42915e-159	0	Rps7
Serinc3	2.51986e-161	0.847562	0.953	0.846	7.82491e-157	0	Serinc3
Dennd5b	2.83448e-159	1.17698	0.375	0.099	8.80191e-155	0	Dennd5b
Rpl12	3.39034e-159	0.730811	0.984	0.916	1.0528e-154	0	Rpl12
Klhl24	1.70764e-157	1.17522	0.671	0.399	5.30273e-153	0	Klhl24
Rpl18a	2.95398e-157	0.588689	0.988	0.957	9.173e-153	0	Rpl18a
Eif3f	1.15688e-155	0.88326	0.912	0.78	3.59245e-151	0	Eif3f
Eef2	6.6752e-155	0.73919	0.966	0.887	2.07285e-150	0	Eef2
Fam43a	6.42234e-154	1.13641	0.6	0.27	1.99433e-149	0	Fam43a
Rps13	1.56659e-151	0.570717	0.991	0.944	4.86473e-147	0	Rps13
Swap70	1.50323e-148	1.30425	0.574	0.289	4.66798e-144	0	Swap70
Pou2f2	4.67223e-148	1.25983	0.596	0.283	1.45087e-143	0	Pou2f2
Ddx54	4.21441e-145	1.26485	0.624	0.371	1.3087e-140	0	Ddx54
Nol7	7.21319e-143	0.957001	0.782	0.571	2.23991e-138	0	Nol7
Treml2	2.81114e-142	0.932188	0.331	0.083	8.72942e-138	0	Treml2
Rpl8	8.10754e-142	0.546651	0.988	0.947	2.51764e-137	0	Rpl8
Trp53i11	9.69518e-141	1.05356	0.482	0.189	3.01065e-136	0	Trp53i11
Sbk1	5.07615e-138	0.810933	0.287	0.061	1.5763e-133	0	Sbk1
Rpl17	1.43663e-134	0.579349	0.984	0.944	4.46115e-130	0	Rpl17
Smc6	1.64434e-134	1.35018	0.75	0.554	5.10618e-130	0	Smc6
Rps26	1.82083e-134	0.647298	0.971	0.922	5.65421e-130	0	Rps26
Gpcpd1	3.89687e-132	0.992996	0.709	0.446	1.21009e-127	0	Gpcpd1
Hist1h1c	1.09695e-131	1.92204	0.66	0.405	3.40636e-127	0	Hist1h1c
Tmsb10	5.75014e-131	0.744131	0.973	0.666	1.78559e-126	0	Tmsb10
Herpud1	5.83241e-131	1.3757	0.704	0.466	1.81114e-126	0	Herpud1
Cyfip2	6.99201e-130	1.03511	0.585	0.303	2.17123e-125	0	Cyfip2
Myo1e	1.58635e-127	0.908686	0.32	0.085	4.9261e-123	0	Myo1e
Ddx5	1.59124e-127	0.611717	0.978	0.884	4.94128e-123	0	Ddx5
Txndc11	2.66057e-127	1.21484	0.484	0.224	8.26187e-123	0	Txndc11
Cux1	3.24833e-127	1.05561	0.603	0.356	1.0087e-122	0	Cux1
Cmah	3.52992e-127	0.940187	0.311	0.078	1.09615e-122	0	Cmah
Rgs2	1.80764e-125	1.12003	0.863	0.637	5.61325e-121	0	Rgs2
Serinc5	6.0483e-125	1.03873	0.376	0.125	1.87818e-120	0	Serinc5
Ypel3	1.35595e-124	1.06065	0.662	0.428	4.21064e-120	0	Ypel3
Cd93	1.40306e-124	0.996989	0.468	0.181	4.35693e-120	0	Cd93
Foxo1	5.96526e-122	1.01916	0.463	0.201	1.85239e-117	0	Foxo1
Rpl18	9.33663e-122	0.526561	0.988	0.937	2.8993e-117	0	Rpl18
Gm47283	1.46935e-121	0.957658	0.734	0.514	4.56278e-117	0	Gm47283
mt-Cytb	6.23164e-121	0.43682	1	0.992	1.93511e-116	0	mt-Cytb
Hvcn1	2.12528e-120	1.15174	0.34	0.105	6.59962e-116	0	Hvcn1
Rack1	2.55289e-120	0.540598	0.98	0.927	7.92748e-116	0	Rack1
Ets1	1.42486e-119	0.845068	0.774	0.459	4.42461e-115	0	Ets1
Dmxl1	5.20672e-119	1.24791	0.536	0.289	1.61684e-114	0	Dmxl1
Rrm2b	1.13075e-117	1.00163	0.395	0.148	3.51133e-113	0	Rrm2b
Zcchc11	4.68935e-117	1.02675	0.649	0.429	1.45618e-112	0	Zcchc11
Zfp706	1.3132e-116	0.809764	0.812	0.649	4.07787e-112	0	Zfp706
Cerk	2.40799e-116	1.00054	0.549	0.302	7.47754e-112	0	Cerk
Dusp10	5.3662e-116	1.226	0.412	0.166	1.66636e-111	0	Dusp10
Syk	2.35458e-115	1.0398	0.686	0.465	7.31169e-111	0	Syk
Klhl6	5.72113e-115	1.13006	0.533	0.294	1.77658e-110	0	Klhl6
Lsp1	3.4396e-114	0.632543	0.837	0.465	1.0681e-109	0	Lsp1
Csk	6.32806e-114	0.921863	0.699	0.518	1.96505e-109	0	Csk
Elf1	6.74932e-114	0.912265	0.699	0.512	2.09587e-109	0	Elf1
Pten	1.02978e-113	0.953597	0.725	0.561	3.19778e-109	0	Pten
Jakmip1	1.32001e-113	0.796829	0.347	0.112	4.09904e-109	0	Jakmip1
Tmem243	1.85202e-113	1.0312	0.552	0.321	5.75107e-109	0	Tmem243
Rps8	3.67832e-113	0.443913	0.993	0.964	1.14223e-108	0	Rps8
Map3k1	2.45873e-110	1.02739	0.57	0.347	7.63508e-106	0	Map3k1
Atp2a3	2.90067e-110	0.960192	0.424	0.182	9.00744e-106	0	Atp2a3
Rpl35a	3.2564e-109	0.479383	0.983	0.944	1.01121e-104	0	Rpl35a
Eif3h	8.68869e-109	0.719048	0.877	0.749	2.6981e-104	0	Eif3h
Rps10	1.87465e-107	0.465541	0.987	0.958	5.82134e-103	0	Rps10
Rps15a	1.03104e-105	0.467521	0.989	0.947	3.2017e-101	0	Rps15a
Zfp36l1	3.20851e-105	0.902109	0.848	0.642	9.96338e-101	0	Zfp36l1
Parp1	3.14701e-104	0.936841	0.516	0.28	9.77242e-100	0	Parp1
Neil1	4.75398e-104	0.813261	0.277	0.076	1.47625e-99	0	Neil1
Spns3	6.08359e-104	0.897966	0.289	0.083	1.88914e-99	0	Spns3
Scaf11	3.48737e-103	0.922921	0.703	0.529	1.08293e-98	0	Scaf11
Rpl4	2.22172e-102	0.572855	0.963	0.881	6.8991e-98	0	Rpl4
2023-09-01	7.32283e-102	0.667913	0.632	0.325	2.27396e-97	0	2023-09-01
Rpl19	1.29455e-101	0.450859	0.993	0.96	4.01995e-97	0	Rpl19
Tmem108	1.60436e-101	0.880345	0.286	0.08	4.98203e-97	0	Tmem108
Rps4x	9.84555e-101	0.476552	0.984	0.946	3.05734e-96	0	Rps4x
Cd74	1.0355e-100	1.08843	0.708	0.478	3.21554e-96	0	Cd74
Trp53inp1	1.76917e-100	0.938605	0.432	0.197	5.49381e-96	0	Trp53inp1
mt-Atp6	4.82462e-100	0.302152	0.999	0.997	1.49819e-95	0	mt-Atp6
Rpl6	9.15968e-100	0.486066	0.98	0.935	2.84436e-95	0	Rpl6
Srsf3	1.07767e-99	0.645042	0.885	0.753	3.34649e-95	0	Srsf3
Otud1	3.6573e-99	0.890246	0.289	0.087	1.1357e-94	0	Otud1
Rpl11	5.88208e-99	0.466404	0.984	0.944	1.82656e-94	0	Rpl11
Atf4	2.1568e-98	0.834028	0.751	0.619	6.69752e-94	0	Atf4
Fbxl12	1.79513e-97	0.867528	0.371	0.149	5.57443e-93	0	Fbxl12
Naca	5.7503e-97	0.578652	0.954	0.885	1.78564e-92	0	Naca
Hes6	4.05227e-96	1.02158	0.484	0.26	1.25835e-91	0	Hes6
Rpl9	9.69931e-96	0.417549	0.989	0.96	3.01193e-91	0	Rpl9
Tia1	3.23866e-95	0.996071	0.485	0.267	1.0057e-90	0	Tia1
Gga2	1.15726e-94	0.89423	0.328	0.119	3.59362e-90	0	Gga2
Tmem131l	1.39331e-94	1.04131	0.51	0.295	4.32665e-90	0	Tmem131l
Serpinb1a	2.74912e-94	0.832497	0.338	0.111	8.53685e-90	0	Serpinb1a
Gpr171	1.03059e-93	1.15153	0.436	0.197	3.20029e-89	0	Gpr171
Rpl34	1.852e-93	0.426738	0.98	0.949	5.751e-89	0	Rpl34
Rabgap1l	1.20532e-92	0.927218	0.516	0.285	3.74289e-88	0	Rabgap1l
Hmgn1	7.96514e-92	0.751258	0.676	0.448	2.47341e-87	0	Hmgn1
Rps3	6.33273e-90	0.414812	0.987	0.953	1.9665e-85	0	Rps3
Tubb2b	1.00688e-89	0.808491	0.285	0.089	3.12667e-85	0	Tubb2b
mt-Co2	3.03407e-89	0.282188	0.999	0.996	9.42169e-85	0	mt-Co2
Stk4	3.23788e-89	0.875269	0.619	0.448	1.00546e-84	0	Stk4
Cxxc5	1.07636e-88	0.858985	0.412	0.193	3.34241e-84	0	Cxxc5
Ablim1	1.42905e-88	0.764162	0.432	0.186	4.43764e-84	0	Ablim1
Cib1	7.63693e-88	0.929569	0.599	0.428	2.37149e-83	0	Cib1
Slc38a2	1.1218e-87	0.816687	0.727	0.546	3.48351e-83	0	Slc38a2
Gm4316	9.99283e-86	0.737391	0.282	0.093	3.10307e-81	0	Gm4316
Ttpal	4.63501e-84	0.791968	0.334	0.135	1.43931e-79	0	Ttpal
Rel	6.91913e-84	1.06518	0.578	0.393	2.1486e-79	0	Rel
Cplx2	5.11565e-81	0.850297	0.289	0.098	1.58856e-76	0	Cplx2
Cct2	1.02093e-80	0.725778	0.731	0.622	3.17029e-76	0	Cct2
Cox7a2l	1.89647e-80	0.695885	0.835	0.756	5.8891e-76	0	Cox7a2l
Tifa	2.00751e-80	1.40391	0.508	0.324	6.23391e-76	0	Tifa
Gpbp1	3.83112e-80	0.810818	0.581	0.414	1.18968e-75	0	Gpbp1
Smarca4	8.08679e-80	1.33059	0.563	0.394	2.51119e-75	0	Smarca4
Pnisr	2.76225e-78	0.854327	0.608	0.446	8.57762e-74	0	Pnisr
Rpl27a	4.28597e-78	0.375127	0.988	0.959	1.33092e-73	0	Rpl27a
Rab21	3.43636e-77	0.802604	0.646	0.52	1.06709e-72	0	Rab21
Ripor2	2.01519e-76	0.814335	0.371	0.168	6.25776e-72	0	Ripor2
Heatr6	4.74587e-76	0.875885	0.382	0.191	1.47374e-71	0	Heatr6
Bptf	4.56619e-75	0.863347	0.638	0.506	1.41794e-70	0	Bptf
Mef2d	1.18808e-74	0.844222	0.504	0.324	3.68935e-70	0	Mef2d
Ltb	1.22017e-74	0.791905	0.59	0.343	3.78899e-70	0	Ltb
Csnk1g3	1.5433e-74	0.871447	0.475	0.296	4.79242e-70	0	Csnk1g3
Rchy1	1.07488e-73	0.854054	0.468	0.291	3.33781e-69	0	Rchy1
Grk6	2.21247e-73	0.8523	0.493	0.315	6.8704e-69	0	Grk6
Syvn1	2.58774e-73	0.764364	0.383	0.19	8.0357e-69	0	Syvn1
Bank1	2.73678e-72	1.03773	0.445	0.238	8.49853e-68	0	Bank1
Atf7ip	4.13716e-72	0.899169	0.526	0.359	1.28471e-67	0	Atf7ip
H2-DMb2	4.16875e-72	1.02837	0.283	0.107	1.29452e-67	0	H2-DMb2
Rpl5	8.17536e-72	0.460964	0.953	0.897	2.53869e-67	0	Rpl5
Ptpn6	1.30425e-71	1.05615	0.682	0.593	4.05009e-67	0	Ptpn6
Sema4b	4.05219e-71	0.758206	0.299	0.12	1.25833e-66	0	Sema4b
Ezr	1.86309e-69	0.751577	0.675	0.537	5.78545e-65	0	Ezr
Sf3b1	2.52142e-69	0.580185	0.812	0.713	7.82978e-65	0	Sf3b1
Srp14	1.0535e-68	0.670911	0.768	0.72	3.27144e-64	0	Srp14
Rac2	1.92813e-68	0.454322	0.933	0.784	5.98742e-64	0	Rac2
Srsf10	3.50261e-68	0.762686	0.585	0.434	1.08767e-63	0	Srsf10
Tra2a	2.93432e-67	0.663161	0.745	0.623	9.11194e-63	0	Tra2a
Mast4	5.83054e-66	0.765442	0.277	0.11	1.81056e-61	0	Mast4
Hnrnpa1	9.28592e-66	0.606045	0.785	0.667	2.88356e-61	0	Hnrnpa1
Stap1	1.38732e-65	1.1728	0.363	0.186	4.30806e-61	0	Stap1
Slc12a6	1.60524e-65	0.789888	0.493	0.329	4.98476e-61	0	Slc12a6
Rps24	9.73652e-65	0.336623	0.991	0.965	3.02348e-60	0	Rps24
Sys1	1.47447e-64	0.742298	0.629	0.523	4.57868e-60	0	Sys1
Top2b	2.4085e-64	0.74479	0.606	0.469	7.47912e-60	0	Top2b
Rps5	2.42669e-64	0.366273	0.98	0.942	7.5356e-60	0	Rps5
Itpr2	1.14598e-63	0.825284	0.471	0.302	3.55861e-59	0	Itpr2
Eif3e	3.01092e-63	0.601793	0.762	0.654	9.34981e-59	0	Eif3e
Rpl30	3.31606e-63	0.357194	0.982	0.945	1.02974e-58	0	Rpl30
Ttc14	3.06624e-62	0.783544	0.534	0.393	9.5216e-58	0	Ttc14
Ero1lb	4.20081e-62	0.686943	0.269	0.111	1.30448e-57	0	Ero1lb
Vars	1.54801e-61	0.827597	0.475	0.309	4.80703e-57	0	Vars
Ikzf1	3.51113e-61	0.72765	0.612	0.48	1.09031e-56	0	Ikzf1
Rpl32	3.8623e-61	0.320397	0.99	0.955	1.19936e-56	0	Rpl32
E2f2	6.3097e-61	0.719701	0.328	0.153	1.95935e-56	0	E2f2
Arhgap30	1.43104e-60	0.707527	0.665	0.553	4.44381e-56	0	Arhgap30
Slc1a5	1.89151e-60	0.728649	0.355	0.181	5.87372e-56	0	Slc1a5
Gimap1	3.9741e-60	0.601608	0.492	0.279	1.23408e-55	0	Gimap1
Prkce	7.56764e-60	0.679152	0.287	0.125	2.34998e-55	0	Prkce
Hip1r	1.53383e-59	0.666649	0.268	0.11	4.763e-55	0	Hip1r
Ube2h	3.19322e-59	0.787702	0.494	0.34	9.91591e-55	0	Ube2h
Cd52	3.97276e-59	0.406186	0.821	0.535	1.23366e-54	0	Cd52
Pnrc1	4.69626e-59	0.510193	0.818	0.72	1.45833e-54	0	Pnrc1
Bin1	5.3463e-59	0.695172	0.5	0.347	1.66019e-54	0	Bin1
Hist1h1e	6.84068e-59	0.557496	0.49	0.283	2.12424e-54	0	Hist1h1e
Slc38a9	1.02832e-58	0.734171	0.338	0.173	3.19325e-54	0	Slc38a9
Sec11c	1.23689e-58	0.71456	0.713	0.62	3.84091e-54	0	Sec11c
Il2rg	3.59032e-58	0.654275	0.453	0.26	1.1149e-53	0	Il2rg
Rpl15	3.878e-58	0.362574	0.98	0.925	1.20423e-53	0	Rpl15
Yeats4	8.09343e-58	0.725266	0.534	0.398	2.51325e-53	0	Yeats4
Tmem123	1.17353e-57	0.803105	0.511	0.373	3.64416e-53	0	Tmem123
Clint1	1.27261e-57	0.768638	0.579	0.467	3.95184e-53	0	Clint1
Arglu1	1.7622e-57	0.699732	0.606	0.487	5.47217e-53	0	Arglu1
Rcsd1	3.86032e-57	0.797525	0.544	0.417	1.19875e-52	0	Rcsd1
Med13	5.65487e-57	0.807318	0.452	0.304	1.75601e-52	0	Med13
Msi2	1.00101e-56	0.68926	0.355	0.188	3.10845e-52	0	Msi2
Tpt1	1.22684e-56	0.292531	0.994	0.985	3.80972e-52	0	Tpt1
Pxk	1.57506e-56	0.888715	0.438	0.287	4.89103e-52	0	Pxk
Chd2	1.66389e-56	0.750739	0.562	0.424	5.16688e-52	0	Chd2
Hnrnpa0	3.24903e-56	0.514439	0.794	0.702	1.00892e-51	0	Hnrnpa0
Jun	4.99153e-56	0.500591	0.959	0.769	1.55002e-51	0	Jun
Xrcc6	8.94987e-56	0.825061	0.322	0.159	2.7792e-51	0	Xrcc6
Ccm2	1.10269e-55	0.763861	0.49	0.355	3.42419e-51	0	Ccm2
Nsa2	4.02083e-55	0.639999	0.702	0.625	1.24859e-50	0	Nsa2
Klf13	1.0865e-54	0.680262	0.691	0.61	3.37391e-50	0	Klf13
Msn	1.70762e-54	0.558139	0.814	0.754	5.30269e-50	0	Msn
Rbm38	2.42054e-54	0.811157	0.399	0.242	7.51651e-50	0	Rbm38
Selenow	7.91001e-54	0.527889	0.826	0.727	2.45629e-49	0	Selenow
Rpl10a	8.36051e-54	0.373126	0.972	0.919	2.59619e-49	0	Rpl10a
Prpf38b	1.2028e-53	0.581011	0.674	0.574	3.73505e-49	0	Prpf38b
Fam107b	1.6847e-53	0.684956	0.527	0.384	5.2315e-49	0	Fam107b
Arid4b	3.74241e-53	0.723443	0.529	0.403	1.16213e-48	0	Arid4b
Ifi209	5.79595e-53	0.753576	0.349	0.19	1.79982e-48	0	Ifi209
Tcf12	3.08009e-52	0.726278	0.473	0.326	9.5646e-48	0	Tcf12
Supt4a	4.58335e-52	0.63543	0.676	0.615	1.42327e-47	0	Supt4a
Kansl1l	5.27538e-52	0.749774	0.323	0.166	1.63816e-47	0	Kansl1l
Stambpl1	1.23134e-51	0.677142	0.315	0.161	3.82368e-47	0	Stambpl1
Ctcf	1.3374e-51	0.651806	0.582	0.454	4.15303e-47	0	Ctcf
Clk1	1.61674e-51	0.501882	0.741	0.631	5.02047e-47	0	Clk1
Xist	5.17363e-51	0.411223	0.924	0.714	1.60657e-46	0	Xist
Nipbl	6.02049e-51	0.704274	0.636	0.55	1.86954e-46	0	Nipbl
Rplp0	6.7395e-51	0.298538	0.982	0.95	2.09282e-46	0	Rplp0
Capg	1.36646e-50	0.623066	0.374	0.196	4.24327e-46	0	Capg
Map4k1	4.59667e-50	0.647289	0.278	0.134	1.4274e-45	0	Map4k1
Dusp11	1.7582e-49	0.64594	0.555	0.455	5.45972e-45	0	Dusp11
Hist3h2a	5.12151e-49	0.849205	0.324	0.171	1.59038e-44	0	Hist3h2a
Zfp292	3.63289e-48	0.746788	0.554	0.45	1.12812e-43	0	Zfp292
Rpl27	6.16688e-48	0.41597	0.854	0.8	1.915e-43	0	Rpl27
Rpl13a	1.30948e-47	0.591407	0.704	0.634	4.06632e-43	0	Rpl13a
Gpd1l	4.12453e-47	0.64457	0.318	0.171	1.28079e-42	0	Gpd1l
Pde7a	4.71351e-47	0.662564	0.372	0.218	1.46369e-42	0	Pde7a
Il7r	5.89327e-47	0.792477	0.292	0.136	1.83004e-42	0	Il7r
Csrp2	5.95648e-47	0.409492	0.471	0.264	1.84967e-42	0	Csrp2
Prrc2c	1.00642e-46	0.545971	0.746	0.657	3.12523e-42	0	Prrc2c
Kmt2e	1.04965e-46	0.676183	0.624	0.552	3.25948e-42	0	Kmt2e
Gramd3	1.20422e-46	0.578127	0.255	0.114	3.73948e-42	0	Gramd3
Dmac2	1.23616e-46	0.592194	0.257	0.12	3.83865e-42	0	Dmac2
Gem	1.38255e-46	0.368421	0.444	0.248	4.29322e-42	0	Gem
Hnrnph1	7.96614e-46	0.571786	0.655	0.571	2.47372e-41	0	Hnrnph1
Rnase6	1.02977e-45	0.414892	0.34	0.164	3.19776e-41	0	Rnase6
Coq7	1.80744e-45	0.961139	0.34	0.2	5.61263e-41	0	Coq7
Limd1	1.92789e-45	0.729786	0.433	0.308	5.98667e-41	0	Limd1
Rpl35	3.37859e-45	0.359015	0.946	0.884	1.04915e-40	0	Rpl35
Susd3	6.43564e-45	0.656813	0.261	0.126	1.99846e-40	0	Susd3
Cmtm7	9.8442e-45	0.616991	0.706	0.619	3.05692e-40	0	Cmtm7
Satb1	2.72619e-44	0.763532	0.373	0.221	8.46564e-40	0	Satb1
Etnk1	6.35205e-44	0.739951	0.479	0.362	1.9725e-39	0	Etnk1
Sfpq	9.08911e-44	0.551768	0.713	0.648	2.82244e-39	0	Sfpq
Myo1c	9.5331e-44	0.661323	0.391	0.25	2.96031e-39	0	Myo1c
Avl9	4.52937e-43	0.635523	0.34	0.202	1.40651e-38	0	Avl9
Ddx6	5.28121e-43	0.666831	0.605	0.53	1.63998e-38	0	Ddx6
St8sia4	1.70062e-42	0.588387	0.503	0.354	5.28093e-38	0	St8sia4
Rpl13	3.14611e-42	0.252848	0.989	0.966	9.76962e-38	0	Rpl13
Acin1	3.49751e-42	0.568041	0.622	0.554	1.08608e-37	0	Acin1
Rp9	7.63744e-42	0.609529	0.576	0.504	2.37165e-37	0	Rp9
Rpl41	9.03503e-42	0.26854	0.99	0.962	2.80565e-37	0	Rpl41
N4bp2	1.08522e-41	0.695359	0.331	0.197	3.36994e-37	0	N4bp2
Tram1	1.45583e-41	0.645998	0.587	0.51	4.5208e-37	0	Tram1
H2afy	2.89177e-41	0.390833	0.829	0.719	8.97982e-37	0	H2afy
Akap13	3.84712e-41	0.555635	0.667	0.595	1.19465e-36	0	Akap13
Tcp11l2	5.82741e-41	0.681901	0.385	0.245	1.80958e-36	0	Tcp11l2
Aff1	7.58099e-41	0.744185	0.369	0.244	2.35413e-36	0	Aff1
Son	1.04415e-40	0.425163	0.844	0.763	3.2424e-36	0	Son
Eif1	1.1044e-40	0.28523	0.985	0.964	3.42948e-36	0	Eif1
Fgfr1op	1.27569e-40	0.599386	0.28	0.149	3.9614e-36	0	Fgfr1op
Ankrd11	1.514e-40	0.511504	0.72	0.636	4.70144e-36	0	Ankrd11
Rps6	1.93632e-40	0.317231	0.971	0.916	6.01286e-36	0	Rps6
Btf3	2.81304e-40	0.343325	0.93	0.871	8.73533e-36	0	Btf3
Arid5a	4.06893e-40	0.633201	0.349	0.213	1.26352e-35	0	Arid5a
Rbm3	7.03911e-40	0.329822	0.928	0.853	2.18586e-35	0	Rbm3
Slc15a4	7.68367e-40	0.709013	0.321	0.19	2.38601e-35	0	Slc15a4
Lmo4	8.91783e-40	0.822131	0.502	0.384	2.76925e-35	0	Lmo4
Arhgap45	2.77285e-39	0.592254	0.567	0.485	8.61054e-35	0	Arhgap45
Phip	6.44858e-39	0.665731	0.552	0.463	2.00248e-34	0	Phip
Luc7l2	8.39207e-39	0.432123	0.74	0.658	2.60599e-34	0	Luc7l2
St6gal1	1.73851e-38	0.628929	0.286	0.156	5.39859e-34	0	St6gal1
Sik1	2.98526e-38	0.654676	0.353	0.223	9.27012e-34	0	Sik1
Ctse	5.02894e-38	0.609622	0.365	0.233	1.56164e-33	0	Ctse
Ddx46	8.13061e-38	0.640212	0.493	0.397	2.5248e-33	0	Ddx46
Akap9	1.06298e-37	0.684594	0.476	0.381	3.30087e-33	0	Akap9
Foxn3	1.89991e-37	0.675068	0.543	0.457	5.8998e-33	0	Foxn3
Cd55	3.1838e-37	0.469559	0.363	0.202	9.88667e-33	0	Cd55
Rps23	6.50788e-37	0.262965	0.989	0.954	2.02089e-32	0	Rps23
Psmd8	7.06773e-37	0.531912	0.627	0.592	2.19474e-32	0	Psmd8
Cbfa2t3	1.07076e-36	0.607465	0.346	0.205	3.32504e-32	0	Cbfa2t3
Tbc1d10c	1.16716e-36	0.536578	0.372	0.233	3.62439e-32	0	Tbc1d10c
Ppp1cc	1.44618e-36	0.506848	0.61	0.527	4.49082e-32	0	Ppp1cc
Hnrnpk	2.13538e-36	0.367782	0.853	0.824	6.63099e-32	0	Hnrnpk
BC035044	3.05227e-36	0.718382	0.409	0.295	9.47823e-32	0	BC035044
Prpf4b	3.17299e-36	0.600247	0.557	0.484	9.85307e-32	0	Prpf4b
Erp29	3.42407e-36	0.381513	0.838	0.748	1.06328e-31	0	Erp29
Arhgap15	3.79633e-36	0.608524	0.46	0.352	1.17888e-31	0	Arhgap15
Sdhaf2	4.64853e-36	0.61373	0.385	0.272	1.44351e-31	0	Sdhaf2
Mrpl43	5.44137e-36	0.614703	0.522	0.461	1.68971e-31	0	Mrpl43
Traf3ip3	1.02654e-35	0.614347	0.379	0.262	3.18771e-31	0	Traf3ip3
Stk24	1.15868e-35	0.608416	0.522	0.438	3.59804e-31	0	Stk24
Npm1	1.40145e-35	0.354491	0.908	0.835	4.35194e-31	0	Npm1
Rpl26	1.57368e-35	0.309475	0.954	0.887	4.88674e-31	0	Rpl26
Pnn	2.45618e-35	0.600812	0.533	0.437	7.62717e-31	0	Pnn
Tmod3	3.23384e-35	0.677754	0.49	0.418	1.0042e-30	0	Tmod3
Rbm5	4.27233e-35	0.620689	0.527	0.455	1.32669e-30	0	Rbm5
Abhd17a	4.55892e-35	0.526831	0.577	0.521	1.41568e-30	0	Abhd17a
Traf5	4.91002e-35	0.614648	0.258	0.14	1.52471e-30	0	Traf5
Uqcrh	5.77302e-35	0.387196	0.849	0.823	1.7927e-30	0	Uqcrh
Hist1h2bc	6.32071e-35	0.857457	0.464	0.337	1.96277e-30	0	Hist1h2bc
Dbnl	8.46992e-35	0.516317	0.662	0.622	2.63017e-30	0	Dbnl
Cdkn1b	1.17557e-34	0.639152	0.451	0.346	3.65049e-30	0	Cdkn1b
Pnrc2	1.23542e-34	0.65048	0.451	0.363	3.83636e-30	0	Pnrc2
Cpsf6	1.84565e-34	0.597979	0.475	0.381	5.73131e-30	0	Cpsf6
Prkcb	2.78409e-34	0.571487	0.465	0.358	8.64542e-30	0	Prkcb
Phf14	5.55774e-34	0.651739	0.465	0.381	1.72585e-29	0	Phf14
Slamf7	6.74928e-34	0.581942	0.366	0.229	2.09585e-29	0	Slamf7
Cpsf2	1.08486e-33	0.662383	0.394	0.287	3.36883e-29	0	Cpsf2
Asf1a	1.18433e-33	0.656478	0.343	0.228	3.6777e-29	0	Asf1a
Srsf11	1.24981e-33	0.474268	0.667	0.608	3.88104e-29	0	Srsf11
Abhd17b	2.3481e-33	0.649528	0.335	0.222	7.29155e-29	0	Abhd17b
Eif3k	3.09258e-33	0.394672	0.784	0.746	9.6034e-29	0	Eif3k
Ppdpf	8.2905e-33	0.596583	0.511	0.433	2.57445e-28	0	Ppdpf
Zeb2	9.11015e-33	0.397934	0.684	0.529	2.82898e-28	0	Zeb2
Lyl1	9.3435e-33	0.668683	0.338	0.228	2.90144e-28	0	Lyl1
Hdac7	1.38837e-32	0.513108	0.309	0.186	4.3113e-28	0	Hdac7
Mcl1	2.06615e-32	0.278863	0.862	0.782	6.41603e-28	0	Mcl1
Ppp2r5a	2.22773e-32	0.504672	0.58	0.508	6.91777e-28	0	Ppp2r5a
Oaz1	2.39789e-32	0.25269	0.98	0.942	7.44618e-28	0	Oaz1
Rcc2	4.6818e-32	0.562058	0.474	0.383	1.45384e-27	0	Rcc2
Dnajb9	5.29667e-32	0.724597	0.426	0.328	1.64477e-27	0	Dnajb9
Tra2b	1.66593e-31	0.409995	0.705	0.637	5.17323e-27	0	Tra2b
Plk2	3.71888e-31	0.830183	0.36	0.23	1.15482e-26	0	Plk2
Sec63	4.13392e-31	0.807784	0.425	0.339	1.28371e-26	0	Sec63
Slc30a5	4.54057e-31	0.653969	0.344	0.239	1.40998e-26	0	Slc30a5
Elk4	4.82665e-31	0.641549	0.404	0.304	1.49882e-26	0	Elk4
Lbh	7.38466e-31	0.562712	0.498	0.416	2.29316e-26	0	Lbh
Bst1	3.95457e-30	0.587391	0.259	0.147	1.22801e-25	0	Bst1
Zfp644	4.2618e-30	0.590279	0.475	0.401	1.32342e-25	0	Zfp644
Plekho1	6.17724e-30	0.508057	0.546	0.453	1.91822e-25	0	Plekho1
Vgll4	6.20806e-30	0.652549	0.402	0.301	1.92779e-25	0	Vgll4
Slc25a37	6.85399e-30	0.57812	0.269	0.162	2.12837e-25	0	Slc25a37
Rnf111	1.45565e-29	0.609623	0.385	0.293	4.52024e-25	0	Rnf111
Adam19	1.60377e-29	0.542218	0.255	0.145	4.9802e-25	0	Adam19
Rere	1.90927e-29	0.586062	0.362	0.26	5.92885e-25	0	Rere
Rpl22	2.78102e-29	0.278745	0.969	0.907	8.6359e-25	0	Rpl22
Rpl39	3.49906e-29	0.256447	0.977	0.944	1.08656e-24	0	Rpl39
Dpp4	5.7567e-29	0.426642	0.374	0.238	1.78763e-24	0	Dpp4
Cyth1	8.3881e-29	0.583969	0.409	0.322	2.60476e-24	0	Cyth1
Srsf5	2.26791e-28	0.324782	0.797	0.763	7.04254e-24	0	Srsf5
Baz1a	2.32887e-28	0.584073	0.491	0.422	7.23184e-24	0	Baz1a
Atad2b	3.28149e-28	0.575335	0.371	0.277	1.019e-23	0	Atad2b
Grk2	4.00881e-28	0.433002	0.692	0.673	1.24486e-23	0	Grk2
Baz2b	4.02206e-28	0.617865	0.444	0.368	1.24897e-23	0	Baz2b
Arhgap25	4.20003e-28	0.544139	0.405	0.309	1.30423e-23	0	Arhgap25
Phf3	4.23506e-28	0.540761	0.521	0.464	1.31511e-23	0	Phf3
Sub1	5.45876e-28	0.338127	0.837	0.777	1.69511e-23	0	Sub1
Birc3	6.40294e-28	0.580719	0.392	0.291	1.98831e-23	0	Birc3
Zfp608	8.69654e-28	0.564495	0.255	0.152	2.70054e-23	0	Zfp608
Ddit3	8.79076e-28	0.670793	0.399	0.305	2.7298e-23	0	Ddit3
Rsrc2	1.10892e-27	0.497169	0.62	0.592	3.44354e-23	0	Rsrc2
Srrm2	1.2271e-27	0.368523	0.775	0.736	3.81051e-23	0	Srrm2
Ncor1	1.32753e-27	0.430102	0.662	0.634	4.12236e-23	0	Ncor1
5031425E22Rik	1.44759e-27	0.577231	0.375	0.284	4.4952e-23	0	5031425E22Rik
Rbm25	1.47122e-27	0.438078	0.69	0.662	4.56859e-23	0	Rbm25
Cdc42ep3	2.75873e-27	0.68577	0.371	0.267	8.5667e-23	0	Cdc42ep3
Far1	6.70915e-27	0.646683	0.426	0.351	2.08339e-22	0	Far1
Psmb1	7.25943e-27	0.371869	0.781	0.745	2.25427e-22	0	Psmb1
Chd1	8.03872e-27	0.599324	0.421	0.342	2.49626e-22	0	Chd1
Purb	1.26206e-26	0.483323	0.617	0.58	3.91907e-22	0	Purb
2023-09-06	1.60962e-26	0.492934	0.394	0.283	4.99835e-22	0	2023-09-06
Mindy2	2.31622e-26	0.609744	0.466	0.398	7.19257e-22	0	Mindy2
Nrm	4.02566e-26	0.552958	0.306	0.201	1.25009e-21	0	Nrm
Fam3c	4.39678e-26	0.587232	0.395	0.303	1.36533e-21	0	Fam3c
Fubp1	4.42224e-26	0.520054	0.536	0.482	1.37324e-21	0	Fubp1
Smarcd2	6.58988e-26	0.536396	0.413	0.335	2.04636e-21	0	Smarcd2
Smg6	7.39544e-26	0.613929	0.368	0.282	2.29651e-21	0	Smg6
Rasgrp1	7.50158e-26	0.498373	0.316	0.204	2.32947e-21	0	Rasgrp1
Ppp1ca	8.86199e-26	0.331475	0.84	0.816	2.75191e-21	0	Ppp1ca
Sorl1	9.62829e-26	0.488181	0.301	0.189	2.98987e-21	0	Sorl1
Gnas	1.18401e-25	0.314926	0.952	0.923	3.67669e-21	0	Gnas
Bcl10	1.43697e-25	0.497568	0.529	0.491	4.46221e-21	0	Bcl10
Pim1	1.84751e-25	0.458406	0.665	0.548	5.73709e-21	0	Pim1
Irf2	2.31173e-25	0.53182	0.535	0.502	7.1786e-21	0	Irf2
Ywhaz	2.4519e-25	0.399911	0.717	0.686	7.61389e-21	0	Ywhaz
Snrnp70	2.58992e-25	0.444543	0.618	0.593	8.04249e-21	0	Snrnp70
Eif4g2	3.02622e-25	0.376764	0.796	0.777	9.39733e-21	0	Eif4g2
Unc93b1	4.55512e-25	0.275212	0.821	0.689	1.4145e-20	0	Unc93b1
Taf1d	5.10841e-25	0.554597	0.466	0.406	1.58631e-20	0	Taf1d
Leng8	5.89963e-25	0.536353	0.295	0.198	1.83201e-20	0	Leng8
Tnrc6c	6.01612e-25	0.535659	0.473	0.417	1.86818e-20	0	Tnrc6c
Cdip1	6.26386e-25	0.561152	0.305	0.209	1.94512e-20	0	Cdip1
Tax1bp1	6.40178e-25	0.436629	0.658	0.63	1.98795e-20	0	Tax1bp1
Rsrp1	6.54479e-25	0.29167	0.748	0.702	2.03235e-20	0	Rsrp1
Krit1	7.14596e-25	0.582548	0.379	0.294	2.21903e-20	0	Krit1
mt-Nd5	1.00364e-24	0.344849	0.8	0.807	3.11662e-20	0	mt-Nd5
Nedd9	1.12313e-24	0.495102	0.421	0.335	3.48766e-20	0	Nedd9
Mdm4	1.33168e-24	0.534357	0.392	0.313	4.13527e-20	0	Mdm4
Rpl23a	6.25148e-24	0.326396	0.912	0.853	1.94127e-19	0	Rpl23a
Cirbp	7.31848e-24	0.543433	0.482	0.427	2.27261e-19	0	Cirbp
Smim20	1.10721e-23	0.53912	0.34	0.257	3.43822e-19	0	Smim20
Emg1	1.24451e-23	0.473341	0.516	0.477	3.86457e-19	0	Emg1
AY036118	2.60276e-23	0.389035	0.717	0.655	8.08234e-19	0	AY036118
Rtcb	2.78784e-23	0.539302	0.429	0.37	8.65709e-19	0	Rtcb
Gadd45a	2.8604e-23	0.476947	0.28	0.177	8.8824e-19	0	Gadd45a
Rsbn1l	3.03128e-23	0.510906	0.506	0.463	9.41304e-19	0	Rsbn1l
Fam204a	3.45082e-23	0.536931	0.389	0.311	1.07158e-18	0	Fam204a
Ccnl2	4.28318e-23	0.493036	0.505	0.471	1.33005e-18	0	Ccnl2
Tgif1	5.53434e-23	0.588203	0.359	0.263	1.71858e-18	0	Tgif1
Syf2	5.74273e-23	0.45174	0.551	0.531	1.78329e-18	0	Syf2
Malt1	6.27086e-23	0.602174	0.351	0.257	1.94729e-18	0	Malt1
Hnrnpdl	1.00946e-22	0.433267	0.574	0.542	3.13467e-18	0	Hnrnpdl
Atrx	1.12833e-22	0.394606	0.698	0.655	3.50379e-18	0	Atrx
Eef1g	1.72516e-22	0.312457	0.792	0.751	5.35712e-18	0	Eef1g
Tmem57	2.26603e-22	0.552071	0.308	0.221	7.0367e-18	0	Tmem57
0610030E20Rik	2.90807e-22	0.570707	0.324	0.245	9.03042e-18	0	0610030E20Rik
Sash3	3.33418e-22	0.512042	0.355	0.273	1.03536e-17	0	Sash3
Cd180	3.95687e-22	0.605483	0.27	0.178	1.22873e-17	0	Cd180
Matr3	1.05061e-21	0.453889	0.541	0.504	3.26246e-17	0	Matr3
Nfkbie	1.06533e-21	0.55131	0.307	0.219	3.30817e-17	0	Nfkbie
Stk17b	1.21011e-21	0.572897	0.69	0.652	3.75775e-17	0	Stk17b
Samhd1	1.81882e-21	0.346639	0.616	0.558	5.64798e-17	0	Samhd1
Dhx9	2.02695e-21	0.509399	0.426	0.369	6.29428e-17	0	Dhx9
Snrpe	2.99014e-21	0.276151	0.737	0.689	9.28527e-17	0	Snrpe
Mob4	3.12693e-21	0.515577	0.471	0.435	9.71007e-17	0	Mob4
Ppp1r16b	3.20306e-21	0.425798	0.309	0.211	9.94645e-17	0	Ppp1r16b
Map1lc3b	3.27375e-21	0.290462	0.773	0.777	1.0166e-16	0	Map1lc3b
Pdcd4	4.27311e-21	0.378575	0.419	0.324	1.32693e-16	0	Pdcd4
Btk	6.36444e-21	0.4964	0.306	0.222	1.97635e-16	0	Btk
Hnrnpc	7.91739e-21	0.441447	0.588	0.576	2.45859e-16	0	Hnrnpc
Arid3a	8.1775e-21	0.611345	0.323	0.242	2.53936e-16	0	Arid3a
Ccng2	8.7505e-21	0.570805	0.337	0.257	2.71729e-16	0	Ccng2
Tomm22	1.08464e-20	0.408462	0.572	0.562	3.36815e-16	0	Tomm22
Plekhf2	1.43495e-20	0.552302	0.354	0.286	4.45594e-16	0	Plekhf2
Cd53	1.47811e-20	0.376311	0.727	0.69	4.58999e-16	0	Cd53
Eif4a2	2.32491e-20	0.36231	0.674	0.646	7.21953e-16	0	Eif4a2
2023-09-11	2.57188e-20	0.650868	0.404	0.331	7.98646e-16	0	2023-09-11
Apobec1	3.08919e-20	0.372156	0.42	0.311	9.59285e-16	0	Apobec1
2810474O19Rik	4.21896e-20	0.424987	0.483	0.422	1.31011e-15	0	2810474O19Rik
Kdm5b	5.30454e-20	0.472957	0.253	0.167	1.64722e-15	0	Kdm5b
Arpc5	1.19685e-19	0.253208	0.847	0.834	3.71659e-15	0	Arpc5
Cacybp	2.47475e-19	0.491486	0.52	0.502	7.68486e-15	0	Cacybp
Chd6	3.23543e-19	0.506902	0.36	0.292	1.0047e-14	0	Chd6
Rps27rt	6.68511e-19	0.437996	0.515	0.494	2.07593e-14	0	Rps27rt
Senp6	7.13839e-19	0.425913	0.48	0.44	2.21668e-14	0	Senp6
Arhgef1	1.08243e-18	0.454637	0.516	0.485	3.36126e-14	0	Arhgef1
Safb2	1.23979e-18	0.503063	0.43	0.386	3.84991e-14	0	Safb2
Mtpn	1.35654e-18	0.436219	0.552	0.536	4.21247e-14	0	Mtpn
Cbx1	1.90511e-18	0.427934	0.483	0.429	5.91594e-14	0	Cbx1
Clk4	2.01616e-18	0.512454	0.39	0.343	6.26079e-14	0	Clk4
Ublcp1	2.27684e-18	0.532979	0.265	0.188	7.07029e-14	0	Ublcp1
Upf3b	2.47035e-18	0.525181	0.327	0.258	7.67117e-14	0	Upf3b
Nt5c	2.7938e-18	0.472785	0.464	0.431	8.67558e-14	0	Nt5c
Med10	3.00417e-18	0.465662	0.451	0.417	9.32883e-14	0	Med10
Pqbp1	3.62717e-18	0.499026	0.313	0.243	1.12634e-13	0	Pqbp1
Puf60	5.21794e-18	0.437498	0.493	0.472	1.62033e-13	0	Puf60
Ube2i	6.7765e-18	0.329374	0.683	0.68	2.10431e-13	0	Ube2i
Desi1	1.09037e-17	0.572363	0.29	0.215	3.38593e-13	0	Desi1
Lyn	1.50445e-17	0.301718	0.666	0.62	4.67177e-13	0	Lyn
Gimap9	1.74032e-17	0.308322	0.294	0.199	5.40421e-13	0	Gimap9
Nop53	1.85815e-17	0.443071	0.511	0.497	5.77013e-13	0	Nop53
Inpp5k	2.08072e-17	0.500139	0.354	0.293	6.46126e-13	0	Inpp5k
Elof1	2.26775e-17	0.516848	0.471	0.424	7.04204e-13	0	Elof1
Fryl	2.37992e-17	0.488692	0.325	0.259	7.39036e-13	0	Fryl
Luc7l3	2.70039e-17	0.422687	0.485	0.448	8.38553e-13	0	Luc7l3
Uqcrfs1	2.84024e-17	0.366661	0.556	0.541	8.81979e-13	0	Uqcrfs1
Mak16	4.76976e-17	0.442977	0.285	0.216	1.48115e-12	0	Mak16
Trp53	4.78194e-17	0.443423	0.502	0.48	1.48494e-12	0	Trp53
Nfatc3	7.0135e-17	0.479563	0.329	0.265	2.1779e-12	0	Nfatc3
Irf2bp2	8.60828e-17	0.405125	0.574	0.553	2.67313e-12	0	Irf2bp2
Sf3b3	9.64412e-17	0.515736	0.403	0.36	2.99479e-12	0	Sf3b3
Alkbh1	1.08769e-16	0.497401	0.267	0.197	3.37761e-12	0	Alkbh1
Sh3kbp1	1.12293e-16	0.486583	0.392	0.342	3.48703e-12	0	Sh3kbp1
Snx2	1.14236e-16	0.354047	0.599	0.574	3.54737e-12	0	Snx2
Smarca5	1.16698e-16	0.400164	0.538	0.497	3.62383e-12	0	Smarca5
Ddx41	1.23791e-16	0.47456	0.284	0.216	3.84407e-12	0	Ddx41
Smchd1	1.31245e-16	0.434111	0.471	0.43	4.07555e-12	0	Smchd1
Nfkbid	1.87743e-16	0.623372	0.36	0.29	5.82999e-12	0	Nfkbid
Gpbp1l1	1.96312e-16	0.457253	0.338	0.278	6.09609e-12	0	Gpbp1l1
Crebrf	2.10868e-16	0.473924	0.364	0.301	6.54809e-12	0	Crebrf
Ube2b	2.31467e-16	0.355146	0.624	0.654	7.18776e-12	0	Ube2b
Gch1	4.84921e-16	0.53464	0.273	0.204	1.50582e-11	0	Gch1
Kansl1	6.22506e-16	0.519437	0.404	0.369	1.93307e-11	0	Kansl1
Zcchc7	6.95313e-16	0.48054	0.384	0.336	2.15916e-11	0	Zcchc7
Phb2	9.34128e-16	0.397312	0.555	0.556	2.90075e-11	0	Phb2
Dnajc21	9.81708e-16	0.467596	0.339	0.275	3.0485e-11	0	Dnajc21
Rftn1	1.03158e-15	0.492764	0.3	0.232	3.20335e-11	0	Rftn1
Gtpbp2	1.14568e-15	0.453449	0.34	0.284	3.55769e-11	0	Gtpbp2
Imp3	1.16215e-15	0.442079	0.466	0.449	3.60883e-11	0	Imp3
Dhps	1.21824e-15	0.48548	0.305	0.244	3.78301e-11	0	Dhps
Smap2	1.47011e-15	0.447668	0.484	0.474	4.56513e-11	0	Smap2
Cdv3	1.55516e-15	0.400419	0.5	0.473	4.82924e-11	0	Cdv3
Rbm26	1.70718e-15	0.474367	0.354	0.306	5.3013e-11	0	Rbm26
Cntrl	2.47367e-15	0.450971	0.388	0.339	7.68147e-11	0	Cntrl
Rrp1	2.72139e-15	0.368897	0.542	0.541	8.45072e-11	0	Rrp1
Pafah1b1	2.91493e-15	0.362513	0.61	0.618	9.05175e-11	0	Pafah1b1
Srp9	2.99866e-15	0.312039	0.66	0.675	9.31172e-11	0	Srp9
BC005561	4.75463e-15	0.515105	0.272	0.204	1.47645e-10	0	BC005561
Dhx36	4.9836e-15	0.502206	0.39	0.356	1.54756e-10	0	Dhx36
Ogt	7.25823e-15	0.392214	0.46	0.422	2.2539e-10	0	Ogt
Cdkn2d	7.73789e-15	0.325412	0.37	0.292	2.40285e-10	0	Cdkn2d
Hivep2	1.35616e-14	0.44328	0.282	0.217	4.21127e-10	0	Hivep2
Ccar1	1.52169e-14	0.453902	0.442	0.414	4.7253e-10	0	Ccar1
Mettl23	1.65026e-14	0.457782	0.271	0.208	5.12454e-10	0	Mettl23
Slc50a1	1.77661e-14	0.465462	0.421	0.388	5.51691e-10	0	Slc50a1
Inpp5d	1.78097e-14	0.405581	0.484	0.463	5.53044e-10	0	Inpp5d
Srpk2	1.7897e-14	0.498323	0.358	0.312	5.55757e-10	0	Srpk2
Tmem55b	1.95885e-14	0.481371	0.36	0.312	6.08281e-10	0	Tmem55b
Gripap1	2.07698e-14	0.51132	0.31	0.253	6.44966e-10	0	Gripap1
Chd4	2.6672e-14	0.433286	0.579	0.589	8.28245e-10	0	Chd4
Nop56	2.98975e-14	0.453939	0.397	0.354	9.28406e-10	0	Nop56
Ythdc1	3.74751e-14	0.409552	0.489	0.483	1.16371e-09	0	Ythdc1
Rilpl2	3.86447e-14	0.552733	0.46	0.422	1.20003e-09	0	Rilpl2
Ash1l	4.06044e-14	0.408984	0.455	0.428	1.26089e-09	0	Ash1l
Ttc5	4.56056e-14	0.404896	0.333	0.282	1.41619e-09	0	Ttc5
Snrnp48	4.56916e-14	0.447455	0.371	0.333	1.41886e-09	0	Snrnp48
Ddx39	4.9798e-14	0.387116	0.405	0.352	1.54638e-09	0	Ddx39
Rpia	5.24106e-14	0.523376	0.273	0.215	1.62751e-09	0	Rpia
Jmjd1c	5.80083e-14	0.393902	0.538	0.518	1.80133e-09	0	Jmjd1c
Grap	6.23589e-14	0.452615	0.321	0.258	1.93643e-09	0	Grap
Tacc1	6.59565e-14	0.431477	0.482	0.462	2.04815e-09	0	Tacc1
Snhg12	7.19574e-14	0.510997	0.345	0.302	2.23449e-09	0	Snhg12
Cd83	7.81728e-14	0.834379	0.331	0.253	2.4275e-09	0	Cd83
Cspp1	1.62837e-13	0.428923	0.296	0.239	5.05658e-09	0	Cspp1
Rab24	1.71996e-13	0.465086	0.408	0.386	5.34098e-09	0	Rab24
Kdm5a	1.86204e-13	0.432127	0.43	0.403	5.78218e-09	0	Kdm5a
Ddx17	1.86314e-13	0.437288	0.449	0.429	5.7856e-09	0	Ddx17
Polr1d	2.23358e-13	0.27731	0.648	0.677	6.93593e-09	0	Polr1d
Zfp106	2.26618e-13	0.4631	0.399	0.366	7.03716e-09	0	Zfp106
Bloc1s2	3.06085e-13	0.461092	0.364	0.319	9.50487e-09	0	Bloc1s2
Jarid2	4.00073e-13	0.46452	0.358	0.314	1.24235e-08	0	Jarid2
Vbp1	4.13495e-13	0.41683	0.381	0.344	1.28403e-08	0	Vbp1
Rhob	4.45411e-13	0.258584	0.747	0.69	1.38314e-08	0	Rhob
Fgfr1op2	4.72666e-13	0.419031	0.456	0.449	1.46777e-08	0	Fgfr1op2
Tmem234	5.89001e-13	0.342065	0.618	0.656	1.82903e-08	0	Tmem234
Nsmce4a	6.52655e-13	0.357167	0.469	0.441	2.02669e-08	0	Nsmce4a
Eif3a	6.69728e-13	0.286282	0.66	0.664	2.07971e-08	0	Eif3a
Bccip	7.33082e-13	0.433511	0.342	0.3	2.27644e-08	0	Bccip
Eif3m	7.60905e-13	0.321801	0.583	0.598	2.36284e-08	0	Eif3m
Rbbp6	8.41403e-13	0.412968	0.475	0.46	2.61281e-08	0	Rbbp6
Crlf3	1.06794e-12	0.449843	0.43	0.42	3.31628e-08	0	Crlf3
Tmed9	1.17115e-12	0.269571	0.636	0.665	3.63676e-08	0	Tmed9
Fbxl5	1.25223e-12	0.384799	0.314	0.261	3.88855e-08	0	Fbxl5
Ctbp1	1.50443e-12	0.359749	0.493	0.492	4.67169e-08	0	Ctbp1
Vezf1	1.70151e-12	0.460602	0.327	0.28	5.2837e-08	0	Vezf1
Jtb	1.7377e-12	0.397653	0.436	0.429	5.39608e-08	0	Jtb
Tcof1	1.82917e-12	0.472861	0.313	0.266	5.68012e-08	0	Tcof1
Dera	1.84704e-12	0.430859	0.31	0.263	5.73561e-08	0	Dera
Pdhb	1.9325e-12	0.443242	0.372	0.345	6.001e-08	0	Pdhb
Rb1cc1	1.9713e-12	0.427343	0.433	0.411	6.12148e-08	0	Rb1cc1
Srrm1	2.32644e-12	0.308784	0.568	0.575	7.22428e-08	0	Srrm1
Mtdh	2.46406e-12	0.334989	0.619	0.631	7.65164e-08	0	Mtdh
Snap29	2.71318e-12	0.474704	0.298	0.253	8.42523e-08	0	Snap29
Uvrag	3.33997e-12	0.528866	0.358	0.33	1.03716e-07	0	Uvrag
Smarce1	4.0054e-12	0.431325	0.427	0.411	1.2438e-07	0	Smarce1
Spin1	4.90003e-12	0.454778	0.313	0.27	1.52161e-07	0	Spin1
Epc1	5.0192e-12	0.447283	0.305	0.258	1.55861e-07	0	Epc1
Plcg2	6.36035e-12	0.496977	0.354	0.32	1.97508e-07	0	Plcg2
Maf1	6.40056e-12	0.447476	0.428	0.426	1.98757e-07	0	Maf1
R3hdm1	8.00393e-12	0.481413	0.372	0.345	2.48546e-07	0	R3hdm1
Zfp207	8.53189e-12	0.401111	0.468	0.472	2.64941e-07	0	Zfp207
Pbrm1	8.87475e-12	0.366566	0.52	0.514	2.75588e-07	0	Pbrm1
Dnajc2	8.93008e-12	0.420076	0.395	0.368	2.77306e-07	0	Dnajc2
Rest	1.21852e-11	0.479636	0.327	0.287	3.78388e-07	0	Rest
Cdk9	1.36091e-11	0.40041	0.45	0.452	4.22604e-07	0	Cdk9
Thrap3	1.45305e-11	0.364147	0.512	0.517	4.51216e-07	0	Thrap3
Khdrbs1	1.66204e-11	0.362038	0.484	0.49	5.16113e-07	0	Khdrbs1
Med1	1.9154e-11	0.39425	0.321	0.278	5.94789e-07	0	Med1
Arid5b	2.0696e-11	0.472534	0.3	0.247	6.42673e-07	0	Arid5b
Hnrnpd	2.8281e-11	0.260233	0.612	0.597	8.78208e-07	0	Hnrnpd
Tpr	4.25203e-11	0.259134	0.711	0.726	1.32038e-06	0	Tpr
Usp3	4.34931e-11	0.429071	0.343	0.31	1.35059e-06	0	Usp3
Wasf2	4.37918e-11	0.314346	0.631	0.655	1.35987e-06	0	Wasf2
Nono	5.03609e-11	0.306198	0.561	0.567	1.56386e-06	0	Nono
Ktn1	5.17678e-11	0.441901	0.34	0.3	1.60755e-06	0	Ktn1
Hhex	5.31186e-11	0.541462	0.37	0.346	1.64949e-06	0	Hhex
Mrpl57	6.5086e-11	0.343009	0.478	0.483	2.02112e-06	0	Mrpl57
Sltm	6.8596e-11	0.423238	0.433	0.427	2.13011e-06	0	Sltm
Ndufs2	8.23607e-11	0.318798	0.521	0.537	2.55755e-06	0	Ndufs2
Rlf	9.10961e-11	0.42933	0.315	0.277	2.82881e-06	0	Rlf
Nsd1	1.02936e-10	0.427962	0.421	0.415	3.19647e-06	0	Nsd1
Arid1b	1.09036e-10	0.443284	0.3	0.258	3.38589e-06	0	Arid1b
Snrpd2	1.14759e-10	0.25225	0.604	0.609	3.56362e-06	0	Snrpd2
Prorsd1	1.27283e-10	0.400795	0.276	0.229	3.95253e-06	0	Prorsd1
Git2	1.42361e-10	0.430852	0.473	0.476	4.42074e-06	0	Git2
Retreg1	1.56314e-10	0.394518	0.264	0.212	4.85402e-06	0	Retreg1
Pdha1	1.59694e-10	0.454724	0.361	0.339	4.95898e-06	0	Pdha1
Brd2	1.72562e-10	0.285989	0.539	0.544	5.35855e-06	0	Brd2
Bzw1	2.16853e-10	0.272844	0.61	0.633	6.73394e-06	0	Bzw1
Bod1l	2.75989e-10	0.421477	0.467	0.468	8.57028e-06	0	Bod1l
N4bp2l2	2.81231e-10	0.398922	0.394	0.38	8.73305e-06	0	N4bp2l2
B9d2	3.81093e-10	0.359047	0.277	0.23	1.18341e-05	0	B9d2
Wtap	4.26543e-10	0.386744	0.384	0.372	1.32454e-05	0	Wtap
Cnbp	4.45166e-10	0.28978	0.709	0.733	1.38237e-05	0	Cnbp
Srsf6	4.58395e-10	0.352303	0.508	0.527	1.42345e-05	0	Srsf6
Itsn2	5.63157e-10	0.442477	0.444	0.45	1.74877e-05	0	Itsn2
Tnrc6b	8.91319e-10	0.395549	0.435	0.427	2.76781e-05	0	Tnrc6b
Snx30	9.08681e-10	0.384851	0.29	0.245	2.82173e-05	0	Snx30
Ppp4r3b	9.92871e-10	0.416662	0.421	0.426	3.08316e-05	0	Ppp4r3b
Prpf40a	1.03208e-09	0.307781	0.523	0.534	3.20492e-05	0	Prpf40a
Hnrnpl	1.14169e-09	0.346168	0.466	0.48	3.5453e-05	0	Hnrnpl
Prkcd	1.39454e-09	0.367759	0.403	0.377	4.33045e-05	0	Prkcd
Hcls1	2.13868e-09	0.268582	0.562	0.574	6.64124e-05	0	Hcls1
Snw1	2.42937e-09	0.360683	0.444	0.463	7.54394e-05	0	Snw1
Nfkb2	2.4533e-09	0.373218	0.251	0.201	7.61822e-05	0	Nfkb2
Mark3	2.76533e-09	0.415643	0.34	0.316	8.58717e-05	0	Mark3
Cnot2	3.90527e-09	0.423056	0.328	0.304	0.00012127	0	Cnot2
Zfp131	3.93619e-09	0.449418	0.289	0.258	0.00012223	0	Zfp131
Ndufs8	4.33012e-09	0.316995	0.495	0.509	0.000134463	0	Ndufs8
Dmtf1	4.65947e-09	0.424146	0.262	0.222	0.000144691	0	Dmtf1
BC017643	5.33497e-09	0.417062	0.359	0.347	0.000165667	0	BC017643
Tbc1d1	6.35548e-09	0.448137	0.322	0.293	0.000197357	0	Tbc1d1
Prmt1	6.98285e-09	0.32818	0.432	0.429	0.000216838	0	Prmt1
Kcnq1ot1	6.99212e-09	0.449966	0.376	0.34	0.000217126	0	Kcnq1ot1
Mysm1	9.07322e-09	0.411401	0.297	0.266	0.000281751	0	Mysm1
Slc44a2	1.15673e-08	0.395084	0.356	0.328	0.000359198	0	Slc44a2
Zfp622	1.33945e-08	0.423206	0.358	0.343	0.000415939	0	Zfp622
Rock1	1.57164e-08	0.295787	0.569	0.597	0.000488043	0	Rock1
Mier1	1.81707e-08	0.386142	0.46	0.478	0.000564256	0	Mier1
Synrg	1.86843e-08	0.415888	0.271	0.235	0.000580204	0	Synrg
Ccnt2	2.07429e-08	0.389402	0.33	0.31	0.00064413	0	Ccnt2
Gdi1	2.70543e-08	0.424792	0.254	0.217	0.000840118	0	Gdi1
Eml4	2.95182e-08	0.445087	0.348	0.329	0.000916627	0	Eml4
Fip1l1	3.00932e-08	0.332073	0.413	0.418	0.000934484	0	Fip1l1
Fmnl1	3.06961e-08	0.346786	0.366	0.341	0.000953205	0	Fmnl1
Haus2	3.17112e-08	0.418972	0.258	0.219	0.000984729	0	Haus2
Trmt112	4.67648e-08	0.27045	0.507	0.528	0.00145219	0	Trmt112
Gabpb2	5.46016e-08	0.432848	0.283	0.254	0.00169554	0	Gabpb2
Sp110	5.62126e-08	0.42636	0.343	0.326	0.00174557	0	Sp110
Mrpl49	5.82126e-08	0.392845	0.268	0.236	0.00180768	0	Mrpl49
Vps13a	7.5481e-08	0.408658	0.252	0.218	0.00234391	0	Vps13a
H2-Q4	7.8044e-08	0.317153	0.41	0.391	0.0024235	0	H2-Q4
Tnfaip8	1.17021e-07	0.399244	0.425	0.426	0.00363386	0	Tnfaip8
Fh1	1.36971e-07	0.410999	0.357	0.35	0.00425336	0	Fh1
Mplkip	1.51869e-07	0.352121	0.308	0.291	0.00471599	0	Mplkip
Arf6	1.60355e-07	0.350399	0.365	0.36	0.00497952	0	Arf6
Llph	1.73172e-07	0.280805	0.48	0.515	0.0053775	0	Llph
Samd9l	2.34333e-07	0.463177	0.343	0.329	0.00727673	0	Samd9l
Man1a2	2.40389e-07	0.380624	0.315	0.295	0.00746481	0	Man1a2
Cebpz	2.77143e-07	0.378307	0.325	0.311	0.00860612	0	Cebpz
Cnot6l	3.01475e-07	0.357132	0.435	0.446	0.0093617	0	Cnot6l
Emc6	3.23528e-07	0.319068	0.418	0.436	0.0100465	0	Emc6
Setd2	3.58417e-07	0.41202	0.369	0.369	0.0111299	0	Setd2
Sf3b2	3.6943e-07	0.274438	0.594	0.637	0.0114719	0	Sf3b2
Stx16	3.70266e-07	0.298051	0.393	0.388	0.0114979	0	Stx16
Csnk1g2	3.76883e-07	0.317395	0.417	0.425	0.0117033	0	Csnk1g2
Ppp1r14b	3.92355e-07	0.435134	0.478	0.506	0.0121838	0	Ppp1r14b
Polr2m	4.24988e-07	0.324592	0.448	0.468	0.0131972	0	Polr2m
Myo1g	4.51005e-07	0.334289	0.328	0.307	0.0140051	0	Myo1g
Stx7	5.38974e-07	0.309637	0.447	0.461	0.0167368	0	Stx7
Mdp1	6.80944e-07	0.366074	0.315	0.302	0.0211454	0	Mdp1
Rexo1	6.94311e-07	0.385169	0.306	0.293	0.0215604	0	Rexo1
Churc1	7.06663e-07	0.341803	0.377	0.375	0.021944	0	Churc1
Tcea1	7.82888e-07	0.370229	0.412	0.431	0.024311	0	Tcea1
Frg1	8.49016e-07	0.343633	0.427	0.442	0.0263645	0	Frg1
BC005624	8.70787e-07	0.335267	0.387	0.396	0.0270405	0	BC005624
Akirin1	8.73269e-07	0.339813	0.409	0.424	0.0271176	0	Akirin1
Dock2	9.6987e-07	0.27228	0.49	0.503	0.0301174	0	Dock2
4833420G17Rik	9.72941e-07	0.346459	0.309	0.295	0.0302127	0	4833420G17Rik
Zranb2	1.09736e-06	0.375312	0.389	0.394	0.0340762	0	Zranb2
Csde1	1.23864e-06	0.289199	0.56	0.613	0.0384634	0	Csde1
Senp2	1.49022e-06	0.352856	0.347	0.342	0.0462759	0	Senp2
Hibadh	1.60343e-06	0.420897	0.332	0.329	0.0497914	0	Hibadh
Cdc40	1.66408e-06	0.34798	0.375	0.384	0.0516745	0	Cdc40
Myadm	1.82905e-06	0.379578	0.345	0.323	0.0567975	0	Myadm
Il16	1.92364e-06	0.455674	0.368	0.377	0.0597347	0	Il16
1110008P14Rik	1.92468e-06	0.322368	0.267	0.241	0.0597672	0	1110008P14Rik
Crebbp	2.19639e-06	0.369361	0.403	0.417	0.0682045	0	Crebbp
Ypel5	2.26353e-06	0.342155	0.319	0.306	0.0702895	0	Ypel5
Cabin1	2.38204e-06	0.330458	0.251	0.224	0.0739695	0	Cabin1
Acyp1	2.68138e-06	0.355855	0.266	0.244	0.0832648	0	Acyp1
Zc3h7a	2.82564e-06	0.379779	0.366	0.367	0.0877447	0	Zc3h7a
Cdc5l	3.30071e-06	0.339805	0.413	0.427	0.102497	0	Cdc5l
Ergic2	3.32396e-06	0.398397	0.349	0.357	0.103219	0	Ergic2
Snx20	3.41007e-06	0.326445	0.338	0.328	0.105893	0	Snx20
Fam103a1	3.51013e-06	0.354503	0.294	0.284	0.109	0	Fam103a1
Bdp1	3.85764e-06	0.437496	0.276	0.26	0.119791	0	Bdp1
Ccdc59	4.10996e-06	0.340024	0.355	0.362	0.127626	0	Ccdc59
Gtf2b	4.7041e-06	0.378017	0.394	0.416	0.146076	0	Gtf2b
Gatad2b	5.18197e-06	0.386404	0.352	0.355	0.160916	0	Gatad2b
Ppil4	5.79649e-06	0.356516	0.349	0.354	0.179998	0	Ppil4
Ddx50	6.31618e-06	0.310997	0.418	0.438	0.196136	0	Ddx50
Stt3b	6.60826e-06	0.423888	0.333	0.331	0.205206	0	Stt3b
Borcs8	8.15471e-06	0.344677	0.358	0.364	0.253228	0	Borcs8
Dpm1	9.14589e-06	0.308628	0.291	0.276	0.284007	0	Dpm1
Pnpla8	1.12605e-05	0.361524	0.313	0.304	0.349674	0	Pnpla8
Exosc3	1.21315e-05	0.330059	0.298	0.286	0.376721	0	Exosc3
Fbxw2	1.47607e-05	0.358836	0.357	0.368	0.458363	0	Fbxw2
Ddx24	1.48464e-05	0.261156	0.491	0.529	0.461027	0	Ddx24
Fnbp4	1.6796e-05	0.37643	0.294	0.286	0.521567	0	Fnbp4
Kmt2c	2.11398e-05	0.355163	0.338	0.342	0.656453	0	Kmt2c
Dcaf8	2.53017e-05	0.333731	0.345	0.349	0.785695	0	Dcaf8
Mrps16	2.63358e-05	0.311321	0.405	0.435	0.817806	0	Mrps16
Farsa	2.80193e-05	0.327569	0.26	0.247	0.870082	0	Farsa
Ccndbp1	3.2782e-05	0.328445	0.328	0.331	1	0	Ccndbp1
Sbno1	3.47688e-05	0.322685	0.396	0.42	1	0	Sbno1
2023-03-07	3.50386e-05	0.296978	0.418	0.446	1	0	2023-03-07
Mdm2	3.67085e-05	0.348911	0.326	0.331	1	0	Mdm2
Aimp1	3.72181e-05	0.291269	0.415	0.442	1	0	Aimp1
Anapc16	3.92344e-05	0.31908	0.365	0.382	1	0	Anapc16
Tsc22d2	4.13285e-05	0.346887	0.289	0.277	1	0	Tsc22d2
Was	4.99978e-05	0.313686	0.34	0.349	1	0	Was
Mcrs1	5.59173e-05	0.333912	0.289	0.281	1	0	Mcrs1
Rnf20	5.9692e-05	0.328212	0.277	0.266	1	0	Rnf20
Gtpbp4	6.1497e-05	0.378291	0.315	0.318	1	0	Gtpbp4
Map4k2	7.78706e-05	0.348945	0.267	0.252	1	0	Map4k2
Zfp638	8.28274e-05	0.342342	0.363	0.38	1	0	Zfp638
Gpatch8	9.73672e-05	0.345627	0.32	0.326	1	0	Gpatch8
Ccni	0.000111329	0.32495	0.399	0.434	1	0	Ccni
Atg101	0.000113862	0.325285	0.339	0.352	1	0	Atg101
Hbp1	0.000121675	0.31006	0.347	0.35	1	0	Hbp1
Srsf1	0.000123938	0.294295	0.367	0.374	1	0	Srsf1
Mtf2	0.00013214	0.360043	0.25	0.237	1	0	Mtf2
Srek1	0.000153269	0.287937	0.349	0.357	1	0	Srek1
Zc3h15	0.000167319	0.300435	0.403	0.436	1	0	Zc3h15
Arhgap4	0.000175929	0.318843	0.264	0.251	1	0	Arhgap4
Kmt2a	0.000180739	0.323811	0.367	0.379	1	0	Kmt2a
Pde4b	0.000185775	0.347951	0.321	0.318	1	0	Pde4b
Rsf1	0.000192145	0.372549	0.345	0.364	1	0	Rsf1
Nemf	0.000209447	0.333329	0.309	0.309	1	0	Nemf
Ppp2r2a	0.000211411	0.291237	0.354	0.369	1	0	Ppp2r2a
Cdk12	0.000218328	0.337613	0.337	0.349	1	0	Cdk12
Usp34	0.000222139	0.266609	0.38	0.398	1	0	Usp34
Phf5a	0.000228495	0.268864	0.417	0.449	1	0	Phf5a
Ptk2b	0.000236505	0.264414	0.343	0.341	1	0	Ptk2b
Asnsd1	0.000239049	0.350133	0.282	0.283	1	0	Asnsd1
Ubap2l	0.000252131	0.265548	0.494	0.552	1	0	Ubap2l
Fchsd2	0.000265765	0.435102	0.262	0.246	1	0	Fchsd2
Adssl1	0.000278797	0.392815	0.255	0.242	1	0	Adssl1
2023-03-02	0.000333553	0.30154	0.457	0.513	1	0	2023-03-02
Tmf1	0.00033683	0.302131	0.318	0.324	1	0	Tmf1
Rbm27	0.0003371	0.339673	0.268	0.265	1	0	Rbm27
Usp7	0.000353058	0.325918	0.355	0.376	1	0	Usp7
Ctso	0.000395739	0.270917	0.262	0.248	1	0	Ctso
Twistnb	0.000421636	0.360069	0.334	0.35	1	0	Twistnb
Upf3a	0.000444989	0.328213	0.266	0.262	1	0	Upf3a
Rpp25l	0.000447668	0.27238	0.26	0.254	1	0	Rpp25l
Zrsr2	0.000457123	0.294162	0.311	0.316	1	0	Zrsr2
Eif3g	0.000476237	0.264598	0.409	0.449	1	0	Eif3g
Ddt	0.00049025	0.28211	0.292	0.289	1	0	Ddt
Cdc26	0.000524816	0.300047	0.367	0.397	1	0	Cdc26
Dnttip2	0.000564873	0.296033	0.332	0.346	1	0	Dnttip2
Sirt7	0.000609107	0.33314	0.355	0.382	1	0	Sirt7
Cir1	0.000630334	0.326301	0.29	0.291	1	0	Cir1
Arid2	0.000778671	0.388217	0.259	0.259	1	0	Arid2
Ube2a	0.000893102	0.252949	0.444	0.493	1	0	Ube2a
Mrpl34	0.000955562	0.30373	0.354	0.377	1	0	Mrpl34
Rsrc1	0.00096079	0.320701	0.293	0.299	1	0	Rsrc1
Ten1	0.000975366	0.292324	0.329	0.344	1	0	Ten1
Sp100	0.00100453	0.312552	0.476	0.537	1	0	Sp100
Safb	0.00102855	0.325017	0.316	0.328	1	0	Safb
Osbpl9	0.0010289	0.282718	0.381	0.412	1	0	Osbpl9
Cetn2	0.00114654	0.301296	0.304	0.312	1	0	Cetn2
Eif3d	0.00114945	0.281041	0.412	0.463	1	0	Eif3d
Clk3	0.00131285	0.354514	0.29	0.301	1	0	Clk3
Ccdc174	0.00139131	0.331864	0.268	0.271	1	0	Ccdc174
Rbm33	0.00145118	0.307592	0.25	0.245	1	0	Rbm33
Usp15	0.00145976	0.322798	0.328	0.352	1	0	Usp15
Pcif1	0.00148812	0.332473	0.314	0.327	1	0	Pcif1
Chtop	0.00152163	0.320273	0.342	0.365	1	0	Chtop
Epc2	0.00164175	0.300333	0.25	0.246	1	0	Epc2
Ikbkb	0.00171424	0.322254	0.331	0.343	1	0	Ikbkb
Pak1ip1	0.00172991	0.281183	0.353	0.381	1	0	Pak1ip1
Fam133b	0.00175892	0.363242	0.282	0.29	1	0	Fam133b
Mrpl9	0.00251769	0.300892	0.29	0.304	1	0	Mrpl9
Pcm1	0.00252867	0.289351	0.278	0.282	1	0	Pcm1
Hck	0.00257844	0.304188	0.375	0.38	1	0	Hck
Brd4	0.00261219	0.300601	0.424	0.481	1	0	Brd4
Irf3	0.00268152	0.337924	0.249	0.25	1	0	Irf3
Ufm1	0.00287045	0.285156	0.34	0.367	1	0	Ufm1
Commd4	0.00314563	0.286996	0.348	0.379	1	0	Commd4
Rfc2	0.00327509	0.251854	0.327	0.336	1	0	Rfc2
Ppp2r2d	0.00346057	0.306716	0.258	0.261	1	0	Ppp2r2d
Supt20	0.0034978	0.315909	0.264	0.268	1	0	Supt20
Ankrd12	0.00351141	0.333102	0.412	0.443	1	0	Ankrd12
Thoc2	0.00358474	0.289199	0.403	0.447	1	0	Thoc2
Birc2	0.00366472	0.286317	0.264	0.263	1	0	Birc2
Swt1	0.00439855	0.309353	0.266	0.268	1	0	Swt1
Aff4	0.00455005	0.272336	0.309	0.322	1	0	Aff4
Rnf216	0.00479689	0.306547	0.268	0.274	1	0	Rnf216
Vrk3	0.0050463	0.263685	0.259	0.264	1	0	Vrk3
Angel2	0.00515256	0.288047	0.274	0.28	1	0	Angel2
Arfgap2	0.00544311	0.30522	0.282	0.295	1	0	Arfgap2
Otulin	0.00556551	0.310397	0.308	0.328	1	0	Otulin
Svbp	0.00651894	0.30948	0.307	0.326	1	0	Svbp
Zufsp	0.00695103	0.31492	0.265	0.269	1	0	Zufsp
Taf7	0.00696522	0.289278	0.304	0.322	1	0	Taf7
Rae1	0.00728347	0.285292	0.265	0.274	1	0	Rae1
Brd3	0.00760144	0.353127	0.292	0.305	1	0	Brd3
Cnot4	0.00795119	0.307349	0.295	0.314	1	0	Cnot4
Zmynd11	0.00865958	0.290914	0.323	0.346	1	0	Zmynd11
Sp140	0.00948274	0.30824	0.298	0.31	1	0	Sp140
Ubn2	0.00972044	0.299672	0.298	0.311	1	0	Ubn2
Cd5l	0	2.88304	0.963	0.273	0	1	Cd5l
C1qa	0	2.82136	0.999	0.365	0	1	C1qa
Marco	0	2.82022	0.662	0.142	0	1	Marco
C1qc	0	2.79368	0.995	0.311	0	1	C1qc
C1qb	0	2.79273	0.995	0.368	0	1	C1qb
Fcna	0	2.78208	0.991	0.265	0	1	Fcna
Apoc1	0	2.77191	0.931	0.302	0	1	Apoc1
Vsig4	0	2.72564	0.97	0.266	0	1	Vsig4
Cd209g	0	2.64851	0.779	0.196	0	1	Cd209g
Clec4f	0	2.59864	0.997	0.363	0	1	Clec4f
Cd209f	0	2.56348	0.836	0.218	0	1	Cd209f
Cfp	0	2.54922	0.981	0.34	0	1	Cfp
Wfdc17	0	2.52908	0.858	0.265	0	1	Wfdc17
Sdc3	0	2.48204	0.941	0.32	0	1	Sdc3
Apoe	0	2.39331	0.999	0.702	0	1	Apoe
Trf	0	2.37038	0.965	0.389	0	1	Trf
Ccl24	0	2.35272	0.912	0.224	0	1	Ccl24
Aif1	0	2.27771	0.922	0.328	0	1	Aif1
Csf1r	0	2.26735	0.952	0.318	0	1	Csf1r
Folr2	0	2.24072	0.788	0.182	0	1	Folr2
Ctss	0	2.23195	0.977	0.484	0	1	Ctss
Ctsb	0	2.1833	0.998	0.708	0	1	Ctsb
Lgmn	0	2.16137	0.974	0.432	0	1	Lgmn
Pltp	0	2.15836	0.848	0.235	0	1	Pltp
Pf4	0	2.14735	0.78	0.217	0	1	Pf4
Axl	0	2.14719	0.857	0.221	0	1	Axl
Creg1	0	2.11505	0.92	0.465	0	1	Creg1
Grn	0	2.09502	0.968	0.552	0	1	Grn
Slc40a1	0	2.05259	0.976	0.356	0	1	Slc40a1
Il18bp	0	2.0471	0.741	0.193	0	1	Il18bp
Timd4	0	2.00828	0.81	0.202	0	1	Timd4
Igf1	0	1.99688	0.79	0.198	0	1	Igf1
Ctsd	0	1.96217	0.975	0.638	0	1	Ctsd
Cd68	0	1.95383	0.846	0.33	0	1	Cd68
Lst1	0	1.92628	0.929	0.412	0	1	Lst1
Adgre1	0	1.92341	0.787	0.226	0	1	Adgre1
Hmox1	0	1.92119	0.822	0.324	0	1	Hmox1
Fcgrt	0	1.90493	0.958	0.425	0	1	Fcgrt
Ftl1	0	1.88965	0.999	0.982	0	1	Ftl1
Lamp1	0	1.85198	0.963	0.658	0	1	Lamp1
Hpgd	0	1.84125	0.902	0.324	0	1	Hpgd
Serpinb6a	0	1.78352	0.84	0.395	0	1	Serpinb6a
Cd302	0	1.73875	0.766	0.301	0	1	Cd302
Blvrb	0	1.71809	0.867	0.516	0	1	Blvrb
Itm2b	0	1.69767	0.996	0.936	0	1	Itm2b
Fcer1g	0	1.5984	0.983	0.618	0	1	Fcer1g
Prdx1	0	1.54258	0.932	0.757	0	1	Prdx1
Vcam1	0	1.49946	0.768	0.227	0	1	Vcam1
Tyrobp	0	1.34367	0.988	0.642	0	1	Tyrobp
Tmsb4x	2.36668e-305	0.870064	1	0.997	7.34926e-301	1	Tmsb4x
Fcgr3	1.71714e-304	1.61783	0.818	0.342	5.33223e-300	1	Fcgr3
Npc2	1.76608e-304	1.35601	0.945	0.782	5.4842e-300	1	Npc2
Cd300c2	1.12313e-303	1.65009	0.787	0.303	3.48766e-299	1	Cd300c2
Cyba	4.3831e-300	1.18483	0.974	0.892	1.36109e-295	1	Cyba
B2m	8.07671e-300	1.09189	0.99	0.948	2.50806e-295	1	B2m
Selenop	2.18474e-297	1.01035	0.983	0.54	6.78428e-293	1	Selenop
Ccr3	2.65687e-294	1.55571	0.67	0.176	8.25038e-290	1	Ccr3
Cox5a	3.99215e-292	1.37909	0.917	0.808	1.23968e-287	1	Cox5a
Hexa	3.37356e-290	1.64592	0.827	0.456	1.04759e-285	1	Hexa
Akr1a1	3.0872e-280	1.40429	0.891	0.755	9.58668e-276	1	Akr1a1
Ckb	3.08455e-275	1.53863	0.841	0.414	9.57846e-271	1	Ckb
Ctsz	8.13527e-264	1.43039	0.898	0.637	2.52625e-259	1	Ctsz
Man2b1	1.35823e-262	1.49437	0.893	0.628	4.21772e-258	1	Man2b1
Ly6e	3.22279e-262	1.3926	0.917	0.631	1.00077e-257	1	Ly6e
Fth1	1.1097e-259	0.767829	0.995	0.983	3.44595e-255	1	Fth1
Psap	1.19235e-257	1.25604	0.976	0.828	3.70259e-253	1	Psap
Ctsa	9.02637e-256	1.59602	0.836	0.512	2.80296e-251	1	Ctsa
Pira2	1.0897e-250	1.53372	0.761	0.323	3.38385e-246	1	Pira2
Rps29	3.00917e-249	0.758216	0.996	0.975	9.34438e-245	1	Rps29
Lrp1	1.84374e-240	1.48235	0.696	0.262	5.72535e-236	1	Lrp1
Abcc3	3.25789e-239	1.3955	0.623	0.192	1.01167e-234	1	Abcc3
Timp2	6.33281e-239	1.57671	0.666	0.266	1.96653e-234	1	Timp2
Itgb5	2.45613e-233	1.41361	0.604	0.192	7.62703e-229	1	Itgb5
Slc48a1	2.76053e-233	1.65669	0.697	0.347	8.57227e-229	1	Slc48a1
Ctsh	1.94814e-221	1.37632	0.787	0.418	6.04956e-217	1	Ctsh
Gngt2	1.57311e-220	1.52888	0.747	0.423	4.88497e-216	1	Gngt2
Il18	1.10709e-219	1.52164	0.591	0.213	3.43785e-215	1	Il18
Actb	1.6008e-219	0.686993	1	0.993	4.97097e-215	1	Actb
Mrc1	1.46618e-217	1.23914	0.793	0.307	4.55294e-213	1	Mrc1
Acp5	2.62165e-216	1.49283	0.718	0.341	8.14102e-212	1	Acp5
Cd300a	3.23264e-216	1.31565	0.718	0.29	1.00383e-211	1	Cd300a
Alb	7.23933e-211	1.59735	0.543	0.177	2.24803e-206	1	Alb
Mpeg1	1.04329e-210	1.32672	0.773	0.333	3.23972e-206	1	Mpeg1
Gatm	4.81424e-210	1.25073	0.788	0.382	1.49497e-205	1	Gatm
Ifitm3	1.05682e-209	1.15215	0.878	0.472	3.28174e-205	1	Ifitm3
Smpdl3a	3.24283e-209	1.48794	0.761	0.429	1.007e-204	1	Smpdl3a
Ctsc	9.35572e-208	1.30257	0.833	0.49	2.90523e-203	1	Ctsc
Clec4n	1.17978e-207	1.41293	0.528	0.162	3.66357e-203	1	Clec4n
mt-Co1	6.32301e-207	0.713471	0.999	0.997	1.96348e-202	1	mt-Co1
Tmem86a	1.74646e-206	1.38949	0.621	0.23	5.4233e-202	1	Tmem86a
Lilra5	1.95738e-205	1.33619	0.549	0.168	6.07824e-201	1	Lilra5
Marcks	4.01847e-202	1.19103	0.893	0.614	1.24786e-197	1	Marcks
Lpl	1.99578e-198	1.41155	0.591	0.205	6.19749e-194	1	Lpl
Cx3cr1	9.36801e-198	1.37494	0.623	0.216	2.90905e-193	1	Cx3cr1
Fcgr1	2.1613e-192	1.34502	0.542	0.18	6.71147e-188	1	Fcgr1
Hebp1	1.56478e-189	1.40476	0.573	0.231	4.85911e-185	1	Hebp1
Scarb1	8.29281e-188	1.35262	0.639	0.285	2.57517e-183	1	Scarb1
Pld3	8.91253e-188	1.43713	0.596	0.252	2.76761e-183	1	Pld3
Irf7	9.07509e-187	1.39459	0.699	0.369	2.81809e-182	1	Irf7
Ptgs1	1.71834e-184	1.29477	0.676	0.306	5.33595e-180	1	Ptgs1
Rplp1	2.16054e-183	0.652387	0.993	0.963	6.70914e-179	1	Rplp1
Ms4a6d	2.57946e-179	1.29553	0.537	0.192	8.01001e-175	1	Ms4a6d
Treml4	1.16582e-174	1.29691	0.546	0.206	3.62021e-170	1	Treml4
mt-Co3	7.55953e-170	0.570973	0.999	0.997	2.34746e-165	1	mt-Co3
Cpq	9.54331e-167	1.36922	0.516	0.201	2.96349e-162	1	Cpq
Clec1b	7.2627e-164	1.25626	0.58	0.236	2.25528e-159	1	Clec1b
Actn1	5.84157e-163	1.28763	0.647	0.325	1.81398e-158	1	Actn1
Clta	5.11437e-162	0.869765	0.895	0.873	1.58817e-157	1	Clta
Ifi27l2a	8.21874e-162	1.33048	0.753	0.461	2.55217e-157	1	Ifi27l2a
St3gal5	2.31869e-159	1.25001	0.682	0.359	7.20024e-155	1	St3gal5
Ly86	9.75966e-158	1.20054	0.662	0.332	3.03067e-153	1	Ly86
Sirpa	1.24965e-157	1.19926	0.726	0.387	3.88055e-153	1	Sirpa
AB124611	1.03357e-156	1.31499	0.664	0.399	3.20954e-152	1	AB124611
Gfra2	3.64683e-156	1.19647	0.487	0.171	1.13245e-151	1	Gfra2
Aldh2	1.37719e-152	1.14697	0.78	0.601	4.2766e-148	1	Aldh2
Gng5	4.73459e-151	0.852362	0.898	0.877	1.47023e-146	1	Gng5
Lgals3bp	1.85447e-148	1.29345	0.596	0.293	5.75869e-144	1	Lgals3bp
Plxnb2	6.6604e-148	1.25973	0.562	0.259	2.06825e-143	1	Plxnb2
Mafb	1.56898e-146	0.537367	0.645	0.252	4.87215e-142	1	Mafb
Cd163	3.89334e-146	1.40799	0.4	0.113	1.209e-141	1	Cd163
Ninj1	5.78114e-144	1.37011	0.602	0.324	1.79522e-139	1	Ninj1
Gm5150	7.30813e-143	1.18654	0.483	0.178	2.26939e-138	1	Gm5150
Slc7a8	2.04573e-142	1.14685	0.501	0.185	6.3526e-138	1	Slc7a8
Txn1	1.4831e-140	0.941065	0.866	0.777	4.60546e-136	1	Txn1
mt-Nd2	7.26795e-140	0.62082	0.991	0.985	2.25692e-135	1	mt-Nd2
Cela1	9.40852e-140	1.16753	0.396	0.126	2.92163e-135	1	Cela1
Slc11a1	1.00674e-138	1.12271	0.537	0.226	3.12622e-134	1	Slc11a1
Laptm5	2.02934e-135	0.967721	0.895	0.784	6.30171e-131	1	Laptm5
Tcn2	1.75644e-133	1.2344	0.605	0.329	5.45427e-129	1	Tcn2
Dcxr	2.22869e-133	1.27503	0.476	0.209	6.92076e-129	1	Dcxr
mt-Atp61	1.78112e-131	0.450755	0.999	0.997	5.53091e-127	1	mt-Atp6
Prdx5	3.78947e-131	0.750473	0.84	0.722	1.17674e-126	1	Prdx5
Lipa	3.21019e-130	1.16764	0.642	0.377	9.9686e-126	1	Lipa
Ccl6	1.43281e-129	0.870316	0.566	0.251	4.44929e-125	1	Ccl6
Glul	2.05984e-128	1.09241	0.7	0.462	6.39642e-124	1	Glul
Sat1	1.91996e-127	0.646499	0.874	0.697	5.96204e-123	1	Sat1
Tbxas1	3.97548e-126	1.08982	0.448	0.168	1.23451e-121	1	Tbxas1
Atp6v1f	7.00904e-126	0.961154	0.804	0.785	2.17652e-121	1	Atp6v1f
Pcolce2	5.61526e-125	1.07589	0.368	0.113	1.74371e-120	1	Pcolce2
Tmem141	9.19505e-125	1.11768	0.419	0.158	2.85534e-120	1	Tmem141
Ear2	1.25145e-124	1.23364	0.405	0.145	3.88614e-120	1	Ear2
Nr1h3	3.38886e-124	1.07975	0.376	0.12	1.05234e-119	1	Nr1h3
Gm42418	6.00327e-124	0.566005	0.999	0.997	1.8642e-119	1	Gm42418
Slc7a7	6.12952e-124	1.20894	0.538	0.265	1.9034e-119	1	Slc7a7
mt-Co21	3.03244e-123	0.433259	0.999	0.996	9.41664e-119	1	mt-Co2
Igfbp4	3.13e-123	0.788503	0.658	0.317	9.71958e-119	1	Igfbp4
Unc93b11	1.17378e-121	0.927398	0.846	0.684	3.64495e-117	1	Unc93b1
Hfe	7.48165e-121	1.08699	0.54	0.267	2.32328e-116	1	Hfe
Gns	2.35104e-119	1.21022	0.616	0.383	7.30068e-115	1	Gns
Bst2	1.46743e-118	0.795603	0.694	0.454	4.5568e-114	1	Bst2
Abhd12	3.63447e-117	1.21784	0.558	0.316	1.12861e-112	1	Abhd12
Asah1	5.35998e-117	1.1509	0.623	0.395	1.66444e-112	1	Asah1
C6	6.75407e-114	1.13188	0.386	0.132	2.09734e-109	1	C6
Fcgr4	2.63988e-113	1.09712	0.408	0.153	8.19761e-109	1	Fcgr4
Clec4a3	1.22359e-111	0.998968	0.448	0.182	3.79962e-107	1	Clec4a3
Rxra	1.26653e-108	1.15284	0.462	0.215	3.93295e-104	1	Rxra
Tspan15	5.04086e-108	1.01683	0.478	0.209	1.56534e-103	1	Tspan15
Blvra	8.286e-108	1.19938	0.522	0.295	2.57305e-103	1	Blvra
C2	1.41739e-107	1.10892	0.325	0.102	4.40142e-103	1	C2
mt-Nd4	2.14622e-107	0.4959	0.993	0.988	6.66467e-103	1	mt-Nd4
Pla2g7	3.23213e-107	1.06994	0.547	0.275	1.00367e-102	1	Pla2g7
Pilrb2	6.40236e-106	1.07999	0.439	0.19	1.98813e-101	1	Pilrb2
Scp2	1.37067e-105	1.00621	0.735	0.707	4.25636e-101	1	Scp2
Scarb2	3.34233e-105	1.13722	0.614	0.399	1.03789e-100	1	Scarb2
Ifitm2	7.3021e-105	0.407034	0.793	0.478	2.26752e-100	1	Ifitm2
Anxa5	9.26352e-105	0.944631	0.693	0.482	2.8766e-100	1	Anxa5
Siglec1	3.12673e-104	1.01381	0.358	0.125	9.70942e-100	1	Siglec1
Ms4a6c	4.77861e-104	0.862105	0.514	0.233	1.4839e-99	1	Ms4a6c
Taldo1	6.74537e-104	0.720786	0.844	0.791	2.09464e-99	1	Taldo1
Sdcbp	8.541e-104	0.797639	0.804	0.724	2.65224e-99	1	Sdcbp
Cybb	2.68157e-101	0.55183	0.737	0.381	8.32708e-97	1	Cybb
Colec12	1.03334e-98	1.04547	0.4	0.167	3.20883e-94	1	Colec12
Ifi44	1.29446e-98	1.13083	0.434	0.2	4.01968e-94	1	Ifi44
Itm2c	5.29549e-98	0.994942	0.693	0.508	1.64441e-93	1	Itm2c
Pilra	1.45148e-96	0.953922	0.48	0.227	4.50728e-92	1	Pilra
Plin2	3.21087e-96	0.642451	0.746	0.533	9.97071e-92	1	Plin2
Acot1	1.0173e-95	0.937889	0.375	0.143	3.15903e-91	1	Acot1
Gpx1	6.9575e-94	0.736442	0.879	0.752	2.16051e-89	1	Gpx1
Cstb	2.43954e-93	1.1531	0.615	0.481	7.57549e-89	1	Cstb
Cadm1	2.61532e-93	0.862251	0.532	0.25	8.12136e-89	1	Cadm1
Gabarap	7.49661e-93	0.728526	0.833	0.85	2.32792e-88	1	Gabarap
Tmbim6	3.74705e-92	0.816752	0.832	0.816	1.16357e-87	1	Tmbim6
Idh1	2.54724e-91	1.08223	0.449	0.232	7.90994e-87	1	Idh1
Ctsf	3.45542e-91	1.01975	0.352	0.139	1.07301e-86	1	Ctsf
Rgl1	4.48791e-91	0.99927	0.531	0.28	1.39363e-86	1	Rgl1
Chp2	2.02707e-88	0.927238	0.314	0.111	6.29467e-84	1	Chp2
Cdc42	4.78869e-87	0.60802	0.89	0.901	1.48703e-82	1	Cdc42
Cndp2	6.28302e-87	1.15717	0.519	0.335	1.95107e-82	1	Cndp2
Ahsg	7.55664e-87	0.937515	0.306	0.108	2.34656e-82	1	Ahsg
Adgre4	1.12906e-86	0.91524	0.391	0.166	3.50606e-82	1	Adgre4
Itga9	1.19903e-86	0.943804	0.482	0.233	3.72336e-82	1	Itga9
Calr	1.84867e-86	0.804528	0.824	0.771	5.74069e-82	1	Calr
Apoa1	5.42661e-83	0.903152	0.291	0.101	1.68512e-78	1	Apoa1
mt-Nd1	4.96937e-82	0.484372	0.988	0.984	1.54314e-77	1	mt-Nd1
Kcnj10	9.27195e-82	0.956327	0.292	0.102	2.87922e-77	1	Kcnj10
Gpx3	2.50178e-81	0.927393	0.261	0.084	7.76878e-77	1	Gpx3
Cotl1	5.67919e-80	0.760299	0.806	0.76	1.76356e-75	1	Cotl1
Atpif1	9.66227e-80	0.877919	0.727	0.655	3.00043e-75	1	Atpif1
Acp2	5.8755e-79	0.985787	0.393	0.186	1.82452e-74	1	Acp2
Plbd1	6.46965e-79	0.755098	0.562	0.307	2.00902e-74	1	Plbd1
Smagp	3.03149e-78	0.937289	0.472	0.253	9.41368e-74	1	Smagp
Cdh5	4.15571e-78	0.746645	0.502	0.242	1.29047e-73	1	Cdh5
Snx3	4.34446e-78	0.819126	0.725	0.705	1.34908e-73	1	Snx3
Dab2	4.47091e-78	0.649799	0.562	0.276	1.38835e-73	1	Dab2
Bsg	1.13976e-77	0.904174	0.69	0.653	3.53928e-73	1	Bsg
Abca1	3.25035e-77	0.960331	0.481	0.252	1.00933e-72	1	Abca1
Atp13a2	4.71483e-77	0.968154	0.567	0.391	1.4641e-72	1	Atp13a2
Spi1	1.89288e-75	0.809593	0.69	0.525	5.87796e-71	1	Spi1
Laptm4a	2.16477e-75	0.87045	0.7	0.597	6.72225e-71	1	Laptm4a
Snx5	9.67718e-75	0.83203	0.739	0.693	3.00506e-70	1	Snx5
Capzb	1.52108e-74	0.719129	0.809	0.83	4.7234e-70	1	Capzb
Myl12a	2.50093e-74	0.726534	0.782	0.794	7.76613e-70	1	Myl12a
Tspan4	7.4451e-74	0.952164	0.39	0.193	2.31193e-69	1	Tspan4
Nenf	1.35213e-73	1.04695	0.459	0.28	4.19877e-69	1	Nenf
Pdlim4	2.13799e-73	0.867799	0.315	0.13	6.63909e-69	1	Pdlim4
Adamdec1	2.30586e-73	0.904828	0.275	0.095	7.16039e-69	1	Adamdec1
Ifi44l	3.96919e-73	0.990889	0.35	0.163	1.23255e-68	1	Ifi44l
Vamp8	1.79207e-72	0.849011	0.704	0.687	5.56491e-68	1	Vamp8
Atox1	3.22975e-72	0.778042	0.736	0.709	1.00293e-67	1	Atox1
Capza2	3.83253e-72	0.728205	0.769	0.774	1.19012e-67	1	Capza2
Msr1	7.29442e-72	0.87595	0.463	0.246	2.26513e-67	1	Msr1
Rab32	9.903e-72	1.00301	0.443	0.259	3.07518e-67	1	Rab32
Atp6v0e	1.34358e-71	0.754738	0.751	0.759	4.17223e-67	1	Atp6v0e
Gna12	8.4004e-71	1.01211	0.477	0.296	2.60858e-66	1	Gna12
Tpp1	1.83545e-70	0.956769	0.534	0.353	5.69962e-66	1	Tpp1
Cox4i1	1.91662e-70	0.503544	0.917	0.922	5.95167e-66	1	Cox4i1
Khk	2.11117e-70	1.02236	0.422	0.248	6.55583e-66	1	Khk
Pla2g15	1.69916e-69	0.871715	0.395	0.193	5.27639e-65	1	Pla2g15
Rap1b	2.19777e-68	0.674005	0.8	0.803	6.82475e-64	1	Rap1b
Tgm2	1.20041e-66	0.944776	0.39	0.197	3.72764e-62	1	Tgm2
Rgs10	2.15446e-66	0.907103	0.562	0.413	6.69024e-62	1	Rgs10
Cd81	2.20294e-65	0.668691	0.732	0.603	6.8408e-61	1	Cd81
Rab5c	1.92442e-64	0.85116	0.657	0.621	5.97592e-60	1	Rab5c
Clec4a2	2.00035e-64	0.826229	0.438	0.236	6.21168e-60	1	Clec4a2
Fads1	6.03896e-64	0.887984	0.34	0.166	1.87528e-59	1	Fads1
H2afj	6.87047e-64	0.795899	0.711	0.706	2.13349e-59	1	H2afj
Canx	2.03454e-63	0.913071	0.671	0.632	6.31787e-59	1	Canx
Ostf1	4.28288e-63	0.600996	0.799	0.852	1.32996e-58	1	Ostf1
Epb41l3	6.48854e-62	0.78337	0.304	0.129	2.01489e-57	1	Epb41l3
Cox7c	1.59644e-61	0.60538	0.812	0.839	4.95742e-57	1	Cox7c
Pilrb1	1.62933e-61	0.904239	0.318	0.148	5.05957e-57	1	Pilrb1
Hacd4	2.59925e-61	0.836852	0.38	0.197	8.07146e-57	1	Hacd4
Hint1	3.57796e-60	0.676179	0.771	0.767	1.11106e-55	1	Hint1
Ifi202b	6.94035e-59	0.896059	0.402	0.227	2.15519e-54	1	Ifi202b
Clec4a1	1.06361e-56	0.808275	0.332	0.163	3.30284e-52	1	Clec4a1
Pld4	6.96929e-55	0.711582	0.608	0.433	2.16417e-50	1	Pld4
Hsbp1	2.01347e-54	0.893329	0.593	0.553	6.25243e-50	1	Hsbp1
Basp1	2.71633e-54	0.749347	0.386	0.212	8.43503e-50	1	Basp1
Fam234a	4.71755e-54	0.859618	0.319	0.161	1.46494e-49	1	Fam234a
Ucp2	1.69529e-53	0.44148	0.918	0.895	5.26439e-49	1	Ucp2
Mif	5.65614e-53	0.834105	0.643	0.592	1.7564e-48	1	Mif
mt-Cytb1	9.92182e-53	0.309543	0.995	0.994	3.08102e-48	1	mt-Cytb
Slc29a1	2.59043e-52	0.819435	0.501	0.338	8.04406e-48	1	Slc29a1
Plod1	5.77336e-51	0.751145	0.414	0.244	1.7928e-46	1	Plod1
Maf	1.16083e-50	0.345671	0.685	0.414	3.60472e-46	1	Maf
Paqr9	1.19667e-50	0.643769	0.308	0.141	3.71602e-46	1	Paqr9
Pcyox1	2.45449e-50	0.782319	0.405	0.243	7.62193e-46	1	Pcyox1
Reep5	2.97182e-50	0.678715	0.712	0.729	9.22838e-46	1	Reep5
Cd86	2.67809e-49	0.681617	0.454	0.276	8.31627e-45	1	Cd86
Pfn1	3.6523e-49	0.349412	0.978	0.956	1.13415e-44	1	Pfn1
Tmem14c	6.52499e-49	0.725319	0.653	0.673	2.02621e-44	1	Tmem14c
Dmpk	1.76506e-48	0.606151	0.355	0.179	5.48105e-44	1	Dmpk
Ftl1-ps1	2.03578e-48	0.891938	0.376	0.236	6.32171e-44	1	Ftl1-ps1
Erp291	4.9181e-48	0.594501	0.775	0.762	1.52722e-43	1	Erp29
Dhrs1	7.08154e-48	0.972952	0.398	0.27	2.19903e-43	1	Dhrs1
Rpl37a	1.23737e-47	0.344866	0.99	0.96	3.84239e-43	1	Rpl37a
Ap2m1	6.52727e-47	0.83766	0.607	0.598	2.02691e-42	1	Ap2m1
Cfl1	9.08958e-47	0.384181	0.959	0.948	2.82259e-42	1	Cfl1
Tpd52	1.03072e-46	0.756447	0.499	0.365	3.2007e-42	1	Tpd52
Hsp90b1	1.31601e-46	0.615661	0.813	0.833	4.0866e-42	1	Hsp90b1
Bri3	2.82449e-46	0.720939	0.653	0.652	8.77089e-42	1	Bri3
Ehd4	1.11802e-45	0.867696	0.519	0.409	3.4718e-41	1	Ehd4
Slc43a2	1.66672e-45	0.856696	0.509	0.366	5.17566e-41	1	Slc43a2
Slc15a3	2.56659e-45	0.725767	0.425	0.26	7.97003e-41	1	Slc15a3
Cox6b1	3.09398e-44	0.588345	0.747	0.8	9.60772e-40	1	Cox6b1
Rab3il1	8.28369e-44	0.749551	0.321	0.176	2.57233e-39	1	Rab3il1
Mcfd2	3.45332e-43	0.907341	0.391	0.264	1.07236e-38	1	Mcfd2
Etfb	4.94036e-43	0.837931	0.547	0.509	1.53413e-38	1	Etfb
Cltc	7.77411e-43	0.780878	0.621	0.584	2.4141e-38	1	Cltc
App	3.16907e-41	0.718705	0.493	0.359	9.84092e-37	1	App
Paox	4.8286e-41	0.78201	0.295	0.163	1.49942e-36	1	Paox
BC005537	1.21471e-40	0.716569	0.642	0.629	3.77205e-36	1	BC005537
Leprot	2.31153e-40	0.801594	0.53	0.46	7.17799e-36	1	Leprot
mt-Nd3	2.3129e-40	0.531367	0.81	0.845	7.18225e-36	1	mt-Nd3
Slc25a5	1.03e-39	0.50523	0.794	0.843	3.19847e-35	1	Slc25a5
Selenof	1.09929e-39	0.564423	0.709	0.773	3.41363e-35	1	Selenof
0610012G03Rik	1.11477e-39	0.854626	0.504	0.45	3.46169e-35	1	0610012G03Rik
Uqcr11	2.5947e-39	0.768301	0.591	0.595	8.05731e-35	1	Uqcr11
Psma7	2.67831e-39	0.609621	0.716	0.759	8.31697e-35	1	Psma7
Abcg1	6.89517e-39	0.860885	0.476	0.367	2.14116e-34	1	Abcg1
Gnai2	6.98926e-39	0.389727	0.904	0.923	2.17038e-34	1	Gnai2
Pdia3	1.01473e-38	0.592258	0.709	0.706	3.15105e-34	1	Pdia3
Arpc1b	1.07151e-38	0.368404	0.884	0.909	3.32736e-34	1	Arpc1b
Comt	2.37413e-38	0.828393	0.421	0.312	7.3724e-34	1	Comt
Fam129a	2.39636e-38	0.882294	0.443	0.324	7.44141e-34	1	Fam129a
Spic	2.51931e-38	0.475915	0.318	0.16	7.82322e-34	1	Spic
Tmem106a	9.28407e-38	0.771846	0.376	0.24	2.88298e-33	1	Tmem106a
Rps12	2.22353e-37	0.277038	0.981	0.952	6.90473e-33	1	Rps12
Fyb	5.88945e-37	0.504636	0.614	0.457	1.82885e-32	1	Fyb
Oaz11	6.69755e-37	0.317777	0.941	0.951	2.07979e-32	1	Oaz1
Sh3glb1	1.03866e-36	0.582176	0.718	0.765	3.22536e-32	1	Sh3glb1
Gnb2	1.25657e-36	0.460995	0.808	0.852	3.90203e-32	1	Gnb2
Aldoa	9.38293e-36	0.536003	0.727	0.738	2.91368e-31	1	Aldoa
Atp1a1	1.84778e-35	0.760627	0.562	0.509	5.73792e-31	1	Atp1a1
Gapdh	3.28969e-35	0.413763	0.884	0.89	1.02155e-30	1	Gapdh
Tmem176b	5.99969e-35	0.682459	0.418	0.279	1.86308e-30	1	Tmem176b
Plbd2	6.87574e-35	0.78027	0.359	0.247	2.13512e-30	1	Plbd2
P2rx4	1.15675e-34	0.733083	0.42	0.308	3.59205e-30	1	P2rx4
Arhgdia	3.03544e-34	0.592106	0.722	0.774	9.42594e-30	1	Arhgdia
Tmem37	1.15951e-33	0.670061	0.273	0.152	3.60062e-29	1	Tmem37
Ptpn18	2.31964e-33	0.533477	0.717	0.715	7.20319e-29	1	Ptpn18
Rtp4	5.0266e-33	0.714565	0.366	0.239	1.56091e-28	1	Rtp4
Engase	1.02534e-32	0.697612	0.269	0.149	3.18398e-28	1	Engase
Rps28	2.7157e-32	0.350171	0.922	0.909	8.43305e-28	1	Rps28
Ssr4	5.9862e-32	0.600448	0.656	0.705	1.85889e-27	1	Ssr4
Uqcrb	8.11735e-32	0.660558	0.618	0.64	2.52068e-27	1	Uqcrb
Camk1	1.53953e-31	0.711913	0.308	0.191	4.7807e-27	1	Camk1
Fpr1	5.9153e-31	0.549711	0.262	0.139	1.83688e-26	1	Fpr1
Dse	6.3106e-31	0.715721	0.355	0.238	1.95963e-26	1	Dse
Cd164	8.56915e-31	0.756541	0.546	0.506	2.66098e-26	1	Cd164
Arpc2	1.0818e-30	0.335271	0.894	0.909	3.35933e-26	1	Arpc2
Igsf8	1.97787e-30	0.82638	0.379	0.279	6.14187e-26	1	Igsf8
Serf2	3.9511e-30	0.307803	0.909	0.928	1.22694e-25	1	Serf2
Arpc51	1.66224e-29	0.427324	0.78	0.849	5.16176e-25	1	Arpc5
Renbp	3.66181e-29	0.706985	0.288	0.181	1.1371e-24	1	Renbp
Cd38	4.49504e-29	0.587967	0.495	0.376	1.39584e-24	1	Cd38
Gas6	1.15937e-28	0.728551	0.254	0.146	3.60019e-24	1	Gas6
Cyfip1	3.66102e-28	0.812669	0.403	0.326	1.13686e-23	1	Cyfip1
Dnase2a	3.72881e-28	0.663687	0.344	0.231	1.15791e-23	1	Dnase2a
Dbi	5.38358e-28	0.702318	0.532	0.519	1.67176e-23	1	Dbi
Anxa3	1.32267e-27	0.59907	0.336	0.217	4.1073e-23	1	Anxa3
Tmem59	1.6732e-27	0.565154	0.646	0.684	5.1958e-23	1	Tmem59
Usp12	2.17964e-27	0.763106	0.378	0.288	6.76844e-23	1	Usp12
Igsf6	2.38299e-27	0.532634	0.398	0.268	7.39991e-23	1	Igsf6
Lyn1	3.37161e-27	0.588239	0.631	0.628	1.04699e-22	1	Lyn
Atp6v1g1	5.9305e-27	0.569465	0.664	0.74	1.8416e-22	1	Atp6v1g1
Pygl	9.20636e-27	0.57772	0.325	0.213	2.85885e-22	1	Pygl
Hck1	1.39322e-26	0.585839	0.455	0.362	4.32638e-22	1	Hck
Snx6	2.29718e-26	0.758522	0.512	0.501	7.13342e-22	1	Snx6
Tor3a	2.82611e-26	0.75575	0.342	0.247	8.77593e-22	1	Tor3a
Chchd2	3.79735e-26	0.370933	0.827	0.881	1.17919e-21	1	Chchd2
Coro1b	3.96624e-26	0.683454	0.53	0.507	1.23164e-21	1	Coro1b
Rps27l	5.41707e-26	0.600143	0.591	0.607	1.68216e-21	1	Rps27l
Entpd1	6.79949e-26	0.709491	0.334	0.235	2.11144e-21	1	Entpd1
Arl6ip1	8.93986e-26	0.576874	0.68	0.739	2.77609e-21	1	Arl6ip1
Ctnnd1	1.49735e-25	0.671375	0.294	0.193	4.64973e-21	1	Ctnnd1
1110008F13Rik	1.93585e-25	0.597493	0.594	0.616	6.01141e-21	1	1110008F13Rik
Sh3bgrl	2.04208e-25	0.790407	0.509	0.502	6.34128e-21	1	Sh3bgrl
Gnpda1	3.34177e-25	0.776845	0.343	0.258	1.03772e-20	1	Gnpda1
Jup	4.60378e-25	0.695527	0.272	0.176	1.42961e-20	1	Jup
Ncoa4	4.61913e-25	0.783729	0.409	0.345	1.43438e-20	1	Ncoa4
Rpn2	4.80939e-25	0.73622	0.518	0.523	1.49346e-20	1	Rpn2
Atp6v1b2	5.36375e-25	0.732774	0.479	0.433	1.66561e-20	1	Atp6v1b2
Slfn5	8.53642e-25	0.55473	0.4	0.288	2.65081e-20	1	Slfn5
Lamp2	2.03266e-24	0.510148	0.585	0.53	6.31203e-20	1	Lamp2
Hpgds	2.19427e-24	0.514117	0.26	0.154	6.81386e-20	1	Hpgds
Lap3	4.88618e-24	0.738077	0.305	0.219	1.51731e-19	1	Lap3
Cfh	9.64602e-24	0.663778	0.335	0.236	2.99538e-19	1	Cfh
Slc3a2	1.68488e-23	0.544543	0.618	0.614	5.23205e-19	1	Slc3a2
Sgpl1	2.12109e-23	0.75133	0.334	0.25	6.58661e-19	1	Sgpl1
Idh2	2.13281e-23	0.773051	0.431	0.39	6.62301e-19	1	Idh2
Aldh3b1	3.53607e-23	0.686289	0.301	0.213	1.09806e-18	1	Aldh3b1
Rac1	4.12842e-23	0.505313	0.679	0.746	1.282e-18	1	Rac1
Ybx1	6.98924e-23	0.325181	0.842	0.886	2.17037e-18	1	Ybx1
Tnfrsf21	8.50497e-23	0.652807	0.285	0.194	2.64105e-18	1	Tnfrsf21
Tmed10	9.5074e-23	0.554409	0.627	0.684	2.95233e-18	1	Tmed10
Ptprj	1.58165e-22	0.662419	0.388	0.303	4.91149e-18	1	Ptprj
Tmem65	2.85334e-22	0.686704	0.296	0.208	8.86048e-18	1	Tmem65
Pea15a	3.4786e-22	0.654905	0.354	0.271	1.08021e-17	1	Pea15a
H2-T23	3.75872e-22	0.499312	0.661	0.695	1.16719e-17	1	H2-T23
Atp6v0b	5.17111e-22	0.492471	0.646	0.697	1.60578e-17	1	Atp6v0b
Drap1	7.52302e-22	0.608064	0.571	0.617	2.33612e-17	1	Drap1
Ndufb8	8.52592e-22	0.563037	0.614	0.691	2.64755e-17	1	Ndufb8
Lcp1	9.66577e-22	0.343035	0.755	0.693	3.00151e-17	1	Lcp1
Hsd17b4	1.17813e-21	0.781657	0.308	0.233	3.65846e-17	1	Hsd17b4
Glb1	1.19047e-21	0.681301	0.278	0.195	3.69677e-17	1	Glb1
Crip2	1.76797e-21	0.519683	0.31	0.206	5.49009e-17	1	Crip2
Pianp	2.11316e-21	0.656284	0.258	0.17	6.56199e-17	1	Pianp
Pepd	3.15804e-21	0.724517	0.344	0.276	9.80666e-17	1	Pepd
Morf4l1	3.358e-21	0.455211	0.73	0.823	1.04276e-16	1	Morf4l1
Tpi1	5.05285e-21	0.643358	0.54	0.562	1.56906e-16	1	Tpi1
Rnf130	7.55344e-21	0.576729	0.58	0.604	2.34557e-16	1	Rnf130
Agpat3	8.33789e-21	0.702228	0.397	0.339	2.58917e-16	1	Agpat3
Gm2a	1.47621e-20	0.27964	0.538	0.46	4.58409e-16	1	Gm2a
Uap1l1	3.99024e-20	0.701457	0.31	0.234	1.23909e-15	1	Uap1l1
Rpl21	4.17762e-20	0.264194	0.929	0.938	1.29728e-15	1	Rpl21
Nagk	6.29105e-20	0.683725	0.315	0.242	1.95356e-15	1	Nagk
Pitpna	6.93415e-20	0.554738	0.631	0.715	2.15326e-15	1	Pitpna
Ifnar2	1.08678e-19	0.571709	0.496	0.461	3.37479e-15	1	Ifnar2
Lrrc25	1.34755e-19	0.616079	0.317	0.236	4.18455e-15	1	Lrrc25
Glmp	1.48664e-19	0.704614	0.449	0.433	4.61648e-15	1	Glmp
Ergic3	1.81042e-19	0.69658	0.456	0.445	5.62189e-15	1	Ergic3
Myl6	2.36406e-19	0.288376	0.904	0.918	7.34112e-15	1	Myl6
Cap1	3.01195e-19	0.451079	0.686	0.759	9.353e-15	1	Cap1
Pirb	3.94963e-19	0.660454	0.369	0.296	1.22648e-14	1	Pirb
Gdi2	4.72042e-19	0.382623	0.746	0.827	1.46583e-14	1	Gdi2
Soat1	5.36706e-19	0.657302	0.362	0.288	1.66663e-14	1	Soat1
Sod1	5.66707e-19	0.717306	0.455	0.426	1.75979e-14	1	Sod1
Plekhb2	7.55948e-19	0.735109	0.287	0.215	2.34745e-14	1	Plekhb2
Rcn3	8.17901e-19	0.619816	0.252	0.167	2.53983e-14	1	Rcn3
Prdx4	8.63767e-19	0.712165	0.376	0.326	2.68226e-14	1	Prdx4
Eva1b	9.39732e-19	0.536536	0.364	0.279	2.91815e-14	1	Eva1b
Atp5l	1.30687e-18	0.360731	0.761	0.845	4.05822e-14	1	Atp5l
Cxcl16	3.06219e-18	0.64085	0.325	0.244	9.50901e-14	1	Cxcl16
Akr1b3	8.55308e-18	0.689636	0.503	0.527	2.65599e-13	1	Akr1b3
Myo9a	8.75682e-18	0.521464	0.339	0.256	2.71926e-13	1	Myo9a
Cops9	1.31021e-17	0.668918	0.509	0.546	4.06859e-13	1	Cops9
Ntpcr	2.09111e-17	0.613526	0.273	0.202	6.49352e-13	1	Ntpcr
Atp5g2	5.44003e-17	0.354501	0.765	0.826	1.68929e-12	1	Atp5g2
Lamtor2	5.70736e-17	0.551225	0.569	0.653	1.77231e-12	1	Lamtor2
Atp5a1	1.09791e-16	0.392132	0.746	0.835	3.40935e-12	1	Atp5a1
Mt1	1.10298e-16	0.362665	0.325	0.233	3.42508e-12	1	Mt1
Tmem50a	1.1555e-16	0.558707	0.606	0.694	3.58818e-12	1	Tmem50a
Arpc4	1.75802e-16	0.609176	0.562	0.638	5.45919e-12	1	Arpc4
Hmox2	1.80337e-16	0.692254	0.455	0.471	5.6e-12	1	Hmox2
Mfsd1	2.1073e-16	0.710649	0.306	0.246	6.54379e-12	1	Mfsd1
Lpcat2	3.41791e-16	0.648129	0.262	0.19	1.06136e-11	1	Lpcat2
Cd2ap	5.10562e-16	0.657176	0.443	0.422	1.58545e-11	1	Cd2ap
Gpx4	5.7124e-16	0.366924	0.714	0.787	1.77387e-11	1	Gpx4
Fam105a	9.91036e-16	0.48375	0.426	0.368	3.07746e-11	1	Fam105a
Nckap1l	2.3194e-15	0.630649	0.442	0.429	7.20243e-11	1	Nckap1l
Ifi207	2.51301e-15	0.413685	0.292	0.209	7.80364e-11	1	Ifi207
Ndufa7	3.62915e-15	0.564295	0.564	0.649	1.12696e-10	1	Ndufa7
Dazap2	4.09948e-15	0.538633	0.612	0.703	1.27301e-10	1	Dazap2
Myl12b	7.39825e-15	0.352187	0.709	0.784	2.29738e-10	1	Myl12b
Hs6st1	1.73244e-14	0.541768	0.271	0.202	5.37976e-10	1	Hs6st1
Wwp1	2.43084e-14	0.619873	0.268	0.204	7.54849e-10	1	Wwp1
Tmem51	2.62219e-14	0.586798	0.266	0.201	8.14269e-10	1	Tmem51
Sdf4	3.1472e-14	0.573245	0.543	0.61	9.773e-10	1	Sdf4
Cebpzos	3.15867e-14	0.606971	0.251	0.192	9.80863e-10	1	Cebpzos
Prdx2	4.08974e-14	0.489012	0.531	0.569	1.26999e-09	1	Prdx2
Arf3	5.6986e-14	0.721133	0.378	0.357	1.76959e-09	1	Arf3
Rasgrp2	6.57479e-14	0.57094	0.492	0.488	2.04167e-09	1	Rasgrp2
Dmac1	8.84601e-14	0.722045	0.403	0.402	2.74695e-09	1	Dmac1
Tuba1b	1.01748e-13	0.37488	0.566	0.546	3.15958e-09	1	Tuba1b
Casp1	1.23071e-13	0.590433	0.261	0.202	3.82173e-09	1	Casp1
Fermt3	1.41519e-13	0.597775	0.51	0.544	4.39459e-09	1	Fermt3
Il10rb	1.85986e-13	0.582234	0.425	0.408	5.77543e-09	1	Il10rb
Itgal	2.10652e-13	0.466321	0.481	0.445	6.54137e-09	1	Itgal
Vapb	2.50432e-13	0.691667	0.392	0.383	7.77668e-09	1	Vapb
Pigt	4.033e-13	0.737768	0.423	0.429	1.25237e-08	1	Pigt
Adam10	4.62025e-13	0.664514	0.453	0.461	1.43473e-08	1	Adam10
Ly96	4.66189e-13	0.569981	0.252	0.193	1.44766e-08	1	Ly96
Txndc17	6.53452e-13	0.530895	0.516	0.579	2.02917e-08	1	Txndc17
Eif5b	7.22827e-13	0.694451	0.524	0.589	2.2446e-08	1	Eif5b
Itsn1	7.6939e-13	0.538745	0.257	0.194	2.38919e-08	1	Itsn1
Hprt	9.76806e-13	0.551418	0.496	0.54	3.03328e-08	1	Hprt
Itgb1	1.20496e-12	0.497053	0.52	0.532	3.74176e-08	1	Itgb1
Sdhc	1.22071e-12	0.681716	0.363	0.345	3.79067e-08	1	Sdhc
Fuca2	1.55738e-12	0.636319	0.325	0.289	4.83612e-08	1	Fuca2
Rras	4.31931e-12	0.488616	0.334	0.281	1.34128e-07	1	Rras
Lamtor1	5.27745e-12	0.543821	0.495	0.551	1.63881e-07	1	Lamtor1
Tnfaip8l2	5.45741e-12	0.607646	0.347	0.311	1.69469e-07	1	Tnfaip8l2
Gclm	1.03103e-11	0.620019	0.294	0.255	3.20166e-07	1	Gclm
Ap2s1	1.0385e-11	0.456927	0.563	0.637	3.22484e-07	1	Ap2s1
Uqcrq	1.12015e-11	0.414168	0.614	0.715	3.47842e-07	1	Uqcrq
Brk1	1.17439e-11	0.441668	0.59	0.689	3.64682e-07	1	Brk1
Tmed3	1.78693e-11	0.63503	0.382	0.371	5.54897e-07	1	Tmed3
Arf1	2.29318e-11	0.296339	0.728	0.834	7.12101e-07	1	Arf1
Tex264	2.72231e-11	0.551158	0.307	0.265	8.45359e-07	1	Tex264
Cd531	2.75805e-11	0.344898	0.651	0.706	8.56458e-07	1	Cd53
Tgfbi	4.02767e-11	0.444682	0.254	0.193	1.25071e-06	1	Tgfbi
Dram2	4.30911e-11	0.566695	0.318	0.276	1.33811e-06	1	Dram2
Tspan3	5.2531e-11	0.571984	0.264	0.219	1.63124e-06	1	Tspan3
Slc25a3	5.38676e-11	0.309532	0.742	0.839	1.67275e-06	1	Slc25a3
Psma6	5.42901e-11	0.544315	0.527	0.606	1.68587e-06	1	Psma6
Rnf149	5.74732e-11	0.426614	0.391	0.352	1.78472e-06	1	Rnf149
Atp6ap1	7.08917e-11	0.61905	0.447	0.47	2.2014e-06	1	Atp6ap1
Bin2	1.90886e-10	0.540752	0.453	0.456	5.92758e-06	1	Bin2
Glud1	2.12626e-10	0.56383	0.505	0.571	6.60269e-06	1	Glud1
Mrfap1	2.29124e-10	0.434598	0.596	0.716	7.11499e-06	1	Mrfap1
Htatip2	2.29214e-10	0.591541	0.263	0.222	7.1178e-06	1	Htatip2
Fam174a	2.65087e-10	0.584566	0.405	0.409	8.23176e-06	1	Fam174a
Sumo3	2.92282e-10	0.565541	0.441	0.47	9.07624e-06	1	Sumo3
Eif4a1	3.06175e-10	0.273997	0.746	0.82	9.50764e-06	1	Eif4a1
Wdfy3	3.58886e-10	0.472752	0.277	0.224	1.11445e-05	1	Wdfy3
Bank11	4.15254e-10	0.292203	0.338	0.262	1.28949e-05	1	Bank1
Slc39a1	4.50676e-10	0.597124	0.304	0.267	1.39948e-05	1	Slc39a1
Selenow1	4.90515e-10	0.323269	0.673	0.761	1.5232e-05	1	Selenow
1500011K16Rik	5.97751e-10	0.658224	0.299	0.27	1.8562e-05	1	1500011K16Rik
Spcs1	1.24298e-09	0.553215	0.51	0.599	3.85984e-05	1	Spcs1
Ptp4a2	1.37141e-09	0.37285	0.686	0.8	4.25865e-05	1	Ptp4a2
Cox6c	1.47626e-09	0.276955	0.758	0.841	4.58423e-05	1	Cox6c
Psme1	1.61813e-09	0.340684	0.653	0.731	5.02477e-05	1	Psme1
Pdia6	2.43926e-09	0.445595	0.556	0.622	7.57465e-05	1	Pdia6
Lcp2	5.24782e-09	0.51767	0.38	0.358	0.00016296	1	Lcp2
Adipor1	5.48685e-09	0.502525	0.474	0.518	0.000170383	1	Adipor1
Park7	8.88343e-09	0.45939	0.556	0.664	0.000275857	1	Park7
Ywhae	9.24247e-09	0.353811	0.655	0.74	0.000287006	1	Ywhae
Cenpb	1.05939e-08	0.66823	0.362	0.365	0.000328972	1	Cenpb
Tfrc	1.20732e-08	0.588192	0.349	0.329	0.000374911	1	Tfrc
Chmp4b	1.42653e-08	0.537312	0.467	0.534	0.000442981	1	Chmp4b
Rnaset2a	2.22661e-08	0.578419	0.382	0.401	0.000691428	1	Rnaset2a
Cyb5a	2.38528e-08	0.400595	0.519	0.552	0.000740701	1	Cyb5a
Hpcal1	2.67587e-08	0.607112	0.359	0.357	0.000830939	1	Hpcal1
Cebpa	2.71687e-08	0.417587	0.257	0.208	0.000843669	1	Cebpa
Agtrap	5.71407e-08	0.558074	0.273	0.246	0.00177439	1	Agtrap
Ralb	6.09329e-08	0.459143	0.338	0.313	0.00189215	1	Ralb
S100a1	1.31416e-07	0.490878	0.275	0.242	0.00408087	1	S100a1
Ywhag	1.32092e-07	0.599129	0.365	0.375	0.00410185	1	Ywhag
Grb2	1.37352e-07	0.41152	0.571	0.686	0.00426519	1	Grb2
Uqcr10	1.48996e-07	0.487681	0.539	0.649	0.00462676	1	Uqcr10
Ptms	1.52078e-07	0.329313	0.504	0.487	0.00472248	1	Ptms
Gltp	1.59355e-07	0.58277	0.409	0.44	0.00494845	1	Gltp
Wdr1	2.05516e-07	0.529651	0.476	0.548	0.00638188	1	Wdr1
Grina	2.19778e-07	0.486915	0.395	0.399	0.00682478	1	Grina
Ndufa2	2.25401e-07	0.430845	0.582	0.701	0.00699938	1	Ndufa2
Pabpc1	2.78387e-07	0.263646	0.846	0.903	0.00864476	1	Pabpc1
Nampt	2.78571e-07	0.505656	0.297	0.275	0.00865046	1	Nampt
Fkbp2	3.33493e-07	0.577048	0.396	0.431	0.010356	1	Fkbp2
Klhl9	3.62589e-07	0.632014	0.296	0.282	0.0112595	1	Klhl9
Slc9a9	5.7748e-07	0.502741	0.28	0.252	0.0179325	1	Slc9a9
Clec12a	6.4452e-07	0.393718	0.328	0.295	0.0200143	1	Clec12a
Acly	6.58684e-07	0.645661	0.36	0.381	0.0204541	1	Acly
Abi3	7.85328e-07	0.496277	0.291	0.264	0.0243868	1	Abi3
Stxbp2	8.01519e-07	0.557061	0.375	0.397	0.0248896	1	Stxbp2
Cox14	1.1686e-06	0.513148	0.451	0.525	0.0362886	1	Cox14
Psma5	1.26655e-06	0.459848	0.514	0.619	0.0393302	1	Psma5
Pgam1	1.55214e-06	0.395312	0.539	0.612	0.0481985	1	Pgam1
Eno1	1.92176e-06	0.430731	0.549	0.653	0.0596764	1	Eno1
Psma3	2.0329e-06	0.344989	0.591	0.723	0.0631277	1	Psma3
Pomp	2.23139e-06	0.290321	0.638	0.743	0.0692913	1	Pomp
Mrpl42	2.36013e-06	0.549911	0.398	0.443	0.0732893	1	Mrpl42
mt-Nd51	2.67488e-06	0.283637	0.704	0.828	0.0830631	1	mt-Nd5
Ccnd1	2.75911e-06	0.47155	0.253	0.218	0.0856788	1	Ccnd1
Dhrs3	2.85941e-06	0.422994	0.267	0.234	0.0887931	1	Dhrs3
Pnp	3.15965e-06	0.566364	0.38	0.411	0.0981167	1	Pnp
2610507B11Rik	3.16646e-06	0.578548	0.325	0.327	0.0983282	1	2610507B11Rik
Rexo2	3.26622e-06	0.491438	0.405	0.436	0.101426	1	Rexo2
Snap23	3.87964e-06	0.528606	0.363	0.374	0.120475	1	Snap23
Dstn	4.00222e-06	0.314091	0.41	0.402	0.124281	1	Dstn
Twf1	4.99527e-06	0.491667	0.291	0.277	0.155118	1	Twf1
Tgfbr2	5.83597e-06	0.532493	0.373	0.387	0.181224	1	Tgfbr2
Ddost	6.13132e-06	0.475147	0.46	0.536	0.190396	1	Ddost
Mdh1	6.91791e-06	0.419514	0.549	0.642	0.214822	1	Mdh1
Arrb2	6.97214e-06	0.432765	0.404	0.419	0.216506	1	Arrb2
Rbfa	7.07007e-06	0.533401	0.34	0.352	0.219547	1	Rbfa
Ap1b1	7.80494e-06	0.488741	0.32	0.316	0.242367	1	Ap1b1
Ppp1r9b	9.35644e-06	0.556049	0.266	0.253	0.290546	1	Ppp1r9b
Scand1	9.65929e-06	0.314467	0.674	0.802	0.29995	1	Scand1
Copz1	1.03006e-05	0.299924	0.258	0.404	0.319865	1	Copz1
Tbca	1.04937e-05	0.404051	0.523	0.63	0.325862	1	Tbca
Gusb	1.0583e-05	0.474946	0.311	0.31	0.328635	1	Gusb
Minos1	1.41057e-05	0.389436	0.593	0.724	0.438025	1	Minos1
Polr2k	1.46325e-05	0.255533	0.299	0.463	0.454382	1	Polr2k
Ddrgk1	1.48654e-05	0.569825	0.414	0.474	0.461616	1	Ddrgk1
Rnf213	1.55648e-05	0.497509	0.276	0.26	0.483335	1	Rnf213
Rtn4	1.62823e-05	0.440766	0.501	0.588	0.505615	1	Rtn4
Surf4	1.82324e-05	0.265919	0.264	0.405	0.566171	1	Surf4
Ube2l3	1.83364e-05	0.403036	0.546	0.673	0.5694	1	Ube2l3
Atp6v0d1	1.88827e-05	0.534047	0.423	0.487	0.586365	1	Atp6v0d1
Rab11a	1.92133e-05	0.486947	0.456	0.531	0.59663	1	Rab11a
Vsir	2.37841e-05	0.405096	0.339	0.329	0.738567	1	Vsir
Sdf2l1	2.45748e-05	0.489532	0.343	0.359	0.76312	1	Sdf2l1
Por	2.94244e-05	0.477807	0.277	0.264	0.913714	1	Por
Sec14l1	3.3653e-05	0.497061	0.273	0.26	1	1	Sec14l1
Mydgf	3.95579e-05	0.537534	0.366	0.401	1	1	Mydgf
Mapk14	4.14966e-05	0.266584	0.223	0.336	1	1	Mapk14
Ap2a2	4.17808e-05	0.477275	0.358	0.372	1	1	Ap2a2
Psmd2	4.22e-05	0.273595	0.303	0.462	1	1	Psmd2
Rhog	4.3452e-05	0.531328	0.426	0.494	1	1	Rhog
Amfr	4.39736e-05	0.255758	0.224	0.339	1	1	Amfr
Tapbp	4.77481e-05	0.432464	0.486	0.568	1	1	Tapbp
Atp5g3	5.45134e-05	0.369885	0.566	0.686	1	1	Atp5g3
Ndufab1	6.42585e-05	0.499714	0.467	0.563	1	1	Ndufab1
Rrp7a	7.0484e-05	0.250315	0.172	0.259	1	1	Rrp7a
Ctdnep1	7.66407e-05	0.269918	0.258	0.392	1	1	Ctdnep1
Pnpla2	8.6209e-05	0.291536	0.23	0.344	1	1	Pnpla2
Cyth4	9.43464e-05	0.366323	0.428	0.447	1	1	Cyth4
Lars2	0.000127135	0.48697	0.474	0.552	1	1	Lars2
Bad	0.000129586	0.264841	0.187	0.281	1	1	Bad
Romo1	0.000150869	0.544193	0.383	0.435	1	1	Romo1
Use1	0.000152053	0.254023	0.282	0.424	1	1	Use1
M6pr	0.000161108	0.590147	0.401	0.463	1	1	M6pr
Epn1	0.000170303	0.505191	0.43	0.503	1	1	Epn1
Oxct1	0.000180807	0.257746	0.194	0.288	1	1	Oxct1
Med28	0.000184346	0.280111	0.296	0.451	1	1	Med28
Tmem147	0.000188778	0.254827	0.25	0.369	1	1	Tmem147
Kpnb1	0.000189055	0.260754	0.266	0.396	1	1	Kpnb1
Lgals9	0.000205815	0.451878	0.418	0.453	1	1	Lgals9
Mrpl14	0.000207686	0.250354	0.325	0.489	1	1	Mrpl14
Eif3b	0.000208164	0.271653	0.266	0.397	1	1	Eif3b
Atp6ap2	0.00024856	0.480168	0.424	0.498	1	1	Atp6ap2
Litaf	0.000255818	0.396945	0.458	0.52	1	1	Litaf
Ndufa13	0.000256032	0.268171	0.609	0.758	1	1	Ndufa13
5031439G07Rik	0.000308214	0.522652	0.335	0.356	1	1	5031439G07Rik
Epsti1	0.000330023	0.38407	0.343	0.357	1	1	Epsti1
Rab7	0.000367478	0.439504	0.509	0.645	1	1	Rab7
Sf3b5	0.000383691	0.40416	0.497	0.608	1	1	Sf3b5
Ttyh3	0.000399262	0.546941	0.34	0.364	1	1	Ttyh3
Slc25a39	0.000411509	0.534991	0.28	0.288	1	1	Slc25a39
Nfam1	0.000460749	0.36414	0.31	0.3	1	1	Nfam1
Dennd5a	0.000470497	0.287209	0.23	0.337	1	1	Dennd5a
Mob1a	0.000514209	0.526314	0.405	0.472	1	1	Mob1a
Marcksl1	0.00051813	0.277923	0.486	0.498	1	1	Marcksl1
Pebp1	0.000541029	0.444738	0.506	0.618	1	1	Pebp1
Ssr3	0.000574787	0.324919	0.344	0.512	1	1	Ssr3
Rnasel	0.000622671	0.374439	0.259	0.245	1	1	Rnasel
Atp5j2	0.000729495	0.266518	0.648	0.783	1	1	Atp5j2
Cyb5r3	0.000779591	0.420453	0.302	0.307	1	1	Cyb5r3
Igbp1	0.000797824	0.25377	0.26	0.377	1	1	Igbp1
Cops7a	0.000805583	0.254509	0.181	0.262	1	1	Cops7a
Trim30a	0.000961413	0.459397	0.342	0.362	1	1	Trim30a
Scd2	0.00101134	0.530385	0.265	0.263	1	1	Scd2
Manf	0.00109797	0.385766	0.524	0.638	1	1	Manf
Aagab	0.00119989	0.466231	0.257	0.258	1	1	Aagab
Tnfrsf1a	0.00121575	0.365838	0.386	0.409	1	1	Tnfrsf1a
Snx17	0.00125	0.33721	0.303	0.451	1	1	Snx17
Mrpl51	0.00127361	0.276016	0.298	0.44	1	1	Mrpl51
Hexb	0.00130123	0.524235	0.359	0.398	1	1	Hexb
Colgalt1	0.00139752	0.347693	0.411	0.45	1	1	Colgalt1
Ndufb4	0.00143525	0.464265	0.448	0.56	1	1	Ndufb4
Cnpy2	0.00146106	0.49907	0.34	0.381	1	1	Cnpy2
Rrbp1	0.0014965	0.2849	0.577	0.656	1	1	Rrbp1
Aco2	0.00159216	0.286473	0.298	0.439	1	1	Aco2
Rab11b	0.0016882	0.265765	0.372	0.549	1	1	Rab11b
Tmem256	0.00203169	0.395306	0.46	0.551	1	1	Tmem256
Pfdn1	0.00222902	0.250939	0.292	0.424	1	1	Pfdn1
Scamp2	0.00223826	0.325843	0.282	0.404	1	1	Scamp2
Capns1	0.00231941	0.44149	0.436	0.534	1	1	Capns1
Usp8	0.0024295	0.29647	0.235	0.333	1	1	Usp8
Cox7a2	0.00263614	0.25034	0.635	0.769	1	1	Cox7a2
Mtx1	0.00276102	0.272946	0.179	0.255	1	1	Mtx1
Ssr1	0.00286075	0.298506	0.295	0.433	1	1	Ssr1
Atp6v1e1	0.00297765	0.501852	0.389	0.458	1	1	Atp6v1e1
Mcrip1	0.0030764	0.280929	0.345	0.502	1	1	Mcrip1
Clptm1	0.00330883	0.287663	0.235	0.336	1	1	Clptm1
Hcfc1r1	0.0037795	0.510385	0.315	0.35	1	1	Hcfc1r1
Chmp2a	0.00386554	0.36341	0.5	0.622	1	1	Chmp2a
Mapk3	0.00402736	0.275032	0.297	0.422	1	1	Mapk3
Txn2	0.00444541	0.297807	0.313	0.456	1	1	Txn2
Nars	0.00452143	0.524297	0.358	0.415	1	1	Nars
Zfhx3	0.0046078	0.452503	0.25	0.246	1	1	Zfhx3
Arl1	0.00479259	0.250641	0.317	0.46	1	1	Arl1
Ndufc2	0.00528929	0.397532	0.477	0.595	1	1	Ndufc2
Dynll2	0.00589979	0.492808	0.285	0.303	1	1	Dynll2
Vapa	0.00590843	0.374384	0.507	0.649	1	1	Vapa
Hip1	0.0068607	0.381373	0.251	0.248	1	1	Hip1
Aldh9a1	0.0068765	0.26055	0.196	0.274	1	1	Aldh9a1
Cd44	0.00691718	0.251782	0.438	0.474	1	1	Cd44
Sdhd	0.00708272	0.468076	0.431	0.539	1	1	Sdhd
Pdcd6	0.00710073	0.265681	0.337	0.489	1	1	Pdcd6
Csf2rb	0.0071489	0.345666	0.265	0.263	1	1	Csf2rb
Arap1	0.00718227	0.500155	0.25	0.257	1	1	Arap1
Magt1	0.00774194	0.320763	0.273	0.383	1	1	Magt1
Psmc1	0.00808377	0.306014	0.238	0.334	1	1	Psmc1
Ugp2	0.00857267	0.268919	0.273	0.384	1	1	Ugp2
Mlf2	0.00882775	0.272222	0.327	0.471	1	1	Mlf2
Mrpl23	0.00902386	0.26411	0.337	0.478	1	1	Mrpl23
Aph1a	0.00951995	0.301174	0.277	0.393	1	1	Aph1a
Gzma	0	5.36959	0.653	0.065	0	2	Gzma
Ccl5	0	5.3648	0.905	0.146	0	2	Ccl5
Xcl1	0	4.4714	0.828	0.034	0	2	Xcl1
Ncr1	0	3.83194	0.805	0.021	0	2	Ncr1
Nkg7	0	3.81144	0.867	0.038	0	2	Nkg7
Il2rb	0	3.50585	0.91	0.027	0	2	Il2rb
Cd3g	0	3.47575	0.738	0.023	0	2	Cd3g
Gzmb	0	3.40331	0.431	0.017	0	2	Gzmb
Cd7	0	3.36527	0.777	0.044	0	2	Cd7
AW112010	0	3.32565	0.942	0.372	0	2	AW112010
Trbc2	0	3.29843	0.8	0.029	0	2	Trbc2
Ifng	0	3.28827	0.643	0.016	0	2	Ifng
Trbc1	0	3.28087	0.886	0.031	0	2	Trbc1
Ms4a4b	0	3.19622	0.816	0.028	0	2	Ms4a4b
Klrd1	0	3.11614	0.821	0.034	0	2	Klrd1
Ctsw	0	3.08796	0.878	0.021	0	2	Ctsw
Klrk1	0	3.07467	0.839	0.14	0	2	Klrk1
Rgs1	0	3.04887	0.9	0.325	0	2	Rgs1
Gimap3	0	2.74196	0.817	0.03	0	2	Gimap3
Txk	0	2.72974	0.847	0.018	0	2	Txk
Ltb1	0	2.51498	0.944	0.292	0	2	Ltb
Fgl2	0	2.36588	0.79	0.16	0	2	Fgl2
Gimap4	0	2.35975	0.857	0.121	0	2	Gimap4
Cd521	0	2.34417	0.973	0.521	0	2	Cd52
Klrc1	0	2.2628	0.604	0.015	0	2	Klrc1
Cxcr6	0	2.25767	0.574	0.009	0	2	Cxcr6
Hcst	0	2.23008	0.873	0.249	0	2	Hcst
Nabp1	0	2.22215	0.778	0.203	0	2	Nabp1
Skap1	0	2.20507	0.786	0.015	0	2	Skap1
Shisa5	0	2.19562	0.959	0.499	0	2	Shisa5
Spry2	0	2.15037	0.683	0.09	0	2	Spry2
Gimap7	0	2.11016	0.66	0.016	0	2	Gimap7
Klrc2	0	2.09563	0.572	0.009	0	2	Klrc2
Vps37b	0	2.08299	0.79	0.262	0	2	Vps37b
Bhlhe40	0	2.08014	0.764	0.228	0	2	Bhlhe40
Cd160	0	2.06247	0.565	0.008	0	2	Cd160
Bcl2	0	2.06089	0.704	0.091	0	2	Bcl2
Traf1	0	2.03046	0.629	0.083	0	2	Traf1
H2-Q7	0	1.95003	0.861	0.284	0	2	H2-Q7
Cd226	0	1.94123	0.694	0.018	0	2	Cd226
Ptpn22	0	1.93051	0.723	0.118	0	2	Ptpn22
Lck	0	1.86392	0.704	0.045	0	2	Lck
Ikzf2	0	1.8488	0.561	0.04	0	2	Ikzf2
Klrb1f	0	1.83309	0.606	0.02	0	2	Klrb1f
Ugcg	0	1.79719	0.74	0.222	0	2	Ugcg
2023-09-12	0	1.79237	0.852	0.299	0	2	2023-09-01
Dok2	0	1.77838	0.781	0.207	0	2	Dok2
Tmsb101	0	1.77451	0.959	0.681	0	2	Tmsb10
Cd28	0	1.75437	0.416	0.021	0	2	Cd28
B4galnt1	0	1.74987	0.74	0.153	0	2	B4galnt1
Prf1	0	1.7359	0.503	0.011	0	2	Prf1
Serpinb6b	0	1.72792	0.521	0.077	0	2	Serpinb6b
H2-K1	0	1.68234	0.993	0.917	0	2	H2-K1
Selplg	0	1.67532	0.901	0.43	0	2	Selplg
Tnfrsf18	0	1.66401	0.638	0.059	0	2	Tnfrsf18
Fxyd5	0	1.59104	0.892	0.336	0	2	Fxyd5
Ahnak	0	1.58629	0.847	0.262	0	2	Ahnak
Cd244	0	1.58167	0.557	0.061	0	2	Cd244
Ccnd2	0	1.55504	0.813	0.253	0	2	Ccnd2
Gimap6	0	1.55477	0.822	0.191	0	2	Gimap6
Sytl3	0	1.55369	0.526	0.009	0	2	Sytl3
Sh2d2a	0	1.54794	0.564	0.015	0	2	Sh2d2a
Gimap11	0	1.5117	0.795	0.236	0	2	Gimap1
Cxcr3	0	1.47585	0.559	0.078	0	2	Cxcr3
Podnl1	0	1.45561	0.503	0.006	0	2	Podnl1
Fasl	0	1.41968	0.44	0.005	0	2	Fasl
H2-D1	0	1.41396	0.999	0.978	0	2	H2-D1
Ablim11	0	1.40343	0.715	0.147	0	2	Ablim1
Zap70	0	1.40245	0.551	0.014	0	2	Zap70
Klre1	0	1.36904	0.342	0.007	0	2	Klre1
Gimap8	0	1.36422	0.597	0.081	0	2	Gimap8
D16Ertd472e	0	1.36206	0.594	0.116	0	2	D16Ertd472e
Stat4	0	1.35151	0.529	0.017	0	2	Stat4
Runx3	0	1.34952	0.589	0.11	0	2	Runx3
Gimap5	0	1.3316	0.621	0.092	0	2	Gimap5
Itk	0	1.3143	0.51	0.012	0	2	Itk
Klrb1c	0	1.288	0.452	0.006	0	2	Klrb1c
Inpp4b	0	1.24319	0.486	0.064	0	2	Inpp4b
Tbx21	0	1.2148	0.462	0.007	0	2	Tbx21
Tnfrsf9	0	1.19658	0.338	0.006	0	2	Tnfrsf9
Samd3	0	1.17749	0.444	0.005	0	2	Samd3
Gata3	0	1.17221	0.363	0.009	0	2	Gata3
Tox	0	1.15621	0.417	0.009	0	2	Tox
Acot7	0	1.12144	0.49	0.067	0	2	Acot7
Il27ra	0	1.1214	0.482	0.055	0	2	Il27ra
Osbpl3	0	1.10313	0.436	0.024	0	2	Osbpl3
Ifitm10	0	1.08048	0.406	0.011	0	2	Ifitm10
Cited4	0	1.01058	0.325	0.01	0	2	Cited4
Abcb9	0	0.993884	0.382	0.02	0	2	Abcb9
Fam189b	0	0.985448	0.422	0.032	0	2	Fam189b
Lat	0	0.980414	0.391	0.018	0	2	Lat
Gm2682	0	0.980231	0.337	0.004	0	2	Gm2682
Lax1	0	0.955804	0.402	0.023	0	2	Lax1
Pglyrp2	0	0.936484	0.371	0.008	0	2	Pglyrp2
Cd96	0	0.925247	0.354	0.005	0	2	Cd96
Klrb1a	0	0.921452	0.287	0.005	0	2	Klrb1a
Cst7	0	0.903524	0.351	0.018	0	2	Cst7
Gm19585	0	0.76806	0.313	0.005	0	2	Gm19585
Il18rap	2.20591e-306	1.16744	0.414	0.041	6.85e-302	2	Il18rap
Itgb7	1.25314e-305	1.3472	0.631	0.133	3.89138e-301	2	Itgb7
Gem1	1.13241e-304	2.20574	0.73	0.207	3.51648e-300	2	Gem
Rasal3	9.63267e-304	1.183	0.546	0.097	2.99123e-299	2	Rasal3
Cd247	4.18917e-298	0.65384	0.255	0.004	1.30086e-293	2	Cd247
Sytl2	4.25597e-298	0.819513	0.266	0.006	1.32161e-293	2	Sytl2
Il2rg1	3.02743e-296	1.40751	0.745	0.218	9.40107e-292	2	Il2rg
Trdc	2.22651e-295	1.65287	0.269	0.007	6.91397e-291	2	Trdc
Ctla2a	1.20365e-294	1.70893	0.571	0.103	3.73768e-290	2	Ctla2a
Car2	2.03468e-292	1.57323	0.556	0.11	6.3183e-288	2	Car2
Ccl4	4.19217e-287	3.51841	0.719	0.237	1.3018e-282	2	Ccl4
Il18r1	2.28014e-283	1.00449	0.281	0.011	7.08053e-279	2	Il18r1
Rora	2.43111e-282	1.24582	0.371	0.035	7.54932e-278	2	Rora
Cd27	2.097e-277	1.06613	0.394	0.043	6.51183e-273	2	Cd27
Mbnl1	4.85093e-276	1.47695	0.958	0.678	1.50636e-271	2	Mbnl1
Dapk2	3.76338e-270	1.06577	0.472	0.079	1.16864e-265	2	Dapk2
Tnfaip3	1.71426e-269	1.8555	0.85	0.386	5.32328e-265	2	Tnfaip3
Chsy1	5.27196e-265	1.21061	0.534	0.112	1.6371e-260	2	Chsy1
Cd691	4.70273e-262	1.66575	0.849	0.312	1.46034e-257	2	Cd69
Rinl	2.15858e-260	1.34333	0.664	0.209	6.70303e-256	2	Rinl
Tespa1	2.25992e-258	1.13035	0.502	0.093	7.01772e-254	2	Tespa1
Gbp4	6.97642e-257	1.26625	0.565	0.125	2.16639e-252	2	Gbp4
S100a10	3.27359e-252	1.52988	0.891	0.453	1.01655e-247	2	S100a10
Tagap	2.28968e-251	1.48014	0.524	0.112	7.11015e-247	2	Tagap
Nr4a2	1.40304e-247	1.82982	0.537	0.116	4.35686e-243	2	Nr4a2
Rab37	1.52964e-245	0.776448	0.361	0.041	4.74998e-241	2	Rab37
Pglyrp1	2.4827e-242	0.65212	0.632	0.145	7.70953e-238	2	Pglyrp1
Itm2a	1.34897e-240	0.855108	0.298	0.023	4.18895e-236	2	Itm2a
Ccl3	3.32187e-240	2.93811	0.593	0.16	1.03154e-235	2	Ccl3
Zfp36l2	2.5198e-236	1.86565	0.932	0.643	7.82473e-232	2	Zfp36l2
Tnik	1.287e-235	0.748364	0.288	0.022	3.99652e-231	2	Tnik
Pdcd41	6.13647e-233	1.3747	0.721	0.277	1.90556e-228	2	Pdcd4
Gimap91	1.89925e-231	1.21819	0.582	0.153	5.89775e-227	2	Gimap9
Rbl2	6.1399e-231	1.07202	0.538	0.129	1.90662e-226	2	Rbl2
P2ry10	1.09259e-228	1.22025	0.482	0.097	3.39282e-224	2	P2ry10
Ptpn7	3.89674e-227	1.09969	0.514	0.126	1.21006e-222	2	Ptpn7
Sulf2	3.0294e-226	0.785409	0.31	0.03	9.4072e-222	2	Sulf2
Ptprc	2.58881e-225	1.28042	0.97	0.693	8.03903e-221	2	Ptprc
Klk8	5.45175e-224	0.820668	0.331	0.038	1.69293e-219	2	Klk8
Dennd4a	5.84006e-220	1.64172	0.782	0.368	1.81351e-215	2	Dennd4a
Tnfsf10	9.39659e-220	0.98374	0.387	0.059	2.91792e-215	2	Tnfsf10
H60b	2.80014e-219	0.966218	0.317	0.035	8.69529e-215	2	H60b
Arhgap9	1.43547e-218	1.21669	0.713	0.281	4.45758e-214	2	Arhgap9
Ppp3cc	2.13508e-215	0.903629	0.45	0.087	6.63007e-211	2	Ppp3cc
Ptprcap1	2.93058e-213	1.09193	0.929	0.355	9.10032e-209	2	Ptprcap
S100a4	4.02107e-212	1.24031	0.436	0.076	1.24866e-207	2	S100a4
S100a6	1.87934e-209	1.34546	0.613	0.167	5.83591e-205	2	S100a6
Peak1	5.6776e-209	1.12828	0.558	0.152	1.76306e-204	2	Peak1
Cd82	7.08046e-209	1.57089	0.69	0.287	2.1987e-204	2	Cd82
Cd200r4	1.29909e-205	0.645727	0.262	0.021	4.03407e-201	2	Cd200r4
Hopx	2.20787e-205	0.923998	0.399	0.066	6.85609e-201	2	Hopx
Gm26532	4.5384e-200	1.66917	0.826	0.466	1.40931e-195	2	Gm26532
Ipcef1	8.09966e-200	0.882827	0.365	0.059	2.51519e-195	2	Ipcef1
Serpinb9	1.52676e-198	1.29247	0.356	0.057	4.74106e-194	2	Serpinb9
Clnk	2.84668e-198	0.639426	0.253	0.021	8.83978e-194	2	Clnk
Aes	1.48099e-195	1.19996	0.887	0.701	4.59891e-191	2	Aes
Rgs3	3.34854e-194	1.03864	0.511	0.139	1.03982e-189	2	Rgs3
Ms4a6b	2.3833e-193	1.10558	0.642	0.217	7.40087e-189	2	Ms4a6b
Junb	1.01839e-191	1.43926	0.976	0.753	3.16241e-187	2	Junb
Sh3bgrl3	9.22646e-189	1.13244	0.914	0.795	2.86509e-184	2	Sh3bgrl3
Tbc1d10c1	2.99106e-187	1.03127	0.604	0.199	9.28813e-183	2	Tbc1d10c
Neurl3	5.32544e-186	1.75879	0.725	0.329	1.65371e-181	2	Neurl3
Dusp5	1.77358e-185	1.45654	0.72	0.328	5.50749e-181	2	Dusp5
Acap1	9.34111e-184	0.914829	0.49	0.128	2.90069e-179	2	Acap1
Ddx51	1.64428e-183	0.889547	0.989	0.886	5.106e-179	2	Ddx5
Id2	1.01663e-182	1.08878	0.908	0.523	3.15695e-178	2	Id2
Btg2	3.33733e-181	1.36375	0.97	0.72	1.03634e-176	2	Btg2
Ada	3.19092e-176	0.858591	0.458	0.117	9.90876e-172	2	Ada
Spn	8.77232e-176	0.925598	0.407	0.091	2.72407e-171	2	Spn
Sema4a	2.54381e-175	1.00698	0.486	0.135	7.89929e-171	2	Sema4a
Pla2g16	8.11587e-174	0.949894	0.632	0.244	2.52022e-169	2	Pla2g16
Itgb2	5.4702e-173	1.10405	0.75	0.35	1.69866e-168	2	Itgb2
Nr4a3	4.64908e-172	0.941585	0.335	0.056	1.44368e-167	2	Nr4a3
Bcl2l11	9.72271e-170	1.51475	0.59	0.227	3.01919e-165	2	Bcl2l11
Prkcq	8.28015e-169	0.657742	0.31	0.048	2.57123e-164	2	Prkcq
Ccr5	8.23055e-167	1.21709	0.636	0.23	2.55583e-162	2	Ccr5
Ccr2	9.24487e-164	0.941374	0.512	0.132	2.87081e-159	2	Ccr2
Psmb8	1.67335e-161	0.961455	0.89	0.68	5.19626e-157	2	Psmb8
Dusp1	2.01141e-160	1.19694	0.951	0.674	6.24603e-156	2	Dusp1
Zdhhc18	1.19601e-157	0.994564	0.581	0.218	3.71398e-153	2	Zdhhc18
Srgn	1.31279e-157	0.834849	0.962	0.765	4.07659e-153	2	Srgn
Rps15a1	4.55049e-157	0.735553	0.942	0.957	1.41306e-152	2	Rps15a
Dnaja1	5.16388e-157	1.31285	0.938	0.761	1.60354e-152	2	Dnaja1
St6galnac3	6.25146e-156	0.651487	0.279	0.041	1.94127e-151	2	St6galnac3
Chn2	8.71693e-154	0.717765	0.312	0.057	2.70687e-149	2	Chn2
AU020206	1.00749e-151	0.949718	0.468	0.138	3.12857e-147	2	AU020206
Ptger4	4.54382e-151	1.21173	0.492	0.154	1.41099e-146	2	Ptger4
Socs1	1.03637e-150	0.976778	0.449	0.123	3.21823e-146	2	Socs1
Serpina3g	7.65839e-150	1.37839	0.432	0.116	2.37816e-145	2	Serpina3g
Rac21	2.30174e-149	0.920203	0.933	0.79	7.14761e-145	2	Rac2
Lrrfip1	2.75705e-149	1.00831	0.736	0.396	8.56148e-145	2	Lrrfip1
Anxa6	1.18395e-146	0.966969	0.716	0.369	3.67652e-142	2	Anxa6
F2r	7.53793e-146	0.722999	0.413	0.096	2.34075e-141	2	F2r
Tspan32	1.25658e-144	0.77284	0.307	0.057	3.90205e-140	2	Tspan32
Tspo	5.41309e-141	0.860776	0.874	0.561	1.68093e-136	2	Tspo
Saraf	9.53386e-140	1.05663	0.701	0.351	2.96055e-135	2	Saraf
Btg11	1.28216e-138	0.904031	0.974	0.748	3.98149e-134	2	Btg1
Fam102a	9.22927e-138	0.81064	0.437	0.129	2.86597e-133	2	Fam102a
Cd21	4.22601e-137	0.891394	0.485	0.144	1.3123e-132	2	Cd2
Pde3b	7.15326e-136	0.758887	0.33	0.073	2.2213e-131	2	Pde3b
Gramd1a	2.9111e-134	0.936825	0.503	0.185	9.03984e-130	2	Gramd1a
Ifi47	2.12602e-133	0.911095	0.512	0.184	6.60194e-129	2	Ifi47
Ptpn181	2.74204e-133	0.8848	0.878	0.687	8.51487e-129	2	Ptpn18
Rhof	5.2346e-132	0.541386	0.254	0.04	1.6255e-127	2	Rhof
Pfn11	1.49883e-130	0.691995	0.939	0.963	4.65432e-126	2	Pfn1
Rpl38	6.51472e-130	0.657904	0.929	0.928	2.02302e-125	2	Rpl38
Hspa8	6.62142e-129	0.748243	0.985	0.964	2.05615e-124	2	Hspa8
Sesn3	1.11095e-128	0.83011	0.438	0.138	3.44984e-124	2	Sesn3
Rps241	5.55402e-127	0.593613	0.957	0.972	1.72469e-122	2	Rps24
Pnrc11	7.04635e-125	0.940105	0.901	0.709	2.1881e-120	2	Pnrc1
Leprotl1	7.23378e-125	0.832731	0.609	0.291	2.24631e-120	2	Leprotl1
Satb11	3.24333e-124	1.0098	0.524	0.201	1.00715e-119	2	Satb1
Ets11	1.64486e-122	0.80258	0.848	0.459	5.10777e-118	2	Ets1
H2-Q41	2.46181e-122	1.01873	0.668	0.348	7.64465e-118	2	H2-Q4
Isg15	1.38242e-120	2.00901	0.573	0.262	4.29283e-116	2	Isg15
Socs2	8.37821e-120	1.03636	0.404	0.128	2.60169e-115	2	Socs2
Itga1	1.73112e-119	0.966341	0.4	0.119	5.37564e-115	2	Itga1
Cnn2	1.02589e-116	0.888234	0.705	0.363	3.18569e-112	2	Cnn2
Tes	5.84176e-114	0.763026	0.406	0.133	1.81404e-109	2	Tes
Lilr4b	1.49678e-113	1.07598	0.379	0.114	4.64795e-109	2	Lilr4b
Itgal1	9.07304e-113	0.797725	0.755	0.4	2.81745e-108	2	Itgal
Tecpr1	9.93685e-113	0.825814	0.41	0.134	3.08569e-108	2	Tecpr1
Tapbpl	2.94798e-112	0.851297	0.443	0.164	9.15435e-108	2	Tapbpl
Evl	4.46995e-111	0.901795	0.702	0.408	1.38805e-106	2	Evl
Clec2d	7.39228e-111	1.07228	0.665	0.361	2.29552e-106	2	Clec2d
Ubb	1.50968e-110	0.68983	0.975	0.977	4.688e-106	2	Ubb
Gadd45b	1.88005e-108	1.58847	0.626	0.338	5.83811e-104	2	Gadd45b
B2m1	2.91383e-108	0.620515	0.983	0.951	9.0483e-104	2	B2m
Rps11	5.01145e-108	0.550082	0.944	0.96	1.55621e-103	2	Rps11
Rps16	1.53768e-107	0.509704	0.958	0.97	4.77497e-103	2	Rps16
Maff	3.92184e-107	0.794995	0.3	0.077	1.21785e-102	2	Maff
Slc38a21	4.47006e-104	1.05925	0.8	0.541	1.38809e-99	2	Slc38a2
Prdx6	4.63371e-103	0.901007	0.679	0.378	1.43891e-98	2	Prdx6
Pim11	1.30422e-101	0.976588	0.823	0.526	4.04999e-97	2	Pim1
Higd1a	1.36791e-101	0.817987	0.625	0.359	4.24776e-97	2	Higd1a
Gpr18	2.16492e-101	0.732604	0.336	0.095	6.72274e-97	2	Gpr18
Emb	4.73367e-101	1.38969	0.396	0.136	1.46995e-96	2	Emb
Aak1	6.31983e-100	0.732506	0.399	0.144	1.9625e-95	2	Aak1
Sub11	1.00041e-99	0.708844	0.915	0.767	3.10657e-95	2	Sub1
Rps131	1.40721e-99	0.527611	0.948	0.954	4.3698e-95	2	Rps13
Ppp1r12a	6.23872e-98	0.876186	0.74	0.489	1.93731e-93	2	Ppp1r12a
Pkp3	7.17261e-98	0.543777	0.276	0.068	2.22731e-93	2	Pkp3
Rpl121	1.4094e-97	0.665302	0.94	0.926	4.3766e-93	2	Rpl12
Coro1a1	1.74758e-97	0.678107	0.934	0.645	5.42676e-93	2	Coro1a
1961-09-01	1.66927e-95	0.683891	0.563	0.259	5.18358e-91	2	2023-09-06
Hsd11b1	2.24158e-94	0.602388	0.252	0.058	6.96076e-90	2	Hsd11b1
Ptpn4	3.14566e-93	0.595493	0.256	0.062	9.7682e-89	2	Ptpn4
Mxd1	7.95376e-93	0.766197	0.476	0.2	2.46988e-88	2	Mxd1
Crot	1.14054e-92	0.787299	0.429	0.173	3.54173e-88	2	Crot
Zfp512	1.44852e-92	0.80018	0.368	0.13	4.49807e-88	2	Zfp512
Pde7a1	5.79253e-92	0.807058	0.479	0.206	1.79875e-87	2	Pde7a
Rps271	8.70005e-92	0.535302	0.944	0.958	2.70163e-87	2	Rps27
Lat2	3.68984e-91	0.687418	0.386	0.136	1.14581e-86	2	Lat2
Slamf71	3.91322e-91	0.819494	0.497	0.212	1.21517e-86	2	Slamf7
4930523C07Rik1	4.01936e-91	0.659963	0.632	0.292	1.24813e-86	2	4930523C07Rik
Rpl131	7.50448e-91	0.516063	0.954	0.972	2.33036e-86	2	Rpl13
Lsp11	8.96509e-90	0.489358	0.873	0.474	2.78393e-85	2	Lsp1
Rps21	6.44567e-89	0.49886	0.954	0.95	2.00157e-84	2	Rps21
Esyt1	6.76565e-89	0.859233	0.549	0.288	2.10094e-84	2	Esyt1
Ccdc88c	1.77255e-88	0.687848	0.389	0.143	5.5043e-84	2	Ccdc88c
Camk2g	2.86489e-87	0.645692	0.372	0.141	8.89633e-83	2	Camk2g
Lcp11	2.50643e-86	0.733264	0.9	0.67	7.78322e-82	2	Lcp1
Rplp2	9.24304e-86	0.545766	0.942	0.944	2.87024e-81	2	Rplp2
Plekha5	3.05633e-85	0.612227	0.26	0.069	9.49082e-81	2	Plekha5
Dock21	1.29114e-84	0.733128	0.715	0.464	4.00938e-80	2	Dock2
Samsn1	2.87611e-84	0.815707	0.508	0.237	8.93117e-80	2	Samsn1
S100a11	3.75402e-84	0.274316	0.745	0.396	1.16574e-79	2	S100a11
Rpl36	5.7186e-84	0.530942	0.933	0.93	1.7758e-79	2	Rpl36
Eef1a1	1.79527e-83	0.446002	0.969	0.981	5.57485e-79	2	Eef1a1
Rps71	2.55424e-83	0.554802	0.949	0.937	7.93168e-79	2	Rps7
Ikzf31	1.02058e-82	0.433122	0.478	0.184	3.16922e-78	2	Ikzf3
Ankrd111	2.8604e-81	0.732775	0.829	0.621	8.88241e-77	2	Ankrd11
Prex1	3.03146e-81	0.888984	0.609	0.36	9.41359e-77	2	Prex1
Rps101	3.14482e-81	0.477726	0.947	0.966	9.7656e-77	2	Rps10
Ppp1r15a	1.35172e-80	1.03597	0.803	0.547	4.19749e-76	2	Ppp1r15a
Fos	6.95094e-80	0.670845	0.968	0.732	2.15848e-75	2	Fos
Prkch	9.09567e-80	0.677125	0.369	0.14	2.82448e-75	2	Prkch
Arsb	9.94782e-80	0.728244	0.505	0.236	3.0891e-75	2	Arsb
Jak1	1.02596e-79	0.57384	0.827	0.618	3.18591e-75	2	Jak1
Myl61	1.23802e-79	0.522106	0.925	0.914	3.84443e-75	2	Myl6
Nr4a1	1.00386e-78	0.867458	0.748	0.469	3.11728e-74	2	Nr4a1
Npm3	1.35862e-78	0.680988	0.469	0.23	4.21894e-74	2	Npm3
Pstpip1	6.46191e-78	0.622727	0.432	0.186	2.00662e-73	2	Pstpip1
Irf2bpl	9.03398e-78	0.60089	0.292	0.093	2.80532e-73	2	Irf2bpl
Malt11	1.39914e-77	0.83332	0.494	0.236	4.34475e-73	2	Malt1
St3gal6	2.01485e-77	0.583269	0.43	0.183	6.25672e-73	2	St3gal6
Anxa2	1.22823e-76	0.639496	0.668	0.379	3.81402e-72	2	Anxa2
Sema4d	2.8247e-76	0.65532	0.393	0.157	8.77155e-72	2	Sema4d
Slc38a1	3.45213e-76	0.914927	0.608	0.363	1.07199e-71	2	Slc38a1
Slc2a3	6.26339e-76	0.575264	0.272	0.079	1.94497e-71	2	Slc2a3
Gm9844	4.15861e-75	0.502489	0.335	0.122	1.29137e-70	2	Gm9844
Clk11	6.0336e-75	0.764054	0.827	0.621	1.87361e-70	2	Clk1
Serbp1	1.16756e-74	0.597517	0.886	0.759	3.62562e-70	2	Serbp1
Tagln2	2.48881e-74	0.656369	0.775	0.485	7.72849e-70	2	Tagln2
Gbp7	2.57971e-74	0.659043	0.439	0.193	8.01077e-70	2	Gbp7
2023-09-07	6.86914e-74	0.639956	0.787	0.584	2.13307e-69	2	2023-09-07
Asb2	7.76434e-74	0.713567	0.361	0.141	2.41106e-69	2	Asb2
Rps31	4.02321e-73	0.43911	0.954	0.96	1.24933e-68	2	Rps3
Bin21	4.48962e-73	0.566413	0.696	0.414	1.39416e-68	2	Bin2
Arhgef11	6.27185e-73	0.718124	0.672	0.46	1.9476e-68	2	Arhgef1
Ifnar1	7.90242e-73	0.878341	0.585	0.351	2.45394e-68	2	Ifnar1
Tap2	7.0372e-72	0.711438	0.555	0.316	2.18526e-67	2	Tap2
Ifngr1	2.89696e-70	0.87388	0.772	0.525	8.99593e-66	2	Ifngr1
Chd3	6.86304e-70	0.641163	0.472	0.228	2.13118e-65	2	Chd3
Ggct	5.72415e-69	0.647267	0.306	0.111	1.77752e-64	2	Ggct
Arl6ip5	1.23774e-68	0.667331	0.684	0.465	3.84355e-64	2	Arl6ip5
Dnajc1	4.31002e-68	0.692443	0.507	0.276	1.33839e-63	2	Dnajc1
Rpl181	1.12994e-67	0.4792	0.949	0.946	3.5088e-63	2	Rpl18
Spata13	1.85682e-67	0.521422	0.309	0.115	5.766e-63	2	Spata13
H2-T22	2.78372e-67	0.612573	0.481	0.253	8.6443e-63	2	H2-T22
Adgre5	3.44497e-67	0.678863	0.902	0.713	1.06977e-62	2	Adgre5
Tpt11	4.66993e-67	0.378517	0.976	0.989	1.45015e-62	2	Tpt1
Cyld	4.93995e-67	0.682468	0.471	0.248	1.534e-62	2	Cyld
Rpl191	7.73648e-67	0.396447	0.948	0.969	2.40241e-62	2	Rpl19
Ankrd44	1.94455e-66	0.701959	0.606	0.375	6.0384e-62	2	Ankrd44
Atp2b4	4.69398e-66	0.531974	0.262	0.083	1.45762e-61	2	Atp2b4
Rpl171	9.37822e-66	0.480169	0.939	0.953	2.91222e-61	2	Rpl17
Nfkbia	2.82592e-65	1.09723	0.829	0.713	8.77534e-61	2	Nfkbia
Hsp90aa1	5.7109e-65	0.561306	0.954	0.821	1.77341e-60	2	Hsp90aa1
Rpl271	7.14613e-65	0.538875	0.892	0.795	2.21909e-60	2	Rpl27
Rps14	8.72146e-65	0.407405	0.93	0.964	2.70827e-60	2	Rps14
Smad7	3.19433e-64	0.825015	0.551	0.316	9.91936e-60	2	Smad7
Itpkb	4.09107e-64	0.782527	0.504	0.268	1.2704e-59	2	Itpkb
A630072M18Rik	9.61212e-64	0.746915	0.293	0.108	2.98485e-59	2	A630072M18Rik
Rsbn1l1	9.70941e-64	0.703785	0.652	0.44	3.01506e-59	2	Rsbn1l
Stk241	1.043e-63	0.699792	0.634	0.423	3.23882e-59	2	Stk24
Def6	4.3903e-63	0.510244	0.35	0.149	1.36332e-58	2	Def6
Coq10b	1.22503e-62	0.705512	0.523	0.303	3.80409e-58	2	Coq10b
Psme2	2.00671e-62	0.652511	0.742	0.564	6.23145e-58	2	Psme2
Arhgap451	2.80345e-62	0.658725	0.683	0.469	8.70554e-58	2	Arhgap45
Rpl27a1	3.20566e-62	0.407647	0.959	0.965	9.95455e-58	2	Rpl27a
Vps28	3.65801e-62	0.595625	0.648	0.45	1.13592e-57	2	Vps28
Diaph1	1.91222e-61	0.611166	0.561	0.336	5.93801e-57	2	Diaph1
Mfng	3.79626e-61	0.537036	0.308	0.121	1.17885e-56	2	Mfng
Gpr132	3.98096e-61	0.560363	0.324	0.127	1.23621e-56	2	Gpr132
Ttc39b	3.98951e-61	0.642554	0.317	0.129	1.23886e-56	2	Ttc39b
Myo1f	8.7525e-61	0.551727	0.433	0.209	2.71791e-56	2	Myo1f
Rpl91	1.10818e-60	0.381168	0.956	0.967	3.44123e-56	2	Rpl9
Ppia	3.58618e-60	0.389462	0.957	0.955	1.11362e-55	2	Ppia
Ppp1r16b1	4.37742e-60	0.586176	0.418	0.196	1.35932e-55	2	Ppp1r16b
Cxcl10	6.78683e-59	2.2621	0.3	0.118	2.10751e-54	2	Cxcl10
Hsp90ab1	7.10679e-58	0.479037	0.977	0.955	2.20687e-53	2	Hsp90ab1
Klf6	8.39053e-58	0.516964	0.943	0.737	2.60551e-53	2	Klf6
Nme1	1.17386e-57	0.702663	0.649	0.457	3.64519e-53	2	Nme1
Ppm1b	5.09568e-57	0.574307	0.383	0.186	1.58236e-52	2	Ppm1b
Rnf166	6.75034e-57	0.547942	0.447	0.243	2.09618e-52	2	Rnf166
Rpl81	1.5566e-56	0.402718	0.947	0.956	4.83372e-52	2	Rpl8
Sri	2.19039e-56	0.542127	0.8	0.642	6.80181e-52	2	Sri
Abhd8	4.51492e-56	0.428267	0.257	0.092	1.40202e-51	2	Abhd8
Akap131	4.9153e-56	0.59829	0.772	0.58	1.52635e-51	2	Akap13
Slbp	1.34648e-55	0.526159	0.626	0.393	4.18121e-51	2	Slbp
Tab2	2.50787e-55	0.652514	0.673	0.491	7.78768e-51	2	Tab2
Irf1	3.08387e-55	0.646441	0.678	0.449	9.57635e-51	2	Irf1
Icam1	3.50923e-55	1.07017	0.506	0.302	1.08972e-50	2	Icam1
Sept111	6.23988e-55	0.529591	0.545	0.31	1.93767e-50	2	2023-09-11
Rassf5	6.6592e-55	0.573323	0.501	0.291	2.06788e-50	2	Rassf5
Zc3hav1	9.74588e-55	0.747054	0.543	0.356	3.02639e-50	2	Zc3hav1
Fnbp1	1.46218e-54	0.5747	0.585	0.361	4.54051e-50	2	Fnbp1
Mgat4a	2.81466e-54	0.517452	0.277	0.107	8.74038e-50	2	Mgat4a
Rbm391	3.91085e-54	0.488406	0.956	0.801	1.21444e-49	2	Rbm39
Ramp1	4.33191e-54	0.854146	0.333	0.151	1.34519e-49	2	Ramp1
Akna	1.47172e-53	0.595902	0.414	0.219	4.57012e-49	2	Akna
Limd21	1.66148e-53	0.503629	0.834	0.687	5.15939e-49	2	Limd2
Rabgap1l1	2.13607e-53	0.551292	0.526	0.292	6.63315e-49	2	Rabgap1l
Dgat1	2.18564e-53	0.746112	0.275	0.111	6.78708e-49	2	Dgat1
Prrc2c1	7.57118e-53	0.556808	0.81	0.649	2.35108e-48	2	Prrc2c
Mxd4	1.97726e-52	0.7051	0.635	0.436	6.13999e-48	2	Mxd4
Znrf2	2.66774e-52	0.562378	0.433	0.242	8.28412e-48	2	Znrf2
Cd9	5.47744e-52	0.34548	0.44	0.202	1.70091e-47	2	Cd9
Rpl18a1	5.67383e-52	0.37808	0.949	0.964	1.76189e-47	2	Rpl18a
Atp11b	9.0035e-52	0.732398	0.489	0.299	2.79586e-47	2	Atp11b
Tpst2	9.82176e-52	0.564398	0.567	0.354	3.04995e-47	2	Tpst2
Ncl	1.03815e-51	0.531723	0.878	0.751	3.22377e-47	2	Ncl
Tmem173	1.12312e-51	0.55693	0.36	0.172	3.48763e-47	2	Tmem173
Rnaseh2c	2.52229e-51	0.551651	0.513	0.308	7.83246e-47	2	Rnaseh2c
Rps231	2.7115e-51	0.360665	0.953	0.962	8.42003e-47	2	Rps23
Prkacb	3.90071e-51	0.580403	0.489	0.29	1.21129e-46	2	Prkacb
Sp1001	4.9249e-51	0.605464	0.685	0.499	1.52933e-46	2	Sp100
Txnrd1	5.29615e-51	0.505114	0.423	0.223	1.64461e-46	2	Txnrd1
Gm26825	5.80421e-51	0.875041	0.549	0.335	1.80238e-46	2	Gm26825
Nbeal2	6.73943e-51	0.549246	0.257	0.1	2.0928e-46	2	Nbeal2
Psme11	7.49563e-51	0.489971	0.836	0.697	2.32762e-46	2	Psme1
Fkbp3	8.59763e-51	0.544209	0.567	0.377	2.66982e-46	2	Fkbp3
Gpr1711	9.53553e-51	0.448292	0.43	0.208	2.96107e-46	2	Gpr171
Vasp	1.67774e-50	0.532162	0.764	0.589	5.2099e-46	2	Vasp
Gm20186	2.05326e-50	1.70589	0.289	0.125	6.376e-46	2	Gm20186
Arhgdib	3.46877e-50	0.306022	0.886	0.771	1.07716e-45	2	Arhgdib
Pfdn5	4.3638e-50	0.443105	0.9	0.845	1.35509e-45	2	Pfdn5
Pop5	7.60938e-50	0.445062	0.431	0.238	2.36294e-45	2	Pop5
Rpl301	9.89259e-50	0.365044	0.948	0.953	3.07195e-45	2	Rpl30
Dusp21	1.11146e-49	0.409041	0.708	0.43	3.45141e-45	2	Dusp2
Rps18	4.72019e-49	0.448891	0.921	0.89	1.46576e-44	2	Rps18
Chd21	9.02626e-49	0.65841	0.613	0.421	2.80293e-44	2	Chd2
Traf3ip31	3.798e-48	0.558306	0.45	0.254	1.17939e-43	2	Traf3ip3
Rasa2	4.91692e-48	0.530464	0.295	0.127	1.52685e-43	2	Rasa2
Gramd1b	6.91075e-48	0.496165	0.275	0.113	2.146e-43	2	Gramd1b
Psmb10	1.28796e-47	0.546604	0.693	0.539	3.9995e-43	2	Psmb10
Eif11	2.26275e-47	0.261734	0.956	0.97	7.02651e-43	2	Eif1
Cnbp1	4.59584e-47	0.477255	0.82	0.713	1.42715e-42	2	Cnbp
Mfsd10	7.86177e-47	0.617937	0.386	0.212	2.44132e-42	2	Mfsd10
Ier5	1.471e-46	0.463293	0.844	0.645	4.56788e-42	2	Ier5
Esyt2	2.34506e-46	0.513576	0.353	0.18	7.2821e-42	2	Esyt2
Xist1	2.92666e-46	0.497797	0.939	0.72	9.08815e-42	2	Xist
Epsti11	2.95537e-46	0.421435	0.531	0.324	9.1773e-42	2	Epsti1
Nucb1	1.00153e-45	0.535177	0.592	0.388	3.11006e-41	2	Nucb1
Mbp	2.48678e-45	0.475003	0.286	0.126	7.7222e-41	2	Mbp
Nfkbid1	2.74232e-45	0.65362	0.471	0.274	8.51572e-41	2	Nfkbid
Ezr1	6.77021e-45	0.501832	0.721	0.535	2.10235e-40	2	Ezr
Ahcyl2	9.5579e-45	0.57092	0.315	0.154	2.96802e-40	2	Ahcyl2
Cd200r1	1.29795e-44	0.556624	0.302	0.141	4.03054e-40	2	Cd200r1
Dock10	2.0102e-44	0.584536	0.608	0.397	6.24227e-40	2	Dock10
Rapgef6	3.03949e-44	0.584861	0.541	0.366	9.43853e-40	2	Rapgef6
Fosl2	3.65229e-44	0.676321	0.378	0.197	1.13415e-39	2	Fosl2
Rpl221	5.23887e-44	0.345902	0.929	0.916	1.62682e-39	2	Rpl22
Dad1	5.81324e-44	0.509251	0.764	0.616	1.80519e-39	2	Dad1
Nktr	7.68089e-44	0.623186	0.683	0.519	2.38515e-39	2	Nktr
Ndufa131	7.88698e-44	0.467992	0.828	0.714	2.44914e-39	2	Ndufa13
Myc	9.24584e-44	0.861032	0.366	0.189	2.87111e-39	2	Myc
Dcaf15	1.09678e-43	0.47986	0.299	0.14	3.40584e-39	2	Dcaf15
Ubac2	1.31372e-43	0.585305	0.452	0.28	4.07949e-39	2	Ubac2
Rpl341	2.07735e-43	0.322559	0.949	0.956	6.4508e-39	2	Rpl34
Rgs21	2.18316e-43	0.618251	0.81	0.655	6.77937e-39	2	Rgs2
Rpl3	2.48686e-43	0.364479	0.936	0.935	7.72245e-39	2	Rpl3
Psmb9	4.96766e-43	0.395637	0.74	0.56	1.54261e-38	2	Psmb9
Vgll41	1.52928e-42	0.662501	0.471	0.293	4.74888e-38	2	Vgll4
Prrc2b	2.23308e-42	0.578714	0.425	0.247	6.93437e-38	2	Prrc2b
Rpsa	2.41715e-42	0.359379	0.945	0.96	7.50597e-38	2	Rpsa
Nmi	3.10829e-42	0.452345	0.415	0.239	9.65217e-38	2	Nmi
Ncor11	4.71488e-42	0.490793	0.762	0.618	1.46411e-37	2	Ncor1
Nt5c3b	4.96683e-42	0.391014	0.264	0.115	1.54235e-37	2	Nt5c3b
Fyn	5.33029e-42	0.432065	0.473	0.267	1.65522e-37	2	Fyn
Itgav	5.85562e-42	0.721426	0.396	0.223	1.81835e-37	2	Itgav
Gpr183	6.29862e-42	0.737196	0.289	0.129	1.95591e-37	2	Gpr183
Mllt6	1.19985e-41	0.396501	0.259	0.108	3.72589e-37	2	Mllt6
Rab8b	1.32854e-41	0.498876	0.473	0.296	4.1255e-37	2	Rab8b
Tma7	1.34434e-41	0.3878	0.86	0.784	4.17458e-37	2	Tma7
Unc119	2.1632e-41	0.464557	0.511	0.315	6.71739e-37	2	Unc119
Sumo2	3.30227e-41	0.396983	0.839	0.749	1.02545e-36	2	Sumo2
Sqstm1	3.90857e-41	0.658251	0.603	0.432	1.21373e-36	2	Sqstm1
Glipr2	4.08192e-41	0.372453	0.266	0.114	1.26756e-36	2	Glipr2
Smc5	5.99103e-41	0.505724	0.335	0.173	1.8604e-36	2	Smc5
Zfp36l11	1.0443e-40	0.644662	0.841	0.651	3.24286e-36	2	Zfp36l1
Suco	1.2372e-40	0.581784	0.32	0.163	3.84187e-36	2	Suco
Prkar1a	2.02154e-40	0.446031	0.738	0.591	6.27748e-36	2	Prkar1a
Tra2b1	5.6491e-40	0.560972	0.774	0.627	1.75422e-35	2	Tra2b
Rpl23	5.67721e-40	0.314837	0.957	0.971	1.76294e-35	2	Rpl23
Itm2c1	9.53109e-40	0.491422	0.732	0.508	2.95969e-35	2	Itm2c
Crip1	1.17861e-39	0.357289	0.812	0.628	3.65995e-35	2	Crip1
Lyst	1.6711e-39	0.739489	0.365	0.204	5.18926e-35	2	Lyst
Spcs2	1.7326e-39	0.491601	0.802	0.679	5.38024e-35	2	Spcs2
Stk17b1	2.14855e-39	0.377433	0.832	0.63	6.6719e-35	2	Stk17b
H2-Q6	2.41566e-39	0.420664	0.273	0.124	7.50135e-35	2	H2-Q6
Nfkbiz	3.34652e-39	0.34433	0.61	0.393	1.03919e-34	2	Nfkbiz
Ywhaq	4.27916e-39	0.423345	0.736	0.594	1.32881e-34	2	Ywhaq
Rab8a	9.01105e-39	0.486087	0.615	0.468	2.7982e-34	2	Rab8a
Srpk1	9.53371e-39	0.560135	0.428	0.268	2.9605e-34	2	Srpk1
Rpl23a1	1.10355e-38	0.488632	0.892	0.859	3.42687e-34	2	Rpl23a
Slc9a3r1	1.11904e-38	0.456112	0.56	0.395	3.47496e-34	2	Slc9a3r1
S100a13	2.01525e-38	0.387521	0.64	0.467	6.25794e-34	2	S100a13
Spint2	3.90028e-38	0.436209	0.378	0.21	1.21115e-33	2	Spint2
Pik3r1	4.95301e-38	0.683798	0.593	0.429	1.53806e-33	2	Pik3r1
Gpr65	9.86e-38	0.520943	0.424	0.239	3.06182e-33	2	Gpr65
Set	1.96817e-37	0.440983	0.785	0.66	6.11175e-33	2	Set
Pitpnc1	3.54069e-37	0.51217	0.482	0.295	1.09949e-32	2	Pitpnc1
Nedd91	4.14317e-37	0.658792	0.491	0.326	1.28658e-32	2	Nedd9
Dnajb1	5.08164e-37	0.933693	0.581	0.424	1.578e-32	2	Dnajb1
Wipf1	6.38782e-37	0.462615	0.552	0.387	1.98361e-32	2	Wipf1
Gm10260	7.11263e-37	0.435096	0.869	0.803	2.20869e-32	2	Gm10260
[truncated: 8,190 more rows]

## Sheet: Murine BA
	p_val	avg_log2FC	pct.1	pct.2	p_val_adj	cluster	gene
Fn1	0	1.63237	0.942	0.461	0	0	Fn1
Wfdc17	0	1.62866	0.999	0.755	0	0	Wfdc17
Vcan	0	1.53058	0.902	0.399	0	0	Vcan
S100a11	0	1.37078	0.999	0.884	0	0	S100a11
S100a6	0	1.32247	0.999	0.887	0	0	S100a6
Actb	9.43866e-272	0.707554	1	0.976	2.93099e-267	0	Actb
Hopx	1.64792e-267	1.25973	0.91	0.514	5.1173e-263	0	Hopx
Mmp8	1.50467e-262	1.29687	0.854	0.416	4.67244e-258	0	Mmp8
Actg1	5.01328e-259	0.882592	0.999	0.964	1.55677e-254	0	Actg1
Lgals3	5.88298e-254	0.770208	0.999	0.94	1.82684e-249	0	Lgals3
Ccr2	4.8197e-248	1.12528	0.942	0.534	1.49666e-243	0	Ccr2
Tmsb10	5.64428e-245	1.00383	0.998	0.912	1.75272e-240	0	Tmsb10
S100a8	2.01731e-243	0.764008	1	0.994	6.26436e-239	0	S100a8
F13a1	9.5262e-236	1.28137	0.78	0.341	2.95817e-231	0	F13a1
Chil3	3.61942e-233	1.83532	0.87	0.538	1.12394e-228	0	Chil3
H3f3a	8.70907e-226	0.534433	0.999	0.964	2.70443e-221	0	H3f3a
Tyrobp	1.23122e-215	0.612155	1	0.951	3.82329e-211	0	Tyrobp
Ccl6	1.15306e-211	1.261	0.899	0.584	3.58061e-207	0	Ccl6
Coro1a	1.86275e-208	0.641794	0.995	0.924	5.78439e-204	0	Coro1a
Anxa2	3.21706e-204	0.922546	0.948	0.686	9.98994e-200	0	Anxa2
Lyz2	4.57357e-199	0.918616	0.999	0.922	1.42023e-194	0	Lyz2
Thbs1	7.9061e-189	1.02853	0.921	0.572	2.45508e-184	0	Thbs1
Arpc2	3.03377e-188	0.520216	0.996	0.946	9.42076e-184	0	Arpc2
Cd33	4.97317e-184	0.756489	0.876	0.554	1.54432e-179	0	Cd33
Msrb1	2.06672e-183	0.703535	0.996	0.871	6.41778e-179	0	Msrb1
Alox5ap	4.54313e-178	0.670695	0.999	0.898	1.41078e-173	0	Alox5ap
Tpd52	1.239e-176	0.709228	0.98	0.778	3.84746e-172	0	Tpd52
Gda	4.45941e-176	0.799737	0.932	0.631	1.38478e-171	0	Gda
Trem1	8.62237e-172	0.856467	0.681	0.304	2.6775e-167	0	Trem1
Clec4e	3.15628e-158	0.771453	0.932	0.65	9.8012e-154	0	Clec4e
Mgst1	8.95466e-153	0.853078	0.922	0.677	2.78069e-148	0	Mgst1
Pira2	1.79056e-150	0.838703	0.74	0.412	5.56022e-146	0	Pira2
Smpdl3a	1.47771e-148	0.732782	0.911	0.655	4.58873e-144	0	Smpdl3a
Mcemp1	2.4736e-142	0.679329	0.952	0.705	7.68127e-138	0	Mcemp1
Gm5150	6.18265e-140	0.680284	0.543	0.203	1.9199e-135	0	Gm5150
Ccr1	7.15418e-139	0.627345	0.922	0.651	2.22159e-134	0	Ccr1
Emb	5.0164e-138	0.58054	0.996	0.856	1.55774e-133	0	Emb
Emilin2	2.36683e-137	0.61964	0.896	0.598	7.34972e-133	0	Emilin2
Ifitm2	5.74129e-132	0.588679	0.998	0.914	1.78284e-127	0	Ifitm2
Noct	3.74787e-128	0.648992	0.473	0.173	1.16383e-123	0	Noct
Cd44	6.46281e-125	0.721556	0.783	0.517	2.0069e-120	0	Cd44
S100a4	1.15599e-124	0.945429	0.755	0.435	3.58969e-120	0	S100a4
Fam96a	2.5388e-124	0.610825	0.937	0.754	7.88375e-120	0	Fam96a
Rara	3.7392e-124	0.648901	0.684	0.367	1.16113e-119	0	Rara
Rflnb	2.93177e-123	0.711319	0.819	0.506	9.10403e-119	0	Rflnb
Wfdc21	3.57205e-123	0.415482	0.822	0.448	1.10923e-118	0	Wfdc21
Cd302	3.95392e-123	0.592805	0.902	0.594	1.22781e-118	0	Cd302
Rplp0	2.13716e-122	0.418837	0.999	0.978	6.63652e-118	0	Rplp0
Fbxl5	1.37066e-120	0.640375	0.811	0.532	4.25631e-116	0	Fbxl5
Ms4a6c	2.49214e-119	0.600761	0.988	0.736	7.73885e-115	0	Ms4a6c
Plin2	1.1349e-117	0.628009	0.927	0.691	3.52421e-113	0	Plin2
Sem1	3.54839e-116	0.412819	0.997	0.937	1.10188e-111	0	Sem1
Ncf4	1.09449e-115	0.534663	0.982	0.807	3.39871e-111	0	Ncf4
Smox	1.59395e-113	0.650462	0.558	0.255	4.94968e-109	0	Smox
Mrpl33	3.90168e-113	0.546953	0.936	0.758	1.21159e-108	0	Mrpl33
Il1r2	4.5602e-110	0.674983	0.986	0.8	1.41608e-105	0	Il1r2
Pid1	9.76054e-110	0.581168	0.809	0.498	3.03094e-105	0	Pid1
Itgam	1.03016e-109	0.554312	0.7	0.399	3.19895e-105	0	Itgam
Sirpb1c	1.05965e-109	0.554048	0.777	0.441	3.29054e-105	0	Sirpb1c
Hebp1	1.28238e-109	0.659112	0.651	0.362	3.98216e-105	0	Hebp1
Napsa	3.08713e-108	0.50513	0.975	0.832	9.58647e-104	0	Napsa
Ncf2	4.04339e-108	0.507851	0.919	0.707	1.25559e-103	0	Ncf2
Arpc5	4.91002e-108	0.487893	0.959	0.842	1.52471e-103	0	Arpc5
Dbi	1.26509e-107	0.564907	0.886	0.677	3.92847e-103	0	Dbi
Gnai2	2.31939e-107	0.415489	0.996	0.931	7.20242e-103	0	Gnai2
Ccl2	1.22772e-106	1.32476	0.464	0.182	3.81244e-102	0	Ccl2
Taldo1	3.76502e-106	0.49812	0.961	0.843	1.16915e-101	0	Taldo1
Myl6	3.29441e-105	0.462322	0.988	0.9	1.02301e-100	0	Myl6
Rnh1	4.24998e-105	0.57238	0.97	0.821	1.31974e-100	0	Rnh1
Cfl1	1.4598e-103	0.40326	0.997	0.939	4.5331e-99	0	Cfl1
Spi1	5.44321e-103	0.4956	0.986	0.851	1.69028e-98	0	Spi1
Fos	1.62973e-101	0.562264	0.994	0.912	5.0608e-97	0	Fos
Il13ra1	2.55092e-101	0.496502	0.628	0.332	7.92138e-97	0	Il13ra1
Il1b	2.43707e-100	0.955115	0.821	0.576	7.56782e-96	0	Il1b
Flna	1.82346e-99	0.551854	0.765	0.513	5.6624e-95	0	Flna
Fpr1	2.62004e-97	0.587696	0.564	0.271	8.136e-93	0	Fpr1
Trps1	6.71219e-97	0.480313	0.714	0.415	2.08434e-92	0	Trps1
Trf	1.92259e-96	0.435153	0.789	0.498	5.97023e-92	0	Trf
Csf2ra	2.34789e-96	0.474441	0.824	0.592	7.29089e-92	0	Csf2ra
Glrx	1.80798e-94	0.531415	0.921	0.724	5.61434e-90	0	Glrx
Msr1	4.55377e-94	0.50657	0.767	0.472	1.41408e-89	0	Msr1
Lyn	8.1934e-94	0.480734	0.913	0.724	2.5443e-89	0	Lyn
C5ar1	2.01257e-93	0.571377	0.508	0.236	6.24962e-89	0	C5ar1
Rbms1	1.84055e-92	0.455626	0.952	0.796	5.71547e-88	0	Rbms1
Camk2d	3.85599e-92	0.499264	0.568	0.297	1.1974e-87	0	Camk2d
Gnb2	2.99244e-91	0.432074	0.978	0.889	9.29242e-87	0	Gnb2
Atp6v0b	3.78122e-91	0.423019	0.97	0.842	1.17418e-86	0	Atp6v0b
Cebpb	1.88167e-90	0.487155	1	0.938	5.84315e-86	0	Cebpb
Arpc1b	1.06321e-88	0.359638	0.998	0.955	3.30159e-84	0	Arpc1b
Ptpn1	3.95754e-86	0.458098	0.952	0.815	1.22893e-81	0	Ptpn1
Metrnl	1.41974e-85	0.695705	0.475	0.219	4.40873e-81	0	Metrnl
Dgat2	5.17176e-85	0.485361	0.543	0.279	1.60599e-80	0	Dgat2
Hif1a	7.12423e-85	0.532799	0.858	0.65	2.21229e-80	0	Hif1a
Tspo	1.64702e-84	0.385906	0.993	0.928	5.11448e-80	0	Tspo
Atf3	1.9678e-84	0.661198	0.582	0.31	6.11062e-80	0	Atf3
Arrdc4	4.84114e-84	0.471301	0.888	0.683	1.50332e-79	0	Arrdc4
Chmp2a	7.96713e-84	0.45352	0.911	0.748	2.47403e-79	0	Chmp2a
Ltb4r1	1.00849e-83	0.487808	0.806	0.511	3.13165e-79	0	Ltb4r1
Lcp1	1.58263e-83	0.437337	0.943	0.805	4.91456e-79	0	Lcp1
Tmem147	2.12765e-83	0.470627	0.749	0.506	6.60698e-79	0	Tmem147
Fpr2	3.95501e-82	0.491519	0.837	0.556	1.22815e-77	0	Fpr2
Vim	4.64477e-82	0.568186	0.998	0.925	1.44234e-77	0	Vim
Fam49b	2.25474e-81	0.399892	0.96	0.833	7.00164e-77	0	Fam49b
Lsp1	6.07332e-81	0.449573	0.955	0.81	1.88595e-76	0	Lsp1
Lrp1	1.74906e-80	0.384862	0.752	0.494	5.43135e-76	0	Lrp1
Diaph1	3.38213e-80	0.48751	0.839	0.647	1.05025e-75	0	Diaph1
Slc7a11	4.47076e-80	0.505982	0.623	0.345	1.3883e-75	0	Slc7a11
Sec61g	7.95837e-80	0.414895	0.987	0.906	2.47131e-75	0	Sec61g
Rassf4	9.25583e-80	0.46388	0.827	0.571	2.87421e-75	0	Rassf4
Hmox1	1.00764e-79	1.47796	0.685	0.449	3.12901e-75	0	Hmox1
Ahnak	1.17244e-79	0.62381	0.773	0.531	3.64076e-75	0	Ahnak
Zyx	1.4385e-79	0.463002	0.927	0.785	4.46696e-75	0	Zyx
2810474O19Rik	3.13211e-78	0.572863	0.947	0.812	9.72615e-74	0	2810474O19Rik
Klra2	7.53248e-78	0.546863	0.647	0.382	2.33906e-73	0	Klra2
Slk	1.04054e-77	0.489842	0.791	0.61	3.23117e-73	0	Slk
Cd53	3.40809e-77	0.406864	0.939	0.793	1.05831e-72	0	Cd53
Mrpl52	1.75851e-76	0.450563	0.911	0.738	5.46069e-72	0	Mrpl52
1110008P14Rik	2.35766e-76	0.506145	0.675	0.465	7.32125e-72	0	1110008P14Rik
Pkm	2.8077e-76	0.401945	0.991	0.912	8.71876e-72	0	Pkm
S100a10	9.17631e-76	0.714144	0.85	0.639	2.84952e-71	0	S100a10
Capza2	1.07528e-75	0.428833	0.938	0.802	3.33906e-71	0	Capza2
Gm19951	1.08853e-75	0.456553	0.305	0.099	3.38021e-71	0	Gm19951
Pitpna	2.8824e-75	0.422396	0.899	0.749	8.95073e-71	0	Pitpna
Fcor	1.82464e-74	0.492037	0.533	0.291	5.66606e-70	0	Fcor
Plk3	2.49036e-74	0.370268	0.317	0.11	7.73332e-70	0	Plk3
Lilr4b	8.05652e-74	0.392362	0.771	0.527	2.50179e-69	0	Lilr4b
Dok3	1.1885e-73	0.445099	0.739	0.502	3.69065e-69	0	Dok3
App	1.22238e-73	0.394447	0.773	0.553	3.79587e-69	0	App
Sys1	2.30973e-73	0.413818	0.941	0.801	7.1724e-69	0	Sys1
H2afj	5.45405e-73	0.400867	0.97	0.865	1.69364e-68	0	H2afj
Gch1	1.09916e-72	0.443411	0.598	0.354	3.41323e-68	0	Gch1
Il17ra	4.29772e-71	0.45074	0.653	0.43	1.33457e-66	0	Il17ra
Ehd1	2.12956e-70	0.541485	0.516	0.294	6.61293e-66	0	Ehd1
Por	2.15689e-70	0.410838	0.678	0.459	6.69778e-66	0	Por
Ier5	2.98648e-70	0.436133	0.752	0.505	9.27391e-66	0	Ier5
Ap1s2	3.7372e-70	0.48389	0.513	0.279	1.16051e-65	0	Ap1s2
Rap1b	3.82274e-70	0.38502	0.942	0.827	1.18708e-65	0	Rap1b
Myadm	4.43797e-70	0.327043	0.301	0.106	1.37812e-65	0	Myadm
Mafb	1.638e-69	0.56677	0.709	0.444	5.08647e-65	0	Mafb
Cyp4f18	2.42993e-69	0.445612	0.342	0.134	7.54566e-65	0	Cyp4f18
F10	4.84405e-69	0.393749	0.819	0.558	1.50422e-64	0	F10
Rhoa	5.9681e-69	0.394397	0.954	0.842	1.85327e-64	0	Rhoa
Cdc42se1	8.54973e-69	0.470319	0.662	0.458	2.65495e-64	0	Cdc42se1
Atg3	2.27257e-68	0.422458	0.785	0.606	7.05701e-64	0	Atg3
Cotl1	2.76841e-68	0.450213	0.894	0.718	8.59676e-64	0	Cotl1
Kras	3.40192e-68	0.586057	0.705	0.51	1.0564e-63	0	Kras
Nr4a1	7.96243e-68	0.480582	0.611	0.372	2.47257e-63	0	Nr4a1
Gpx1	1.93259e-66	0.434804	0.993	0.918	6.00127e-62	0	Gpx1
Lamp2	2.12997e-66	0.378304	0.904	0.758	6.6142e-62	0	Lamp2
Pycard	2.57961e-66	0.477366	0.754	0.538	8.01045e-62	0	Pycard
Hal	4.02206e-66	0.406067	0.311	0.115	1.24897e-61	0	Hal
Clec5a	1.32434e-65	0.465077	0.534	0.314	4.11249e-61	0	Clec5a
Aprt	1.03976e-63	0.426414	0.937	0.796	3.22876e-59	0	Aprt
Apoc1	1.39358e-63	0.400671	0.764	0.522	4.3275e-59	0	Apoc1
Trib1	1.89474e-63	0.408598	0.487	0.264	5.88375e-59	0	Trib1
Zfand5	3.86851e-63	0.395634	0.797	0.598	1.20129e-58	0	Zfand5
Myl12a	1.10138e-62	0.392841	0.897	0.746	3.42011e-58	0	Myl12a
Cd52	1.36996e-62	0.376825	0.999	0.926	4.25413e-58	0	Cd52
Zfp560	3.93492e-62	0.499561	0.676	0.492	1.22191e-57	0	Zfp560
Klf2	1.84074e-61	0.874508	0.729	0.529	5.71606e-57	0	Klf2
Dusp1	2.11884e-61	0.454639	0.983	0.879	6.57964e-57	0	Dusp1
Gabarap	5.58094e-61	0.31475	0.985	0.906	1.73305e-56	0	Gabarap
Klf13	7.85349e-61	0.347568	0.978	0.9	2.43874e-56	0	Klf13
1110008F13Rik	3.44581e-60	0.357636	0.959	0.834	1.07003e-55	0	1110008F13Rik
Acer3	1.97471e-59	0.408442	0.629	0.407	6.13207e-55	0	Acer3
Shisa5	4.63701e-59	0.336115	0.925	0.76	1.43993e-54	0	Shisa5
Thoc7	4.86607e-59	0.406312	0.79	0.602	1.51106e-54	0	Thoc7
Ap2a2	2.22303e-58	0.273701	0.883	0.684	6.90317e-54	0	Ap2a2
Eno1	9.39684e-58	0.38473	0.945	0.821	2.918e-53	0	Eno1
Nfam1	5.42856e-57	0.382468	0.695	0.506	1.68573e-52	0	Nfam1
Irf5	6.95603e-57	0.341132	0.766	0.534	2.16006e-52	0	Irf5
Atp5l	7.02392e-57	0.256605	0.996	0.944	2.18114e-52	0	Atp5l
Ctnnbip1	7.93542e-57	0.373077	0.696	0.488	2.46419e-52	0	Ctnnbip1
Zfyve9	8.3593e-57	0.337577	0.331	0.147	2.59581e-52	0	Zfyve9
Pirb	8.47597e-57	0.369904	0.649	0.44	2.63204e-52	0	Pirb
Ube2d3	9.02158e-57	0.307323	0.988	0.919	2.80147e-52	0	Ube2d3
Cap1	1.07314e-56	0.371135	0.776	0.606	3.33241e-52	0	Cap1
Arhgdib	2.23328e-56	0.282297	0.988	0.897	6.935e-52	0	Arhgdib
Ube2a	3.80077e-55	0.35008	0.783	0.616	1.18025e-50	0	Ube2a
Pygl	4.24576e-55	0.344291	0.673	0.451	1.31843e-50	0	Pygl
Sirpb1b	6.44373e-55	0.333481	0.443	0.228	2.00097e-50	0	Sirpb1b
Eif4ebp1	2.61266e-54	0.381537	0.873	0.698	8.11311e-50	0	Eif4ebp1
Cebpd	3.14852e-54	0.425871	0.7	0.498	9.77709e-50	0	Cebpd
Brk1	3.46146e-54	0.360217	0.868	0.716	1.07489e-49	0	Brk1
Ptpn6	4.74124e-54	0.394119	0.765	0.606	1.4723e-49	0	Ptpn6
Ctsc	7.10321e-54	0.410002	0.847	0.645	2.20576e-49	0	Ctsc
Srgn	1.51682e-53	0.387701	0.998	0.942	4.71019e-49	0	Srgn
Eif4a1	2.41959e-53	0.356088	0.935	0.797	7.51355e-49	0	Eif4a1
Actr3	1.35223e-52	0.322549	0.913	0.798	4.19907e-48	0	Actr3
Tmem256	1.5265e-52	0.344067	0.896	0.756	4.74024e-48	0	Tmem256
Lst1	1.80464e-52	0.368786	0.877	0.674	5.60396e-48	0	Lst1
Myl12b	2.09505e-52	0.367367	0.933	0.813	6.50576e-48	0	Myl12b
Lbp	2.19219e-52	0.331191	0.505	0.284	6.80741e-48	0	Lbp
Flot1	3.30991e-52	0.380687	0.52	0.326	1.02783e-47	0	Flot1
Mcub	4.35766e-52	0.349188	0.494	0.288	1.35318e-47	0	Mcub
Ostf1	4.67208e-52	0.29478	0.957	0.843	1.45082e-47	0	Ostf1
Btg1	4.91171e-52	0.358323	0.989	0.868	1.52523e-47	0	Btg1
Sh3glb1	6.16949e-52	0.296155	0.983	0.881	1.91581e-47	0	Sh3glb1
Ndufa6	7.46909e-52	0.303956	0.977	0.892	2.31938e-47	0	Ndufa6
Rac1	8.25426e-52	0.310837	0.963	0.863	2.5632e-47	0	Rac1
Ywhaz	8.29705e-52	0.380563	0.857	0.717	2.57648e-47	0	Ywhaz
Rab32	1.53137e-51	0.349616	0.454	0.259	4.75535e-47	0	Rab32
Flot2	5.34856e-51	0.406316	0.562	0.379	1.66089e-46	0	Flot2
Vsir	8.19581e-51	0.335704	0.717	0.538	2.54505e-46	0	Vsir
Lmo4	1.29147e-50	0.397594	0.843	0.688	4.01041e-46	0	Lmo4
Crip1	4.41072e-50	0.801679	0.786	0.582	1.36966e-45	0	Crip1
Baz2b	7.21048e-50	0.355737	0.807	0.647	2.23907e-45	0	Baz2b
Bri3bp	1.75561e-48	0.330296	0.76	0.55	5.45171e-44	0	Bri3bp
Atp6v0a1	3.2689e-48	0.279133	0.294	0.131	1.01509e-43	0	Atp6v0a1
Srsf9	3.59663e-48	0.332171	0.688	0.517	1.11686e-43	0	Srsf9
Rab7	4.07681e-48	0.340426	0.889	0.762	1.26597e-43	0	Rab7
Tpm4	5.11188e-48	0.324914	0.453	0.263	1.58739e-43	0	Tpm4
Rab31	6.09283e-48	0.331204	0.43	0.248	1.89201e-43	0	Rab31
Milr1	1.03909e-47	0.345346	0.661	0.48	3.22669e-43	0	Milr1
Fgr	2.67715e-47	0.306525	0.59	0.391	8.31337e-43	0	Fgr
Cxcl2	2.68053e-47	0.671662	0.749	0.564	8.32385e-43	0	Cxcl2
Gcnt2	2.96947e-47	0.296681	0.523	0.314	9.22109e-43	0	Gcnt2
Samsn1	3.41973e-47	0.392718	0.764	0.582	1.06193e-42	0	Samsn1
Fcer1g	4.84333e-47	0.293348	1	0.96	1.504e-42	0	Fcer1g
Stk40	1.37516e-46	0.318424	0.422	0.234	4.27028e-42	0	Stk40
Ccdc88a	1.46443e-46	0.334028	0.428	0.241	4.54751e-42	0	Ccdc88a
Adora3	2.37133e-46	0.330464	0.34	0.167	7.36368e-42	0	Adora3
Nedd8	3.22862e-46	0.305982	0.947	0.829	1.00258e-41	0	Nedd8
Gm26532	3.56933e-46	0.352708	0.611	0.42	1.10838e-41	0	Gm26532
Lamtor4	5.195e-46	0.336912	0.896	0.742	1.6132e-41	0	Lamtor4
Cfh	2.8593e-45	0.30649	0.34	0.166	8.87898e-41	0	Cfh
Xbp1	3.07732e-45	0.300317	0.684	0.505	9.55599e-41	0	Xbp1
I830077J02Rik	3.99917e-45	0.298908	0.371	0.197	1.24186e-40	0	I830077J02Rik
Clec4a2	4.70162e-45	0.342648	0.897	0.701	1.45999e-40	0	Clec4a2
Skap2	9.46918e-45	0.286944	0.827	0.703	2.94046e-40	0	Skap2
Pon2	1.04184e-44	0.30915	0.724	0.567	3.23522e-40	0	Pon2
Stk17b	1.41526e-44	0.285183	0.903	0.758	4.39482e-40	0	Stk17b
Snx18	1.43986e-44	0.294394	0.668	0.473	4.47119e-40	0	Snx18
Cd300a	1.83894e-44	0.447259	0.45	0.275	5.71047e-40	0	Cd300a
Cd300lf	1.86598e-44	0.274415	0.872	0.669	5.79444e-40	0	Cd300lf
6430548M08Rik	2.23982e-44	0.274668	0.32	0.155	6.95531e-40	0	6430548M08Rik
Prdx1	4.35337e-44	0.275413	0.914	0.778	1.35185e-39	0	Prdx1
Sat1	5.11736e-44	0.39887	0.973	0.862	1.58909e-39	0	Sat1
Ifi207	5.87369e-44	0.33051	0.768	0.555	1.82396e-39	0	Ifi207
Tusc1	8.6372e-44	0.320859	0.595	0.418	2.68211e-39	0	Tusc1
Smdt1	1.96554e-43	0.327972	0.919	0.817	6.10359e-39	0	Smdt1
Degs1	2.06571e-43	0.291885	0.75	0.58	6.41464e-39	0	Degs1
Med8	2.69855e-43	0.315842	0.824	0.68	8.37982e-39	0	Med8
A930007I19Rik	4.39717e-43	0.327499	0.359	0.187	1.36545e-38	0	A930007I19Rik
Gm9733	6.04711e-43	0.2586	0.263	0.114	1.87781e-38	0	Gm9733
Calm2	9.70552e-43	0.299977	0.917	0.772	3.01386e-38	0	Calm2
Ndufa1	1.37139e-42	0.302701	0.863	0.743	4.25857e-38	0	Ndufa1
Samhd1	2.31142e-42	0.269259	0.891	0.71	7.17766e-38	0	Samhd1
Atp5f1	3.33105e-42	0.274548	0.957	0.859	1.03439e-37	0	Atp5f1
Ufm1	6.60173e-42	0.320386	0.71	0.545	2.05003e-37	0	Ufm1
Cdk2ap2	7.6274e-42	0.464595	0.935	0.817	2.36854e-37	0	Cdk2ap2
Higd2a	9.10966e-42	0.320241	0.789	0.648	2.82882e-37	0	Higd2a
Gng5	1.16987e-41	0.25858	0.986	0.905	3.63281e-37	0	Gng5
Kcmf1	1.5468e-41	0.287041	0.768	0.619	4.80326e-37	0	Kcmf1
Klhl2	2.34722e-41	0.260612	0.37	0.199	7.28881e-37	0	Klhl2
Fmnl1	2.54716e-41	0.279112	0.701	0.547	7.9097e-37	0	Fmnl1
Tarm1	5.17079e-41	0.281002	0.395	0.219	1.60569e-36	0	Tarm1
Ggh	7.64703e-41	0.287105	0.49	0.308	2.37463e-36	0	Ggh
Arf5	1.0971e-40	0.254253	0.981	0.903	3.40684e-36	0	Arf5
Atp1a1	1.12082e-40	0.262539	0.729	0.554	3.48048e-36	0	Atp1a1
Gmfg	1.45761e-40	0.287392	0.958	0.838	4.52631e-36	0	Gmfg
Iqgap1	1.87678e-40	0.288915	0.839	0.718	5.82796e-36	0	Iqgap1
Mef2a	1.95054e-40	0.267049	0.713	0.536	6.05703e-36	0	Mef2a
Msn	3.10434e-40	0.293162	0.895	0.786	9.63991e-36	0	Msn
Snapc5	7.03885e-40	0.302314	0.649	0.485	2.18578e-35	0	Snapc5
Crispld2	8.13226e-40	0.285024	0.374	0.206	2.52531e-35	0	Crispld2
Gm14005	8.91297e-40	0.382624	0.346	0.193	2.76774e-35	0	Gm14005
Nfkbia	8.99613e-40	0.339031	0.965	0.864	2.79357e-35	0	Nfkbia
Plec	1.20677e-39	0.322478	0.51	0.342	3.74739e-35	0	Plec
Lilrb4a	1.94713e-39	0.256247	0.443	0.268	6.04641e-35	0	Lilrb4a
Klf4	1.95389e-39	0.367968	0.41	0.234	6.06742e-35	0	Klf4
Stn1	3.153e-39	0.257318	0.264	0.123	9.79101e-35	0	Stn1
Dusp22	7.0848e-39	0.289713	0.48	0.303	2.20004e-34	0	Dusp22
Dad1	8.26013e-39	0.250333	0.914	0.773	2.56502e-34	0	Dad1
Btg2	1.00873e-38	0.333727	0.926	0.779	3.1324e-34	0	Btg2
Apbb1ip	1.32156e-38	0.343803	0.792	0.664	4.10385e-34	0	Apbb1ip
Bst1	1.39295e-38	0.283455	0.389	0.221	4.32554e-34	0	Bst1
Tnfrsf1a	2.1442e-38	0.266373	0.756	0.591	6.65837e-34	0	Tnfrsf1a
Sra1	2.94679e-38	0.302187	0.708	0.56	9.15065e-34	0	Sra1
Tubb6	4.18229e-38	0.373431	0.312	0.163	1.29873e-33	0	Tubb6
Ndufb10	5.7297e-38	0.288546	0.9	0.784	1.77924e-33	0	Ndufb10
Cysltr1	6.03033e-38	0.271907	0.391	0.225	1.8726e-33	0	Cysltr1
Tmem167	1.10452e-37	0.263497	0.927	0.807	3.42987e-33	0	Tmem167
Junb	1.40016e-37	0.296642	0.981	0.889	4.34791e-33	0	Junb
Arhgap30	1.74758e-37	0.269621	0.854	0.709	5.42677e-33	0	Arhgap30
Timm8b	3.73419e-37	0.287971	0.749	0.587	1.15958e-32	0	Timm8b
Emp3	4.07316e-37	0.543262	0.919	0.808	1.26484e-32	0	Emp3
Casp6	6.47486e-37	0.339146	0.564	0.39	2.01064e-32	0	Casp6
Serp1	7.29789e-37	0.269032	0.837	0.702	2.26621e-32	0	Serp1
Ier2	7.62877e-37	0.359379	0.955	0.856	2.36896e-32	0	Ier2
Ppp2ca	7.68625e-37	0.279762	0.857	0.742	2.38681e-32	0	Ppp2ca
Ywhab	8.157e-37	0.298777	0.791	0.654	2.53299e-32	0	Ywhab
Plek	9.72244e-37	0.303047	0.61	0.429	3.01911e-32	0	Plek
Furin	1.48937e-36	0.262013	0.592	0.425	4.62495e-32	0	Furin
Esd	1.54718e-36	0.30213	0.93	0.825	4.80446e-32	0	Esd
BC005537	2.20918e-36	0.25273	0.69	0.533	6.86017e-32	0	BC005537
Sec61b	4.49729e-36	0.274934	0.945	0.844	1.39654e-31	0	Sec61b
Prelid1	6.57574e-36	0.277545	0.901	0.785	2.04196e-31	0	Prelid1
Hgsnat	6.6334e-36	0.264761	0.444	0.274	2.05987e-31	0	Hgsnat
Nsf	9.17821e-36	0.269028	0.433	0.274	2.85011e-31	0	Nsf
Gm5617	2.29762e-35	0.298798	0.542	0.381	7.13481e-31	0	Gm5617
Ubash3b	2.4003e-35	0.259178	0.405	0.242	7.45364e-31	0	Ubash3b
Ost4	3.75995e-35	0.269531	0.726	0.571	1.16758e-30	0	Ost4
Tlr13	5.58278e-35	0.251511	0.521	0.344	1.73362e-30	0	Tlr13
Ndufa3	9.84178e-35	0.271378	0.824	0.688	3.05617e-30	0	Ndufa3
Cmip	1.12548e-34	0.272594	0.649	0.497	3.49496e-30	0	Cmip
Plbd1	1.50384e-34	0.254686	0.636	0.444	4.66988e-30	0	Plbd1
Fam174a	1.50398e-34	0.289576	0.742	0.594	4.6703e-30	0	Fam174a
Asap1	1.93598e-34	0.301526	0.568	0.416	6.01179e-30	0	Asap1
Tacstd2	2.69703e-34	0.273369	0.338	0.188	8.37508e-30	0	Tacstd2
Fis1	5.69396e-34	0.250128	0.923	0.826	1.76815e-29	0	Fis1
Wdr1	1.61046e-33	0.267234	0.558	0.412	5.00096e-29	0	Wdr1
Ppp1r2	2.31353e-33	0.252201	0.841	0.699	7.18419e-29	0	Ppp1r2
Cep83	3.06537e-33	0.320133	0.523	0.377	9.51889e-29	0	Cep83
Lrg1	3.10185e-33	0.379718	0.397	0.23	9.63219e-29	0	Lrg1
Ibtk	3.75395e-33	0.267654	0.34	0.199	1.16571e-28	0	Ibtk
Rab1a	3.77244e-33	0.265584	0.662	0.519	1.17146e-28	0	Rab1a
Tmem38b	3.93259e-33	0.263315	0.544	0.395	1.22119e-28	0	Tmem38b
Srsf3	1.20393e-32	0.251314	0.85	0.699	3.73858e-28	0	Srsf3
Ptpre	1.30474e-32	0.27441	0.636	0.499	4.05162e-28	0	Ptpre
C1rl	1.82786e-32	0.276082	0.333	0.196	5.67604e-28	0	C1rl
Atp6v0d1	2.04273e-32	0.269676	0.764	0.626	6.3433e-28	0	Atp6v0d1
Zbtb7a	3.46588e-32	0.276601	0.701	0.566	1.07626e-27	0	Zbtb7a
Dynll1	6.15962e-32	0.322945	0.758	0.593	1.91275e-27	0	Dynll1
Cope	1.28946e-31	0.267963	0.736	0.612	4.00417e-27	0	Cope
Egr1	1.64859e-31	0.377985	0.549	0.378	5.11938e-27	0	Egr1
Pet100	1.98194e-31	0.267523	0.672	0.539	6.15453e-27	0	Pet100
Wdr26	2.14591e-31	0.266501	0.786	0.671	6.66369e-27	0	Wdr26
Osm	3.95089e-31	0.436118	0.494	0.342	1.22687e-26	0	Osm
Rhob	1.13169e-30	0.394518	0.387	0.245	3.51425e-26	0	Rhob
Cmtm6	1.60722e-30	0.26484	0.414	0.266	4.99089e-26	0	Cmtm6
Cisd1	2.28205e-30	0.26514	0.611	0.464	7.08645e-26	0	Cisd1
Pgd	4.01641e-30	0.250171	0.663	0.526	1.24722e-25	0	Pgd
Card19	9.39243e-30	0.276052	0.855	0.745	2.91663e-25	0	Card19
C1d	1.25263e-29	0.253901	0.745	0.617	3.88978e-25	0	C1d
Glipr2	2.80148e-29	0.288702	0.405	0.262	8.69945e-25	0	Glipr2
Net1	7.19164e-29	0.279183	0.35	0.218	2.23322e-24	0	Net1
Zfp36	1.61487e-28	0.258246	0.949	0.822	5.01466e-24	0	Zfp36
Tmem208	3.45372e-28	0.261714	0.572	0.438	1.07248e-23	0	Tmem208
Cdc42ep3	1.23224e-27	0.263445	0.421	0.285	3.82649e-23	0	Cdc42ep3
Adgre5	1.3172e-27	0.378349	0.497	0.369	4.09031e-23	0	Adgre5
Tuba1c	4.8001e-27	0.285044	0.527	0.39	1.49057e-22	0	Tuba1c
Emp1	8.30665e-27	0.277807	0.274	0.15	2.57946e-22	0	Emp1
Bin2	9.18764e-27	0.270853	0.579	0.459	2.85304e-22	0	Bin2
Map2k3	1.78549e-26	0.273703	0.494	0.369	5.54449e-22	0	Map2k3
Tgfb1	3.64381e-25	0.255076	0.716	0.59	1.13151e-20	0	Tgfb1
Rgs19	1.06127e-24	0.252797	0.626	0.502	3.29555e-20	0	Rgs19
Uck2	1.56488e-24	0.311563	0.508	0.378	4.85942e-20	0	Uck2
Calm1	3.06661e-23	0.277569	0.966	0.879	9.52273e-19	0	Calm1
Prnp	4.72105e-21	0.273136	0.353	0.229	1.46603e-16	0	Prnp
Lmna	9.38619e-17	0.388538	0.388	0.292	2.91469e-12	0	Lmna
Apoe	0	1.51317	0.997	0.901	0	1	Apoe
Npc2	0	1.13838	0.994	0.93	0	1	Npc2
Fcgr2b	6.06329e-303	1.31218	0.946	0.625	1.88283e-298	1	Fcgr2b
Fth1	3.63614e-282	1.16954	1	0.999	1.12913e-277	1	Fth1
Lgmn	5.04594e-270	1.22418	0.956	0.658	1.56692e-265	1	Lgmn
Ctss	1.00038e-269	0.920709	0.997	0.86	3.10648e-265	1	Ctss
Ctsz	5.93123e-226	0.992104	0.965	0.831	1.84182e-221	1	Ctsz
Sdc4	1.65589e-222	1.03956	0.832	0.372	5.14202e-218	1	Sdc4
AW112010	4.04606e-221	1.27226	0.904	0.586	1.25642e-216	1	AW112010
Ly6i	2.62264e-219	0.993517	0.448	0.072	8.14409e-215	1	Ly6i
Grn	2.30353e-202	0.874271	0.959	0.777	7.15314e-198	1	Grn
Pla2g7	3.12122e-191	0.784251	0.971	0.718	9.69232e-187	1	Pla2g7
Jaml	8.34463e-191	0.966919	0.865	0.535	2.59126e-186	1	Jaml
Mkrn1	3.27985e-189	0.814305	0.966	0.824	1.01849e-184	1	Mkrn1
Ctsh	3.8263e-189	0.814024	0.955	0.783	1.18818e-184	1	Ctsh
Ctsb	3.43945e-186	0.905677	0.966	0.821	1.06805e-181	1	Ctsb
Ftl1	1.30156e-185	0.751742	1	0.986	4.04174e-181	1	Ftl1
Ccl5	5.57195e-181	1.10797	0.746	0.391	1.73026e-176	1	Ccl5
Atox1	7.29303e-181	0.706308	0.982	0.913	2.2647e-176	1	Atox1
Ctsl	1.03654e-180	0.896605	0.991	0.833	3.21876e-176	1	Ctsl
Rnf149	1.36272e-179	0.780637	0.984	0.801	4.23165e-175	1	Rnf149
Cd300c2	2.2114e-179	0.857059	0.699	0.31	6.86705e-175	1	Cd300c2
Fcgr3	7.2292e-179	0.776625	0.968	0.801	2.24488e-174	1	Fcgr3
Arg2	3.41365e-173	0.873298	0.83	0.467	1.06004e-168	1	Arg2
Snhg12	8.66502e-168	0.847176	0.608	0.259	2.69075e-163	1	Snhg12
Efhd2	1.72931e-165	0.709779	0.945	0.816	5.37004e-161	1	Efhd2
Cd14	4.46942e-163	0.902788	0.949	0.73	1.38789e-158	1	Cd14
H2-K1	3.63854e-161	0.501568	0.999	0.991	1.12987e-156	1	H2-K1
B2m	1.43267e-158	0.511617	0.997	0.979	4.44888e-154	1	B2m
Fxyd5	3.18005e-157	0.704941	0.986	0.87	9.875e-153	1	Fxyd5
Cxcl16	4.89065e-157	1.02705	0.453	0.118	1.51869e-152	1	Cxcl16
Irf7	9.55012e-156	0.850524	0.926	0.641	2.9656e-151	1	Irf7
Ctsd	4.46284e-154	0.742279	0.943	0.814	1.38584e-149	1	Ctsd
Fcer1g1	2.14897e-151	0.592865	0.997	0.962	6.67321e-147	1	Fcer1g
C3ar1	7.38116e-147	0.864196	0.451	0.124	2.29207e-142	1	C3ar1
Ms4a6d	1.07184e-144	0.740269	0.912	0.612	3.32838e-140	1	Ms4a6d
Mertk	2.21517e-144	0.657969	0.463	0.137	6.87876e-140	1	Mertk
Hspa8	2.26645e-141	0.74332	0.996	0.958	7.03802e-137	1	Hspa8
Creb5	5.64832e-141	0.579415	0.351	0.069	1.75397e-136	1	Creb5
Nfil3	2.95649e-140	0.812077	0.847	0.624	9.18079e-136	1	Nfil3
Lamp1	2.72467e-139	0.643798	0.976	0.874	8.46092e-135	1	Lamp1
Cox8a	5.19994e-138	0.467826	0.993	0.954	1.61474e-133	1	Cox8a
Clec4d	1.18918e-136	0.782558	0.863	0.539	3.69277e-132	1	Clec4d
Ccrl2	1.34899e-136	0.887993	0.783	0.47	4.18903e-132	1	Ccrl2
Mmp14	9.08725e-134	0.610448	0.423	0.121	2.82187e-129	1	Mmp14
Saa3	3.00882e-133	1.87802	0.81	0.583	9.3433e-129	1	Saa3
Tmem86a	9.64357e-133	0.657878	0.475	0.166	2.99462e-128	1	Tmem86a
AB124611	7.12869e-132	0.686081	0.895	0.716	2.21367e-127	1	AB124611
Rpl7a	1.7527e-131	0.48301	0.986	0.941	5.44267e-127	1	Rpl7a
Rps9	3.97344e-130	0.453125	0.999	0.986	1.23387e-125	1	Rps9
Snx5	6.93527e-130	0.759732	0.732	0.465	2.15361e-125	1	Snx5
Fcgr4	3.36685e-129	0.745805	0.783	0.493	1.04551e-124	1	Fcgr4
H2-T22	1.01029e-126	0.648893	0.787	0.516	3.13726e-122	1	H2-T22
Csf1r	6.07475e-125	0.653812	0.701	0.398	1.88639e-120	1	Csf1r
Malat1	3.40698e-122	0.300721	0.995	0.992	1.05797e-117	1	Malat1
Ubb	5.67394e-121	0.425164	0.994	0.977	1.76193e-116	1	Ubb
Atp5g2	6.3589e-121	0.586391	0.965	0.887	1.97463e-116	1	Atp5g2
Pde4b	1.20529e-120	0.73268	0.603	0.294	3.74279e-116	1	Pde4b
Epb41l4aos	1.15839e-119	0.73693	0.66	0.395	3.59715e-115	1	Epb41l4aos
Clec4a3	2.89279e-117	0.727088	0.798	0.503	8.98298e-113	1	Clec4a3
Chchd10	5.83303e-117	0.64735	0.647	0.359	1.81133e-112	1	Chchd10
Rpl37	1.00824e-116	0.364844	0.998	0.98	3.13089e-112	1	Rpl37
Mcl1	1.48926e-116	0.540415	0.971	0.896	4.6246e-112	1	Mcl1
Rgs1	4.08568e-115	0.869791	0.604	0.278	1.26873e-110	1	Rgs1
Gns	6.33302e-114	0.595311	0.781	0.544	1.96659e-109	1	Gns
Pfdn5	3.53286e-112	0.471329	0.977	0.925	1.09706e-107	1	Pfdn5
Sod2	8.12103e-110	0.791134	0.849	0.679	2.52182e-105	1	Sod2
Ddrgk1	1.42309e-109	0.578313	0.873	0.726	4.41911e-105	1	Ddrgk1
Gngt2	5.28817e-108	0.663266	0.567	0.278	1.64214e-103	1	Gngt2
Tgfbi	4.81968e-107	0.573729	0.948	0.751	1.49666e-102	1	Tgfbi
Ifitm3	7.49292e-106	0.513943	0.997	0.933	2.32678e-101	1	Ifitm3
Spon1	1.22249e-102	0.532152	0.569	0.262	3.7962e-98	1	Spon1
Psen2	2.9759e-101	0.602207	0.801	0.592	9.24106e-97	1	Psen2
Cstb	4.96007e-101	0.725961	0.86	0.702	1.54025e-96	1	Cstb
Got1	1.66955e-99	0.554187	0.547	0.29	5.18445e-95	1	Got1
Laptm4a	2.25289e-99	0.516466	0.909	0.768	6.99591e-95	1	Laptm4a
H2-Q7	2.78099e-99	0.463069	0.923	0.77	8.63582e-95	1	H2-Q7
C1qc	4.25861e-99	0.890508	0.334	0.096	1.32243e-94	1	C1qc
Bri3	3.32786e-97	0.502121	0.951	0.868	1.0334e-92	1	Bri3
Clta	6.48363e-96	0.479424	0.971	0.902	2.01336e-91	1	Clta
Rgs10	8.05058e-96	0.575658	0.635	0.373	2.49995e-91	1	Rgs10
Apobec1	9.06703e-96	0.600454	0.618	0.345	2.81559e-91	1	Apobec1
Pold4	4.57019e-95	0.583487	0.802	0.62	1.41918e-90	1	Pold4
Cttnbp2nl	2.9827e-94	0.604949	0.565	0.292	9.26219e-90	1	Cttnbp2nl
Ninj1	3.48217e-93	0.722279	0.684	0.449	1.08132e-88	1	Ninj1
Cyba	5.63848e-93	0.437434	0.998	0.963	1.75092e-88	1	Cyba
Ecm1	1.28384e-92	0.576723	0.454	0.189	3.98671e-88	1	Ecm1
Aldoa	1.36312e-91	0.616921	0.908	0.804	4.23291e-87	1	Aldoa
Plekho1	5.90825e-91	0.549325	0.834	0.62	1.83469e-86	1	Plekho1
Plac8	1.02255e-88	0.611599	0.98	0.917	3.17532e-84	1	Plac8
Atp1b3	6.17301e-88	0.62469	0.905	0.798	1.9169e-83	1	Atp1b3
Rpl22l1	2.71115e-87	0.526904	0.924	0.833	8.41893e-83	1	Rpl22l1
Laptm5	9.05166e-87	0.41398	0.981	0.921	2.81081e-82	1	Laptm5
H2-Q4	1.8479e-86	0.38785	0.835	0.64	5.73828e-82	1	H2-Q4
Pnrc1	2.07525e-86	0.516895	0.757	0.54	6.44429e-82	1	Pnrc1
Tmed10	5.24677e-86	0.416393	0.964	0.901	1.62928e-81	1	Tmed10
Cd38	7.38463e-86	0.542716	0.743	0.504	2.29315e-81	1	Cd38
Kxd1	9.2677e-86	0.572011	0.745	0.565	2.8779e-81	1	Kxd1
Rpl27a	2.29671e-85	0.329637	0.998	0.988	7.13198e-81	1	Rpl27a
Neurl3	1.83972e-83	0.436391	0.611	0.33	5.7129e-79	1	Neurl3
Cd274	4.05698e-83	0.464361	0.398	0.157	1.25981e-78	1	Cd274
Fau	2.5789e-82	0.272736	1	0.995	8.00826e-78	1	Fau
Dpep2	6.46647e-82	0.572029	0.738	0.487	2.00803e-77	1	Dpep2
Rpl24	7.639e-82	0.316687	0.994	0.975	2.37214e-77	1	Rpl24
Rasa4	1.09694e-80	0.423466	0.422	0.177	3.40632e-76	1	Rasa4
Aif1	1.42236e-80	0.666443	0.548	0.312	4.41685e-76	1	Aif1
Snhg6	8.40512e-80	0.584942	0.534	0.314	2.61004e-75	1	Snhg6
Trem2	1.90617e-78	0.731733	0.336	0.126	5.91922e-74	1	Trem2
H2-DMa	3.9019e-78	0.492446	0.783	0.56	1.21166e-73	1	H2-DMa
Arid5b	9.39022e-77	0.524338	0.641	0.417	2.91595e-72	1	Arid5b
Phlpp1	1.36983e-75	0.396651	0.26	0.074	4.25374e-71	1	Phlpp1
Abca1	2.51829e-75	0.448971	0.493	0.248	7.82003e-71	1	Abca1
Btg11	7.39879e-75	0.455058	0.979	0.875	2.29755e-70	1	Btg1
Polr1d	9.63909e-75	0.492402	0.873	0.775	2.99323e-70	1	Polr1d
Srgn1	1.3848e-74	0.432124	0.995	0.944	4.30023e-70	1	Srgn
Cndp2	1.41316e-73	0.590603	0.692	0.509	4.3883e-69	1	Cndp2
Litaf	7.47414e-73	0.496662	0.764	0.597	2.32094e-68	1	Litaf
Leprot	1.60307e-72	0.461968	0.774	0.603	4.97802e-68	1	Leprot
Psap	2.14023e-72	0.54332	0.964	0.865	6.64606e-68	1	Psap
Lgals3bp	6.57403e-72	0.498451	0.506	0.269	2.04143e-67	1	Lgals3bp
Erp29	1.61519e-71	0.493102	0.851	0.697	5.01564e-67	1	Erp29
Tmem189	9.21087e-71	0.460778	0.735	0.54	2.86025e-66	1	Tmem189
Drap1	1.14422e-70	0.501357	0.795	0.675	3.55316e-66	1	Drap1
Ly6e	3.20627e-70	0.496629	0.874	0.724	9.95645e-66	1	Ly6e
Ctsa	6.00534e-70	0.417527	0.871	0.7	1.86484e-65	1	Ctsa
C1qb	1.77834e-69	0.960914	0.296	0.102	5.52229e-65	1	C1qb
C1qa	2.222e-68	1.0747	0.279	0.092	6.89997e-64	1	C1qa
Ifi27l2a	2.39202e-68	0.440935	0.975	0.803	7.42793e-64	1	Ifi27l2a
Tmem234	2.70963e-67	0.377708	0.95	0.878	8.41421e-63	1	Tmem234
BC028528	4.72134e-67	0.486925	0.507	0.291	1.46612e-62	1	BC028528
Zeb2	7.08692e-67	0.45393	0.862	0.662	2.2007e-62	1	Zeb2
Tubb5	9.03352e-67	0.39039	0.792	0.602	2.80518e-62	1	Tubb5
Mt1	1.34927e-66	0.465826	0.972	0.859	4.18989e-62	1	Mt1
Smpdl3b	3.39649e-66	0.340999	0.269	0.085	1.05471e-61	1	Smpdl3b
Arrdc3	9.57058e-66	0.453485	0.39	0.178	2.97195e-61	1	Arrdc3
Cebpb1	2.23984e-65	0.419047	0.997	0.941	6.95537e-61	1	Cebpb
Klhl24	1.23644e-64	0.428035	0.623	0.419	3.83952e-60	1	Klhl24
Cdkn1a	2.53359e-64	0.589408	0.871	0.713	7.86756e-60	1	Cdkn1a
Fmnl2	6.06073e-64	0.388137	0.373	0.164	1.88204e-59	1	Fmnl2
mt-Nd2	2.16612e-63	0.3965	0.966	0.876	6.72645e-59	1	mt-Nd2
Npm1	3.41987e-63	0.341318	0.961	0.886	1.06197e-58	1	Npm1
Abcg1	4.27714e-63	0.418269	0.501	0.285	1.32818e-58	1	Abcg1
Il18bp	9.3225e-63	0.387096	0.293	0.108	2.89492e-58	1	Il18bp
Lst11	1.79176e-62	0.473483	0.853	0.689	5.56395e-58	1	Lst1
Rgs2	2.79931e-61	0.522347	0.765	0.583	8.6927e-57	1	Rgs2
Pkig	5.85304e-61	0.487027	0.668	0.501	1.81754e-56	1	Pkig
Supt4a	2.02924e-60	0.440473	0.829	0.708	6.30141e-56	1	Supt4a
Jmy	2.25546e-60	0.432481	0.395	0.192	7.00389e-56	1	Jmy
Iscu	3.14499e-60	0.46408	0.839	0.737	9.76613e-56	1	Iscu
Syngr2	5.70574e-60	0.486588	0.816	0.709	1.7718e-55	1	Syngr2
Gpr35	1.04748e-59	0.44192	0.497	0.283	3.25273e-55	1	Gpr35
Sh3pxd2b	1.23377e-59	0.329068	0.336	0.142	3.83122e-55	1	Sh3pxd2b
Mif	3.0929e-59	0.464235	0.726	0.552	9.60437e-55	1	Mif
Idh3b	3.91144e-59	0.471258	0.666	0.5	1.21462e-54	1	Idh3b
Maf	1.91377e-58	0.337305	0.373	0.17	5.94284e-54	1	Maf
Rpl37a	2.14271e-58	0.279128	0.998	0.983	6.65376e-54	1	Rpl37a
Zfp361	3.92175e-58	0.446689	0.934	0.832	1.21782e-53	1	Zfp36
Itm2b	1.34253e-57	0.313511	0.993	0.976	4.16895e-53	1	Itm2b
Tnfaip2	1.34394e-57	0.651485	0.624	0.448	4.17335e-53	1	Tnfaip2
Ifngr1	2.40204e-57	0.327739	0.913	0.814	7.45906e-53	1	Ifngr1
Atp2b1	2.96278e-57	0.351178	0.858	0.736	9.20033e-53	1	Atp2b1
Tgif1	3.04155e-57	0.382764	0.365	0.167	9.44491e-53	1	Tgif1
Blvrb	7.13425e-57	0.355114	0.381	0.189	2.2154e-52	1	Blvrb
Ypel3	1.00006e-56	0.442901	0.723	0.532	3.10549e-52	1	Ypel3
Sp140	1.04609e-56	0.433086	0.704	0.559	3.24843e-52	1	Sp140
Ndufs7	1.45768e-56	0.41996	0.83	0.732	4.52654e-52	1	Ndufs7
Socs3	2.67445e-56	0.491968	0.752	0.547	8.30497e-52	1	Socs3
Nupr1	9.06941e-56	0.609616	0.416	0.223	2.81632e-51	1	Nupr1
Pnpla2	2.10735e-55	0.434428	0.665	0.497	6.54397e-51	1	Pnpla2
Plekha1	2.55956e-55	0.439357	0.58	0.388	7.94819e-51	1	Plekha1
Havcr2	1.42962e-54	0.389248	0.503	0.282	4.43939e-50	1	Havcr2
Oxa1l	2.1114e-54	0.441376	0.56	0.384	6.55652e-50	1	Oxa1l
Tmem219	3.34864e-54	0.414897	0.763	0.633	1.03985e-49	1	Tmem219
Adap2	1.24482e-53	0.324101	0.386	0.188	3.86555e-49	1	Adap2
Ier3	1.79022e-53	0.774263	0.768	0.63	5.55918e-49	1	Ier3
Snap23	7.78086e-53	0.399964	0.544	0.354	2.41619e-48	1	Snap23
Slc3a2	1.0301e-52	0.346465	0.761	0.618	3.19877e-48	1	Slc3a2
Tcirg1	1.06273e-52	0.389405	0.587	0.404	3.30009e-48	1	Tcirg1
Cd68	1.15775e-52	0.492173	0.68	0.5	3.59517e-48	1	Cd68
Nop53	2.47378e-52	0.435093	0.809	0.701	7.68183e-48	1	Nop53
Eva1b	5.30245e-52	0.397071	0.388	0.198	1.64657e-47	1	Eva1b
Atp5d	2.25176e-51	0.356032	0.924	0.857	6.9924e-47	1	Atp5d
Ubc	2.57008e-51	0.408753	0.741	0.611	7.98086e-47	1	Ubc
Mrap	3.06238e-51	0.470512	0.356	0.172	9.50961e-47	1	Mrap
Dusp11	8.99531e-51	0.404946	0.98	0.883	2.79331e-46	1	Dusp1
Cmklr1	1.04113e-50	0.363945	0.385	0.196	3.23301e-46	1	Cmklr1
Sla	1.72272e-50	0.43961	0.688	0.537	5.34956e-46	1	Sla
Trim30d	6.01538e-50	0.303576	0.341	0.153	1.86796e-45	1	Trim30d
H2-M3	8.83368e-50	0.339384	0.658	0.481	2.74312e-45	1	H2-M3
Cd84	1.0355e-49	0.46084	0.491	0.297	3.21555e-45	1	Cd84
Vamp8	1.92732e-49	0.332671	0.967	0.89	5.9849e-45	1	Vamp8
Ptpn18	2.01027e-49	0.311451	0.928	0.847	6.24251e-45	1	Ptpn18
Prdx5	2.40747e-49	0.427164	0.985	0.897	7.47591e-45	1	Prdx5
Taf1d	2.41901e-49	0.402077	0.706	0.566	7.51175e-45	1	Taf1d
Rhog	3.33218e-49	0.374202	0.876	0.784	1.03474e-44	1	Rhog
Acp5	3.96658e-49	0.370919	0.275	0.112	1.23174e-44	1	Acp5
Selenow	5.36744e-49	0.391583	0.799	0.652	1.66675e-44	1	Selenow
Tpi1	5.7697e-49	0.428753	0.723	0.581	1.79167e-44	1	Tpi1
Dab2	1.28987e-48	0.365999	0.376	0.185	4.00544e-44	1	Dab2
Itm2c	1.71861e-48	0.33532	0.643	0.461	5.33681e-44	1	Itm2c
P2rx4	3.77672e-48	0.401337	0.39	0.215	1.17279e-43	1	P2rx4
Zfp36l1	4.46162e-48	0.479935	0.743	0.572	1.38547e-43	1	Zfp36l1
Scand1	7.0818e-48	0.28423	0.987	0.939	2.19911e-43	1	Scand1
Junb1	3.04362e-47	0.398072	0.97	0.896	9.45136e-43	1	Junb
Ndufs3	3.50078e-47	0.373982	0.809	0.701	1.0871e-42	1	Ndufs3
Pmvk	6.77054e-47	0.443192	0.358	0.189	2.10245e-42	1	Pmvk
Selenop	8.6499e-47	0.320657	0.541	0.367	2.68605e-42	1	Selenop
Stxbp3	3.99167e-46	0.462204	0.476	0.311	1.23953e-41	1	Stxbp3
Slc25a5	4.1894e-46	0.323353	0.926	0.872	1.30093e-41	1	Slc25a5
Tifa	6.33906e-46	0.409658	0.544	0.372	1.96847e-41	1	Tifa
Cir1	8.60342e-46	0.462469	0.536	0.379	2.67162e-41	1	Cir1
Vmp1	9.58157e-46	0.321687	0.803	0.691	2.97536e-41	1	Vmp1
Per1	1.11982e-45	0.366144	0.458	0.278	3.47739e-41	1	Per1
Unc93b1	1.35005e-45	0.31761	0.898	0.787	4.1923e-41	1	Unc93b1
Clec4n	1.54163e-45	0.37363	0.415	0.225	4.78723e-41	1	Clec4n
Picalm	1.56678e-45	0.331151	0.896	0.785	4.86532e-41	1	Picalm
Bnip3l	1.59065e-45	0.341031	0.875	0.806	4.93945e-41	1	Bnip3l
Pstpip1	2.36698e-45	0.395896	0.745	0.651	7.35018e-41	1	Pstpip1
Auh	3.60159e-45	0.419173	0.619	0.476	1.1184e-40	1	Auh
Grina	3.99292e-45	0.349306	0.845	0.737	1.23992e-40	1	Grina
Rassf2	4.17452e-45	0.362007	0.529	0.349	1.29632e-40	1	Rassf2
Gab1	4.24843e-45	0.381644	0.404	0.222	1.31927e-40	1	Gab1
Capzb	5.34283e-45	0.316588	0.956	0.896	1.65911e-40	1	Capzb
Ptms	6.54502e-45	0.325944	0.644	0.466	2.03243e-40	1	Ptms
Sdhaf1	8.48441e-45	0.461876	0.595	0.451	2.63466e-40	1	Sdhaf1
Cdk2ap21	1.07635e-44	0.545478	0.911	0.83	3.3424e-40	1	Cdk2ap2
0610012G03Rik	1.57251e-44	0.369622	0.784	0.694	4.88311e-40	1	0610012G03Rik
Syk	2.39779e-44	0.336713	0.681	0.529	7.44585e-40	1	Syk
Tmem87b	4.13878e-44	0.382843	0.439	0.271	1.28522e-39	1	Tmem87b
Crebrf	5.63796e-44	0.288999	0.393	0.214	1.75076e-39	1	Crebrf
Adipor1	5.72241e-44	0.361799	0.77	0.669	1.77698e-39	1	Adipor1
Sh3glb11	7.93725e-44	0.309444	0.958	0.894	2.46476e-39	1	Sh3glb1
Fyb	1.65258e-43	0.320511	0.838	0.727	5.13176e-39	1	Fyb
Rtraf	1.92453e-43	0.351609	0.869	0.785	5.97623e-39	1	Rtraf
Gla	2.55629e-43	0.345914	0.327	0.167	7.93804e-39	1	Gla
Pim3	1.17116e-42	0.317018	0.328	0.165	3.63681e-38	1	Pim3
Clec4a1	5.11493e-42	0.382448	0.585	0.416	1.58834e-37	1	Clec4a1
Selenom	8.31496e-42	0.479443	0.345	0.189	2.58204e-37	1	Selenom
Ncoa1	1.56896e-41	0.358184	0.589	0.435	4.8721e-37	1	Ncoa1
Psme1	3.14816e-41	0.306262	0.889	0.814	9.77597e-37	1	Psme1
Cd86	3.35531e-41	0.374627	0.503	0.327	1.04193e-36	1	Cd86
Rabac1	3.82362e-41	0.316162	0.847	0.786	1.18735e-36	1	Rabac1
Itch	4.44764e-41	0.28306	0.818	0.704	1.38113e-36	1	Itch
Gde1	4.47509e-41	0.408615	0.416	0.26	1.38965e-36	1	Gde1
Map1lc3a	9.33744e-41	0.354042	0.487	0.329	2.89956e-36	1	Map1lc3a
Gdi2	9.59407e-41	0.320005	0.838	0.763	2.97925e-36	1	Gdi2
Neu1	1.45926e-40	0.344743	0.547	0.397	4.53145e-36	1	Neu1
Plaur	1.83158e-40	0.373093	0.504	0.341	5.68762e-36	1	Plaur
Hbp1	1.9774e-40	0.36689	0.479	0.323	6.14042e-36	1	Hbp1
Slc25a39	4.5703e-40	0.348801	0.563	0.41	1.41921e-35	1	Slc25a39
Ifnar2	4.8731e-40	0.338748	0.736	0.622	1.51324e-35	1	Ifnar2
Gpx4	8.16497e-40	0.307338	0.939	0.868	2.53547e-35	1	Gpx4
Atp13a2	8.82935e-40	0.328881	0.57	0.418	2.74178e-35	1	Atp13a2
Slc43a2	9.67148e-40	0.326065	0.337	0.179	3.00328e-35	1	Slc43a2
Tigd2	5.87906e-39	0.390969	0.493	0.345	1.82563e-34	1	Tigd2
Rbm7	7.24892e-39	0.344173	0.608	0.471	2.25101e-34	1	Rbm7
Rtp4	7.89348e-39	0.317132	0.684	0.475	2.45116e-34	1	Rtp4
Aimp1	8.11892e-39	0.331275	0.768	0.671	2.52117e-34	1	Aimp1
Zmiz1	2.51781e-38	0.317614	0.484	0.319	7.81856e-34	1	Zmiz1
Syf2	2.92784e-38	0.323981	0.82	0.743	9.09183e-34	1	Syf2
Mindy3	3.02122e-38	0.456978	0.679	0.548	9.3818e-34	1	Mindy3
D8Ertd738e	3.43664e-38	0.281801	0.937	0.878	1.06718e-33	1	D8Ertd738e
M6pr	4.18489e-38	0.35679	0.635	0.507	1.29954e-33	1	M6pr
Pld4	5.22736e-38	0.276835	0.877	0.724	1.62325e-33	1	Pld4
Ybx1	6.43972e-38	0.258285	0.969	0.914	1.99973e-33	1	Ybx1
Cox7a2l	1.36566e-37	0.306164	0.933	0.873	4.2408e-33	1	Cox7a2l
Ccr5	2.21533e-37	0.336568	0.373	0.213	6.87926e-33	1	Ccr5
Rrbp1	4.67114e-37	0.279669	0.913	0.832	1.45053e-32	1	Rrbp1
Mrpl12	5.048e-37	0.332169	0.609	0.458	1.56756e-32	1	Mrpl12
Inpp5d	9.10655e-37	0.300169	0.686	0.549	2.82786e-32	1	Inpp5d
Vdac2	1.37161e-36	0.27673	0.931	0.87	4.25926e-32	1	Vdac2
Pabpc1	1.55859e-36	0.324538	0.9	0.842	4.83988e-32	1	Pabpc1
Cd300lf1	1.61864e-36	0.322486	0.823	0.696	5.02636e-32	1	Cd300lf
Capg	2.58439e-36	0.403109	0.741	0.617	8.02531e-32	1	Capg
Slc15a3	3.54185e-36	0.277298	0.741	0.572	1.09985e-31	1	Slc15a3
Slc31a2	4.29683e-36	0.449351	0.598	0.484	1.33429e-31	1	Slc31a2
Dpy19l1	4.39927e-36	0.338273	0.422	0.271	1.36611e-31	1	Dpy19l1
Aup1	6.82329e-36	0.361336	0.66	0.561	2.11884e-31	1	Aup1
Apool	6.98455e-36	0.345895	0.473	0.328	2.16891e-31	1	Apool
Cnih4	8.20684e-36	0.308734	0.846	0.761	2.54847e-31	1	Cnih4
Gabarap1	8.27608e-36	0.278707	0.969	0.915	2.56997e-31	1	Gabarap
Mrpl23	9.06193e-36	0.354386	0.694	0.576	2.814e-31	1	Mrpl23
Snx10	1.78298e-35	0.399493	0.569	0.438	5.5367e-31	1	Snx10
Ogfrl1	2.54133e-35	0.353153	0.81	0.706	7.89159e-31	1	Ogfrl1
Sqstm1	9.99486e-35	0.334958	0.645	0.517	3.1037e-30	1	Sqstm1
Igsf6	1.04094e-34	0.331461	0.726	0.611	3.23243e-30	1	Igsf6
H2-T23	1.76877e-34	0.299436	0.473	0.316	5.49255e-30	1	H2-T23
Agtrap	6.44121e-34	0.377835	0.482	0.35	2.00019e-29	1	Agtrap
Smim3	8.53708e-34	0.354891	0.428	0.277	2.65102e-29	1	Smim3
Cyb5r3	1.01064e-33	0.305236	0.463	0.316	3.13833e-29	1	Cyb5r3
Atp5c1	1.02335e-33	0.288023	0.943	0.886	3.1778e-29	1	Atp5c1
Xpa	1.43895e-33	0.34624	0.61	0.499	4.46836e-29	1	Xpa
Dazap2	1.53789e-33	0.259811	0.908	0.855	4.77561e-29	1	Dazap2
Ift57	2.32064e-33	0.338962	0.451	0.316	7.20629e-29	1	Ift57
Klf9	2.79281e-33	0.300525	0.538	0.387	8.67251e-29	1	Klf9
Eef1g	4.56003e-33	0.279901	0.723	0.598	1.41603e-28	1	Eef1g
Btg21	9.87308e-33	0.371018	0.896	0.796	3.06589e-28	1	Btg2
Gm42418	1.03498e-32	0.431375	0.971	0.939	3.21393e-28	1	Gm42418
Ubxn1	1.12064e-32	0.268208	0.849	0.791	3.47992e-28	1	Ubxn1
Fam117b	1.22659e-32	0.362052	0.434	0.297	3.80892e-28	1	Fam117b
Ly86	2.70765e-32	0.28839	0.576	0.42	8.40807e-28	1	Ly86
Gna13	3.24669e-32	0.304024	0.809	0.757	1.00819e-27	1	Gna13
Zfp524	4.20693e-32	0.307135	0.3	0.167	1.30638e-27	1	Zfp524
Runx1	6.55577e-32	0.320872	0.625	0.5	2.03576e-27	1	Runx1
Sdhd	6.89635e-32	0.302398	0.645	0.537	2.14152e-27	1	Sdhd
Ms4a8a	7.07342e-32	0.398531	0.479	0.319	2.19651e-27	1	Ms4a8a
Tuba1b	7.43917e-32	0.253682	0.631	0.482	2.31009e-27	1	Tuba1b
Mdfic	7.55403e-32	0.283325	0.364	0.222	2.34575e-27	1	Mdfic
Pfkfb3	9.54999e-32	0.279546	0.307	0.171	2.96556e-27	1	Pfkfb3
Birc3	4.97736e-31	0.313421	0.493	0.354	1.54562e-26	1	Birc3
Cybb	5.09525e-31	0.293273	0.946	0.851	1.58223e-26	1	Cybb
Slfn2	5.52892e-31	0.308137	0.954	0.866	1.7169e-26	1	Slfn2
Clk1	6.64547e-31	0.281454	0.684	0.579	2.06362e-26	1	Clk1
Cyb5a	8.1671e-31	0.514267	0.526	0.421	2.53613e-26	1	Cyb5a
Pcbp2	1.23147e-30	0.298852	0.889	0.813	3.82407e-26	1	Pcbp2
Jdp2	1.23833e-30	0.312154	0.377	0.24	3.84539e-26	1	Jdp2
Crtc3	1.36763e-30	0.304918	0.723	0.611	4.2469e-26	1	Crtc3
Mrpl30	1.94185e-30	0.290914	0.858	0.779	6.03003e-26	1	Mrpl30
Mrpl32	2.02122e-30	0.323878	0.619	0.517	6.27651e-26	1	Mrpl32
Serinc3	5.30985e-30	0.260409	0.684	0.551	1.64887e-25	1	Serinc3
Zfp106	5.59837e-30	0.309467	0.662	0.546	1.73846e-25	1	Zfp106
Csf2rb2	8.55032e-30	0.256804	0.362	0.221	2.65513e-25	1	Csf2rb2
Chd7	8.64207e-30	0.31355	0.693	0.583	2.68362e-25	1	Chd7
Rassf3	9.04343e-30	0.36574	0.452	0.323	2.80825e-25	1	Rassf3
Gsto1	1.22498e-29	0.300689	0.593	0.462	3.80392e-25	1	Gsto1
Anxa4	1.49624e-29	0.267765	0.307	0.175	4.64627e-25	1	Anxa4
Tmem110	1.58424e-29	0.275054	0.348	0.217	4.91956e-25	1	Tmem110
Map1lc3b	1.94039e-29	0.266138	0.923	0.874	6.02549e-25	1	Map1lc3b
Imp3	1.94767e-29	0.286661	0.554	0.427	6.04809e-25	1	Imp3
Atp6v0e	1.99255e-29	0.256337	0.924	0.879	6.18745e-25	1	Atp6v0e
Cmc1	2.25082e-29	0.313474	0.525	0.394	6.98948e-25	1	Cmc1
Sbno2	2.44116e-29	0.261523	0.68	0.56	7.58052e-25	1	Sbno2
Hnrnpa1	3.14766e-29	0.342178	0.624	0.506	9.77444e-25	1	Hnrnpa1
Antxr2	3.65015e-29	0.374548	0.387	0.257	1.13348e-24	1	Antxr2
Hsd17b11	7.33688e-29	0.293348	0.441	0.31	2.27832e-24	1	Hsd17b11
Atg5	1.14188e-28	0.33278	0.53	0.419	3.54588e-24	1	Atg5
Tex264	1.55175e-28	0.288856	0.368	0.233	4.81866e-24	1	Tex264
Atp6v1f	1.75801e-28	0.252354	0.908	0.847	5.45916e-24	1	Atp6v1f
Psmb10	2.99299e-28	0.262822	0.781	0.666	9.29413e-24	1	Psmb10
Siva1	3.43682e-28	0.299366	0.676	0.572	1.06724e-23	1	Siva1
Polr2i	5.57264e-28	0.343713	0.646	0.549	1.73047e-23	1	Polr2i
Fos1	6.85184e-28	0.271864	0.981	0.92	2.1277e-23	1	Fos
Eif3m	6.91445e-28	0.275338	0.823	0.77	2.14715e-23	1	Eif3m
Hscb	1.35553e-27	0.285768	0.375	0.249	4.20932e-23	1	Hscb
Sntb2	1.65382e-27	0.392088	0.62	0.526	5.13561e-23	1	Sntb2
Ms4a6b	1.71485e-27	0.288218	0.578	0.439	5.32512e-23	1	Ms4a6b
Shtn1	2.05712e-27	0.272065	0.402	0.262	6.38796e-23	1	Shtn1
Ptp4a1	2.54394e-27	0.277896	0.632	0.519	7.89969e-23	1	Ptp4a1
Kdm7a	3.88091e-27	0.289706	0.726	0.613	1.20514e-22	1	Kdm7a
Atp6v1g1	5.19223e-27	0.25628	0.957	0.891	1.61234e-22	1	Atp6v1g1
Csf2rb	5.89608e-27	0.271635	0.824	0.723	1.83091e-22	1	Csf2rb
Pgap2	6.22366e-27	0.280792	0.279	0.162	1.93263e-22	1	Pgap2
Pcyox1	1.24961e-26	0.250993	0.3	0.179	3.88042e-22	1	Pcyox1
Dnase2a	1.25713e-26	0.266858	0.34	0.216	3.90376e-22	1	Dnase2a
Arl5a	1.40383e-26	0.296057	0.426	0.307	4.35933e-22	1	Arl5a
Pofut2	1.44153e-26	0.283199	0.706	0.602	4.47637e-22	1	Pofut2
Lrrc25	1.48984e-26	0.268294	0.52	0.386	4.6264e-22	1	Lrrc25
Rras	1.66387e-26	0.277724	0.385	0.253	5.16681e-22	1	Rras
Rnase4	1.74677e-26	0.341223	0.463	0.339	5.42425e-22	1	Rnase4
Ikbkb	2.0136e-26	0.275639	0.773	0.685	6.25285e-22	1	Ikbkb
Atg101	3.13498e-26	0.456914	0.619	0.537	9.73505e-22	1	Atg101
Rnf114	3.87068e-26	0.268606	0.472	0.341	1.20196e-21	1	Rnf114
Cebpg	4.47751e-26	0.266014	0.503	0.378	1.3904e-21	1	Cebpg
Il1r21	7.92046e-26	0.276496	0.947	0.822	2.45954e-21	1	Il1r2
Cxcl21	8.23046e-26	0.468168	0.715	0.583	2.5558e-21	1	Cxcl2
Phf21a	9.16359e-26	0.283863	0.408	0.286	2.84557e-21	1	Phf21a
Txndc17	9.17081e-26	0.267908	0.757	0.687	2.84781e-21	1	Txndc17
Irf2bp2	9.94723e-26	0.287128	0.513	0.396	3.08891e-21	1	Irf2bp2
Snrpb2	1.18574e-25	0.298318	0.723	0.651	3.68207e-21	1	Snrpb2
Tnfaip8l2	2.08697e-25	0.277156	0.655	0.554	6.48066e-21	1	Tnfaip8l2
Fosl2	2.79723e-25	0.270543	0.558	0.434	8.68623e-21	1	Fosl2
1500011K16Rik	2.96846e-25	0.275141	0.341	0.224	9.21797e-21	1	1500011K16Rik
Lpxn	3.28751e-25	0.270182	0.347	0.221	1.02087e-20	1	Lpxn
Vapa	3.32447e-25	0.274609	0.861	0.801	1.03235e-20	1	Vapa
Igbp1	4.17249e-25	0.293159	0.585	0.493	1.29568e-20	1	Igbp1
Tlr2	4.79109e-25	0.274669	0.584	0.457	1.48778e-20	1	Tlr2
Gpr65	5.27117e-25	0.275045	0.519	0.394	1.63686e-20	1	Gpr65
Tbc1d15	6.27212e-25	0.28855	0.494	0.379	1.94768e-20	1	Tbc1d15
Maf1	6.98647e-25	0.275956	0.704	0.635	2.16951e-20	1	Maf1
Gm21188	1.21654e-24	0.263974	0.45	0.325	3.77772e-20	1	Gm21188
Ftl1-ps1	1.40983e-24	0.305592	0.405	0.291	4.37794e-20	1	Ftl1-ps1
Trappc5	1.65567e-24	0.258131	0.548	0.438	5.14134e-20	1	Trappc5
Stard3nl	1.93358e-24	0.28666	0.448	0.327	6.00435e-20	1	Stard3nl
Hagh	2.04744e-24	0.289092	0.491	0.387	6.35793e-20	1	Hagh
Tlr7	2.14245e-24	0.277456	0.345	0.225	6.65294e-20	1	Tlr7
Rassf1	2.83202e-24	0.282735	0.477	0.359	8.79428e-20	1	Rassf1
N4bp1	3.77663e-24	0.31973	0.64	0.553	1.17276e-19	1	N4bp1
Irf2	3.96667e-24	0.297583	0.647	0.557	1.23177e-19	1	Irf2
Phax	4.59819e-24	0.291469	0.484	0.376	1.42787e-19	1	Phax
Dennd4a	4.92239e-24	0.256628	0.563	0.453	1.52855e-19	1	Dennd4a
Maged1	8.88989e-24	0.316791	0.276	0.157	2.76058e-19	1	Maged1
Nfe2l2	9.21208e-24	0.297474	0.651	0.571	2.86063e-19	1	Nfe2l2
Ctdsp2	1.04547e-23	0.26115	0.51	0.402	3.24651e-19	1	Ctdsp2
Ifngr2	1.49073e-23	0.275602	0.634	0.545	4.62917e-19	1	Ifngr2
Osbpl9	1.51899e-23	0.27134	0.604	0.512	4.71691e-19	1	Osbpl9
Glul	1.85514e-23	0.276591	0.51	0.398	5.76076e-19	1	Glul
Hnrnpl	2.08462e-23	0.252936	0.651	0.569	6.47337e-19	1	Hnrnpl
Ndufs8	3.07706e-23	0.279843	0.676	0.593	9.5552e-19	1	Ndufs8
Ptafr	3.45952e-23	0.291227	0.288	0.175	1.07429e-18	1	Ptafr
F101	6.64118e-23	0.328885	0.712	0.613	2.06229e-18	1	F10
Ap5s1	8.21277e-23	0.25744	0.292	0.182	2.55031e-18	1	Ap5s1
Asph	1.84248e-22	0.284728	0.322	0.208	5.72145e-18	1	Asph
Fnip2	2.14129e-22	0.291086	0.332	0.218	6.64935e-18	1	Fnip2
Sdcbp	2.77476e-22	0.268798	0.688	0.617	8.61647e-18	1	Sdcbp
Chp1	2.84366e-22	0.270178	0.549	0.451	8.83041e-18	1	Chp1
Il1b1	5.36346e-22	0.331408	0.762	0.608	1.66552e-17	1	Il1b
Tob2	5.65953e-22	0.288377	0.329	0.222	1.75745e-17	1	Tob2
Ifrd1	7.68199e-22	0.326365	0.428	0.322	2.38549e-17	1	Ifrd1
Ube2q2	9.45921e-22	0.263554	0.351	0.242	2.93737e-17	1	Ube2q2
Renbp	9.52547e-22	0.253052	0.272	0.166	2.95794e-17	1	Renbp
Gpr137b	2.11758e-21	0.25692	0.564	0.45	6.57572e-17	1	Gpr137b
Nosip	2.30557e-21	0.26903	0.431	0.328	7.15947e-17	1	Nosip
Echs1	2.44119e-21	0.266007	0.516	0.417	7.58063e-17	1	Echs1
Mafb1	3.27244e-21	0.354514	0.625	0.488	1.01619e-16	1	Mafb
Parl	3.78703e-21	0.260951	0.633	0.551	1.17599e-16	1	Parl
Cited2	6.96136e-21	0.397947	0.748	0.683	2.16171e-16	1	Cited2
Clec4a21	9.71912e-21	0.26308	0.86	0.722	3.01808e-16	1	Clec4a2
Npepps	2.83233e-20	0.276935	0.486	0.399	8.79522e-16	1	Npepps
Fam32a	4.83918e-20	0.27077	0.728	0.683	1.50271e-15	1	Fam32a
Coa5	7.5013e-20	0.258519	0.433	0.332	2.32938e-15	1	Coa5
Clec12a	9.38533e-20	0.290625	0.364	0.252	2.91443e-15	1	Clec12a
Hpcal1	1.98037e-19	0.261323	0.618	0.545	6.14963e-15	1	Hpcal1
Frrs1	3.04611e-19	0.2692	0.455	0.358	9.45907e-15	1	Frrs1
Arl4c	4.98025e-19	0.259863	0.487	0.373	1.54652e-14	1	Arl4c
Ly6c1	4.22911e-18	0.322967	0.688	0.583	1.31327e-13	1	Ly6c1
Coq10b	4.34728e-18	0.274221	0.496	0.414	1.34996e-13	1	Coq10b
Ccdc86	4.87672e-18	0.25045	0.647	0.578	1.51437e-13	1	Ccdc86
Hmox2	7.88347e-18	0.268803	0.547	0.469	2.44805e-13	1	Hmox2
Ly6c2	9.2186e-18	0.342798	0.717	0.62	2.86265e-13	1	Ly6c2
Mpdu1	9.76019e-18	0.26507	0.442	0.351	3.03083e-13	1	Mpdu1
Nufip1	2.11725e-16	0.272144	0.324	0.237	6.5747e-12	1	Nufip1
Ctdnep1	3.3756e-16	0.25591	0.551	0.479	1.04823e-11	1	Ctdnep1
Ldhb	3.44555e-16	0.295655	0.428	0.341	1.06995e-11	1	Ldhb
Utp3	7.97249e-16	0.253293	0.578	0.522	2.4757e-11	1	Utp3
Ndfip1	5.32187e-15	0.278155	0.473	0.404	1.6526e-10	1	Ndfip1
Peli1	9.61795e-15	0.274221	0.514	0.441	2.98666e-10	1	Peli1
Nsrp1	2.41962e-14	0.259994	0.549	0.491	7.51364e-10	1	Nsrp1
Gm5483	0	6.2702	0.997	0.311	0	2	Gm5483
Stfa2l1	0	5.85178	0.985	0.19	0	2	Stfa2l1
Stfa2	0	5.82051	0.967	0.119	0	2	Stfa2
Stfa3	0	5.3119	0.957	0.17	0	2	Stfa3
Ltf	0	4.43674	0.916	0.028	0	2	Ltf
Pglyrp1	0	4.2417	0.99	0.157	0	2	Pglyrp1
BC117090	0	3.92333	0.944	0.037	0	2	BC117090
Asprv1	0	3.30431	0.916	0.063	0	2	Asprv1
Retnlg	0	2.75978	0.618	0.009	0	2	Retnlg
Olfm4	0	2.49811	0.499	0.01	0	2	Olfm4
Serpinb1a	0	2.42333	0.932	0.147	0	2	Serpinb1a
Cd177	0	2.19929	0.878	0.026	0	2	Cd177
G0s2	0	2.1391	0.684	0.022	0	2	G0s2
Cebpe	0	2.11379	0.896	0.057	0	2	Cebpe
AA467197	0	1.84079	0.729	0.019	0	2	AA467197
Anxa3	0	1.69576	0.889	0.074	0	2	Anxa3
B230208H11Rik	0	1.68721	0.873	0.108	0	2	B230208H11Rik
Syne1	0	1.60398	0.818	0.034	0	2	Syne1
Mmp9	0	1.52122	0.415	0.006	0	2	Mmp9
Orm1	0	1.48182	0.711	0.036	0	2	Orm1
Tesc	0	1.20958	0.701	0.005	0	2	Tesc
Cd24a	0	1.20276	0.808	0.078	0	2	Cd24a
Chil1	0	1.13964	0.641	0.004	0	2	Chil1
Stfa1	0	0.999643	0.673	0.003	0	2	Stfa1
Mrgpra2b	0	0.892093	0.542	0.004	0	2	Mrgpra2b
4930438A08Rik	0	0.816404	0.628	0.006	0	2	4930438A08Rik
Ceacam10	0	0.642837	0.332	0.001	0	2	Ceacam10
Tmem40	0	0.635263	0.491	0.007	0	2	Tmem40
Gm5416	0	0.564415	0.385	0.003	0	2	Gm5416
Alox5	0	0.489412	0.42	0.011	0	2	Alox5
Tinagl1	0	0.419941	0.395	0.006	0	2	Tinagl1
Klf5	0	0.409202	0.382	0.004	0	2	Klf5
Inhba	2.41229e-306	0.8295	0.557	0.034	7.4909e-302	2	Inhba
Cd63	6.58765e-301	1.63736	0.858	0.124	2.04566e-296	2	Cd63
Slc2a3	2.50147e-292	0.681441	0.471	0.021	7.76782e-288	2	Slc2a3
Cd81	1.73079e-288	0.77916	0.57	0.039	5.37463e-284	2	Cd81
Cldn1	3.59881e-279	0.546552	0.375	0.01	1.11754e-274	2	Cldn1
Agpat2	3.8178e-274	1.7628	0.927	0.224	1.18554e-269	2	Agpat2
Fcnb	2.84509e-267	1.54694	0.666	0.08	8.83484e-263	2	Fcnb
Ckap4	2.75198e-266	1.67804	0.873	0.179	8.54573e-262	2	Ckap4
Ngp	2.77899e-264	7.819	0.997	0.487	8.62959e-260	2	Ngp
Camp	3.26248e-264	7.47087	0.987	0.446	1.0131e-259	2	Camp
Cd3d	4.44044e-249	0.447409	0.359	0.011	1.37889e-244	2	Cd3d
Mapk13	3.95795e-245	1.39318	0.899	0.209	1.22906e-240	2	Mapk13
BC100530	8.26004e-245	7.31559	1	0.676	2.56499e-240	2	BC100530
Lcn2	2.31636e-240	3.90087	0.997	0.623	7.19298e-236	2	Lcn2
Anxa1	2.48705e-239	3.86347	0.992	0.646	7.72303e-235	2	Anxa1
S100a9	6.1833e-236	4.68423	1	0.978	1.9201e-231	2	S100a9
Actn1	6.26606e-233	0.569471	0.451	0.029	1.9458e-228	2	Actn1
Wfdc211	2.54478e-230	2.91467	0.992	0.534	7.9023e-226	2	Wfdc21
Cep19	6.65601e-228	0.681675	0.62	0.073	2.06689e-223	2	Cep19
Adpgk	5.86434e-222	0.771846	0.615	0.076	1.82105e-217	2	Adpgk
S100a81	1.2664e-221	3.03093	1	0.996	3.93257e-217	2	S100a8
Dach1	8.18154e-220	0.307294	0.296	0.008	2.54061e-215	2	Dach1
Ifitm6	2.25734e-218	3.15776	0.985	0.729	7.00971e-214	2	Ifitm6
Asns	4.57381e-217	0.519279	0.476	0.04	1.42031e-212	2	Asns
Trem3	3.87263e-214	1.0894	0.833	0.176	1.20257e-209	2	Trem3
Lrg11	2.70148e-213	1.99481	0.901	0.23	8.38889e-209	2	Lrg1
Serpine2	3.07894e-212	0.765012	0.486	0.043	9.56105e-208	2	Serpine2
Abca13	1.67807e-210	0.32094	0.253	0.004	5.21092e-206	2	Abca13
Hmgn2	5.18365e-205	2.57632	0.949	0.464	1.60968e-200	2	Hmgn2
Cd9	5.10828e-203	0.843128	0.638	0.087	1.58628e-198	2	Cd9
Aldh2	1.27843e-197	1.84406	0.949	0.485	3.96989e-193	2	Aldh2
F630028O10Rik	1.80569e-195	1.7307	0.843	0.227	5.6072e-191	2	F630028O10Rik
S1pr4	3.14954e-194	0.560905	0.516	0.057	9.78028e-190	2	S1pr4
Dstn	1.33657e-193	1.84793	0.967	0.558	4.15046e-189	2	Dstn
Pilrb2	8.38987e-192	0.472817	0.433	0.037	2.60531e-187	2	Pilrb2
Hmgb2	2.42887e-190	2.46785	0.985	0.795	7.54236e-186	2	Hmgb2
Ccnb2	1.67332e-187	0.881048	0.539	0.067	5.19617e-183	2	Ccnb2
Dhrs7	3.66445e-187	1.73651	0.957	0.419	1.13792e-182	2	Dhrs7
Adgrg3	1.26876e-182	0.359663	0.337	0.02	3.93989e-178	2	Adgrg3
Ly75	5.38712e-175	0.322801	0.314	0.017	1.67286e-170	2	Ly75
Arhgdib1	2.02898e-172	1.29237	0.98	0.922	6.30059e-168	2	Arhgdib
Cdkn3	7.86527e-169	0.689474	0.458	0.054	2.4424e-164	2	Cdkn3
Birc5	7.63268e-161	1.00509	0.534	0.079	2.37018e-156	2	Birc5
Slc17a9	1.48498e-160	0.365833	0.289	0.016	4.6113e-156	2	Slc17a9
Ms4a3	1.0835e-159	0.92892	0.428	0.048	3.36459e-155	2	Ms4a3
Ovgp1	4.61831e-159	0.444073	0.408	0.042	1.43412e-154	2	Ovgp1
Msra	1.48227e-147	0.820283	0.77	0.2	4.6029e-143	2	Msra
Pram1	3.84073e-145	0.560115	0.539	0.089	1.19266e-140	2	Pram1
Acap1	1.18028e-135	0.285751	0.311	0.026	3.66513e-131	2	Acap1
Tmem216	1.79861e-133	0.507256	0.456	0.068	5.58523e-129	2	Tmem216
Abhd5	6.86534e-130	0.881339	0.754	0.226	2.13189e-125	2	Abhd5
Vamp5	4.98081e-128	0.418341	0.466	0.071	1.54669e-123	2	Vamp5
Pclaf	1.3889e-127	0.869627	0.478	0.081	4.31295e-123	2	Pclaf
Cdca8	8.53374e-127	0.821875	0.471	0.079	2.64998e-122	2	Cdca8
Ska1	9.51428e-126	0.354479	0.357	0.041	2.95447e-121	2	Ska1
Spc24	3.45701e-125	0.542869	0.423	0.061	1.07351e-120	2	Spc24
Cpne2	9.44995e-125	0.402801	0.4	0.054	2.93449e-120	2	Cpne2
Cnn2	3.94557e-123	0.97392	0.873	0.331	1.22522e-118	2	Cnn2
Cdca3	4.61436e-120	0.620931	0.446	0.072	1.4329e-115	2	Cdca3
Pilrb1	1.14041e-119	0.298297	0.299	0.028	3.54131e-115	2	Pilrb1
Cdk1	1.94899e-119	0.878573	0.43	0.071	6.05221e-115	2	Cdk1
Zmpste24	4.64296e-118	1.06282	0.58	0.141	1.44178e-113	2	Zmpste24
Nusap1	7.85551e-116	0.534049	0.301	0.031	2.43937e-111	2	Nusap1
Rrm2	2.15505e-115	0.704413	0.367	0.05	6.69208e-111	2	Rrm2
Spc25	1.59046e-114	0.509128	0.322	0.038	4.93886e-110	2	Spc25
Lta4h	3.58734e-112	0.81297	0.61	0.161	1.11398e-107	2	Lta4h
Ltb4r11	2.52011e-108	1.17765	0.965	0.577	7.82569e-104	2	Ltb4r1
Pnkp	1.69876e-107	0.914946	0.841	0.345	5.27515e-103	2	Pnkp
Ripor2	3.08748e-107	0.521144	0.519	0.109	9.58756e-103	2	Ripor2
Rdh12	1.2594e-104	0.264743	0.261	0.025	3.91082e-100	2	Rdh12
Fbxo5	1.29732e-103	0.413239	0.266	0.027	4.02857e-99	2	Fbxo5
Sgo1	2.42584e-103	0.295767	0.256	0.025	7.53296e-99	2	Sgo1
Mgst2	3.77104e-103	0.736988	0.635	0.176	1.17102e-98	2	Mgst2
Rflnb1	9.74418e-103	1.05343	0.944	0.58	3.02586e-98	2	Rflnb
Top2a	1.0616e-102	0.789299	0.387	0.065	3.29658e-98	2	Top2a
Tkt	4.01126e-101	0.97846	0.962	0.73	1.24562e-96	2	Tkt
Lbp1	8.44772e-101	0.960708	0.846	0.314	2.62327e-96	2	Lbp
Stmn1	8.74858e-101	0.652696	0.478	0.098	2.7167e-96	2	Stmn1
Rac2	1.68603e-100	0.94817	0.98	0.835	5.23562e-96	2	Rac2
Rbm38	7.25979e-100	0.520191	0.529	0.116	2.25438e-95	2	Rbm38
Gpi1	3.76127e-99	0.864197	0.982	0.889	1.16799e-94	2	Gpi1
Tnf	3.72733e-97	0.290243	0.253	0.026	1.15745e-92	2	Tnf
Ccna2	5.82852e-97	0.390118	0.332	0.048	1.80993e-92	2	Ccna2
Cenpf	2.56968e-96	0.575091	0.276	0.032	7.97962e-92	2	Cenpf
Slc6a13	3.68733e-96	0.254681	0.256	0.027	1.14503e-91	2	Slc6a13
Atxn10	4.82361e-95	0.731221	0.8	0.293	1.49788e-90	2	Atxn10
1700020L24Rik	7.5109e-95	0.430714	0.446	0.09	2.33236e-90	2	1700020L24Rik
Neil3	2.31417e-94	0.311241	0.251	0.027	7.18621e-90	2	Neil3
Tmsb4x	3.12517e-93	0.764396	0.992	0.993	9.70458e-89	2	Tmsb4x
Hist1h1b	1.60265e-92	1.24391	0.362	0.064	4.9767e-88	2	Hist1h1b
Plp2	1.74861e-92	0.873984	0.891	0.414	5.42995e-88	2	Plp2
Hmgb3	9.36564e-92	0.555492	0.565	0.147	2.90831e-87	2	Hmgb3
Slc25a24	1.22075e-89	0.336343	0.428	0.085	3.79078e-85	2	Slc25a24
Aurkb	1.2521e-88	0.500163	0.309	0.047	3.88815e-84	2	Aurkb
Clec12a1	7.76105e-86	0.587765	0.732	0.248	2.41004e-81	2	Clec12a
Ncf1	3.8855e-85	0.853208	0.792	0.343	1.20656e-80	2	Ncf1
Anxa11	7.61363e-85	0.765373	0.8	0.342	2.36426e-80	2	Anxa11
Prc1	1.82954e-84	0.514119	0.316	0.051	5.68126e-80	2	Prc1
B430306N03Rik	2.29501e-84	0.306077	0.352	0.061	7.1267e-80	2	B430306N03Rik
Ccnb1	4.19125e-84	0.386115	0.281	0.039	1.30151e-79	2	Ccnb1
Pttg1	2.09636e-83	0.777906	0.522	0.142	6.50981e-79	2	Pttg1
Cxcr2	7.21464e-82	0.410979	0.423	0.089	2.24036e-77	2	Cxcr2
Rhou	1.07222e-77	0.378195	0.491	0.122	3.32955e-73	2	Rhou
Slc27a4	1.16596e-77	0.397238	0.375	0.077	3.62064e-73	2	Slc27a4
Sh3bgrl3	8.07968e-77	0.675528	0.965	0.883	2.50898e-72	2	Sh3bgrl3
Kif22	3.73149e-76	0.307917	0.271	0.041	1.15874e-71	2	Kif22
Add3	1.16598e-75	0.503815	0.597	0.187	3.62071e-71	2	Add3
Tpx2	3.79258e-75	0.379616	0.319	0.058	1.17771e-70	2	Tpx2
Hist1h4i	8.71206e-75	0.346335	0.357	0.072	2.70536e-70	2	Hist1h4i
Mid1ip1	1.05842e-74	0.47448	0.552	0.162	3.28671e-70	2	Mid1ip1
Hist1h2ap	1.41063e-74	2.64758	0.592	0.223	4.38042e-70	2	Hist1h2ap
Tuba4a	2.29668e-74	0.895768	0.82	0.421	7.13189e-70	2	Tuba4a
Alas1	4.28646e-74	0.544426	0.597	0.197	1.33107e-69	2	Alas1
Pygl1	8.33058e-74	0.841613	0.889	0.493	2.58689e-69	2	Pygl
Pilra	3.28903e-73	0.499796	0.557	0.162	1.02134e-68	2	Pilra
Racgap1	4.13466e-73	0.291376	0.306	0.054	1.28394e-68	2	Racgap1
Tecr	4.42681e-73	0.819282	0.954	0.641	1.37466e-68	2	Tecr
Lig1	4.43322e-73	0.452986	0.327	0.063	1.37665e-68	2	Lig1
Ptgs1	2.36874e-72	0.302435	0.306	0.054	7.35564e-68	2	Ptgs1
Sgo2a	4.51932e-72	0.255954	0.251	0.037	1.40338e-67	2	Sgo2a
Gsdme	1.27351e-71	0.26106	0.256	0.038	3.95462e-67	2	Gsdme
Tacc3	4.29695e-71	0.428649	0.428	0.108	1.33433e-66	2	Tacc3
Sh3bp5	4.73852e-70	0.441119	0.511	0.148	1.47145e-65	2	Sh3bp5
Sun2	6.42552e-70	0.375088	0.418	0.1	1.99532e-65	2	Sun2
Cdc20	1.17384e-69	0.470524	0.354	0.077	3.64512e-65	2	Cdc20
Fdps	1.77163e-69	0.445345	0.496	0.143	5.50145e-65	2	Fdps
Mettl9	1.77293e-68	0.728954	0.843	0.455	5.50549e-64	2	Mettl9
Knl1	2.29973e-68	0.347128	0.299	0.055	7.14135e-64	2	Knl1
Asf1b	3.68371e-68	0.474553	0.382	0.092	1.1439e-63	2	Asf1b
Glipr21	6.56401e-68	0.672891	0.699	0.275	2.03832e-63	2	Glipr2
Ube2c	6.18882e-66	1.13856	0.395	0.104	1.92181e-61	2	Ube2c
Aurka	5.14535e-65	0.262707	0.273	0.048	1.59779e-60	2	Aurka
Elane	5.40987e-65	2.41834	0.397	0.108	1.67993e-60	2	Elane
Ltb	8.8884e-65	0.515837	0.8	0.373	2.76012e-60	2	Ltb
Mki67	7.51906e-64	0.551688	0.458	0.134	2.33489e-59	2	Mki67
Larp1b	1.48184e-62	0.393945	0.534	0.169	4.60155e-58	2	Larp1b
Nfe2	8.40311e-62	0.386108	0.529	0.164	2.60942e-57	2	Nfe2
Arrb2	3.80261e-61	0.66891	0.873	0.498	1.18083e-56	2	Arrb2
Smc2	1.02324e-60	0.708817	0.451	0.144	3.17748e-56	2	Smc2
Dgat1	1.34741e-60	0.314266	0.435	0.121	4.18412e-56	2	Dgat1
Cenpe	1.57513e-60	0.283599	0.273	0.051	4.89126e-56	2	Cenpe
Rasgrp2	2.66328e-59	0.514342	0.676	0.264	8.27028e-55	2	Rasgrp2
Sri	3.02719e-59	0.7443	0.922	0.665	9.40033e-55	2	Sri
Tfdp1	5.82442e-59	0.390296	0.542	0.181	1.80866e-54	2	Tfdp1
Triobp	1.02245e-58	0.359754	0.504	0.158	3.17503e-54	2	Triobp
Mxd1	2.0224e-57	0.791786	0.848	0.474	6.28015e-53	2	Mxd1
Hist1h1d	3.55953e-57	0.348236	0.271	0.054	1.10534e-52	2	Hist1h1d
Rgcc	6.57064e-57	0.438798	0.522	0.172	2.04038e-52	2	Rgcc
Gca	5.48377e-56	0.253355	0.268	0.053	1.70288e-51	2	Gca
Kif15	9.08341e-56	0.279006	0.268	0.053	2.82067e-51	2	Kif15
Srpk2	1.34056e-55	0.560867	0.537	0.194	4.16285e-51	2	Srpk2
Stx11	1.41073e-55	0.403987	0.623	0.228	4.38075e-51	2	Stx11
Hsd11b1	7.31525e-55	0.470049	0.534	0.186	2.2716e-50	2	Hsd11b1
Cenpa	4.44788e-54	0.890804	0.559	0.225	1.3812e-49	2	Cenpa
Rab3d	1.65359e-52	0.299276	0.382	0.103	5.13491e-48	2	Rab3d
Mad2l1	5.40478e-51	0.314332	0.286	0.065	1.67835e-46	2	Mad2l1
Acadl	5.81227e-51	0.576312	0.805	0.432	1.80488e-46	2	Acadl
Treml2	4.87922e-50	0.315544	0.499	0.167	1.51514e-45	2	Treml2
Dlgap5	7.23238e-50	0.254395	0.256	0.054	2.24587e-45	2	Dlgap5
Xpc	4.38887e-49	0.286227	0.42	0.129	1.36287e-44	2	Xpc
Ceacam1	7.91864e-49	0.373385	0.478	0.161	2.45898e-44	2	Ceacam1
Cyfip2	1.68295e-48	0.276826	0.481	0.159	5.22605e-44	2	Cyfip2
H2afx	2.99116e-47	0.899866	0.458	0.179	9.28846e-43	2	H2afx
Chil31	4.11299e-47	0.742366	0.952	0.621	1.27721e-42	2	Chil3
E2f2	6.40814e-47	0.300983	0.382	0.112	1.98992e-42	2	E2f2
Lnpk	6.87559e-47	0.285823	0.397	0.119	2.13508e-42	2	Lnpk
Acsl1	1.20707e-45	0.476888	0.6	0.258	3.74831e-41	2	Acsl1
Nhsl2	3.65361e-45	0.360725	0.443	0.148	1.13456e-40	2	Nhsl2
Hist1h2ae	5.06327e-44	0.874631	0.37	0.125	1.5723e-39	2	Hist1h2ae
Apmap	7.84329e-44	0.294899	0.387	0.122	2.43558e-39	2	Apmap
Golim4	9.49038e-44	0.329013	0.372	0.114	2.94705e-39	2	Golim4
Gsr	2.56604e-43	0.427958	0.694	0.322	7.96833e-39	2	Gsr
Unc119	3.55679e-43	0.493586	0.711	0.351	1.10449e-38	2	Unc119
Ncbp1	4.01004e-43	0.409683	0.481	0.175	1.24524e-38	2	Ncbp1
Wipi1	4.79652e-43	0.302952	0.453	0.155	1.48946e-38	2	Wipi1
Id1	1.30841e-42	0.438306	0.58	0.243	4.06301e-38	2	Id1
Lbr	1.99402e-42	0.549658	0.719	0.367	6.19204e-38	2	Lbr
Siglece	3.08008e-42	0.315667	0.443	0.149	9.56456e-38	2	Siglece
Lrmp	1.92358e-41	0.478399	0.729	0.366	5.9733e-37	2	Lrmp
Rnaseh2c	2.95648e-40	0.379384	0.615	0.267	9.18077e-36	2	Rnaseh2c
Pgp	3.55017e-40	0.576191	0.752	0.442	1.10244e-35	2	Pgp
Ap3s1	4.14982e-40	0.576079	0.878	0.573	1.28864e-35	2	Ap3s1
Ebi3	8.53462e-40	0.287594	0.575	0.236	2.65026e-35	2	Ebi3
Gadd45a	1.18324e-39	0.284265	0.473	0.172	3.67431e-35	2	Gadd45a
Cpq	1.45499e-39	0.260555	0.309	0.089	4.51818e-35	2	Cpq
Limd2	4.66695e-39	0.491681	0.937	0.704	1.44923e-34	2	Limd2
Ccdc34	1.00047e-38	0.423922	0.552	0.241	3.10676e-34	2	Ccdc34
Cdc42ep31	5.1565e-38	0.360893	0.658	0.301	1.60125e-33	2	Cdc42ep3
Vasp	6.92694e-38	0.470901	0.77	0.41	2.15102e-33	2	Vasp
Cdkn2d	2.6131e-37	0.607035	0.881	0.587	8.11446e-33	2	Cdkn2d
Smc4	3.24383e-37	0.628073	0.603	0.313	1.00731e-32	2	Smc4
Sap30	7.7077e-37	0.466646	0.808	0.464	2.39347e-32	2	Sap30
Dut	8.17091e-37	0.4695	0.413	0.157	2.53731e-32	2	Dut
Klf21	1.47753e-36	0.432369	0.919	0.567	4.58819e-32	2	Klf2
Gmfg1	1.85242e-36	0.457226	0.965	0.87	5.75231e-32	2	Gmfg
Hist1h4d	1.05705e-35	0.259281	0.268	0.076	3.28247e-31	2	Hist1h4d
Rab28	3.39607e-35	0.310474	0.651	0.302	1.05458e-30	2	Rab28
6430548M08Rik1	8.43656e-35	0.295966	0.476	0.187	2.6198e-30	2	6430548M08Rik
Kif21b	1.1589e-34	0.334294	0.256	0.07	3.59873e-30	2	Kif21b
Ncf41	1.31566e-34	0.497654	0.97	0.856	4.08552e-30	2	Ncf4
R3hdm4	1.96554e-34	0.500038	0.747	0.404	6.10358e-30	2	R3hdm4
Incenp	5.3911e-34	0.31968	0.39	0.146	1.6741e-29	2	Incenp
Abtb1	5.71001e-34	0.337036	0.461	0.18	1.77313e-29	2	Abtb1
G6pdx	4.74115e-33	0.385344	0.59	0.274	1.47227e-28	2	G6pdx
Tcp11l2	3.11641e-32	0.257369	0.395	0.148	9.67737e-28	2	Tcp11l2
Gadd45g	3.90226e-32	0.363413	0.382	0.142	1.21177e-27	2	Gadd45g
Ak2	4.94925e-32	0.418187	0.856	0.548	1.53689e-27	2	Ak2
Cenpw	6.77936e-32	0.428468	0.549	0.262	2.10519e-27	2	Cenpw
Gmnn	1.34724e-31	0.536807	0.486	0.236	4.18359e-27	2	Gmnn
Med21	2.66624e-30	0.554816	0.673	0.39	8.27948e-26	2	Med21
H2afv	3.06652e-30	0.718943	0.704	0.478	9.52245e-26	2	H2afv
Anp32e	7.18001e-30	0.479191	0.704	0.415	2.22961e-25	2	Anp32e
St3gal5	8.13693e-30	0.252646	0.567	0.258	2.52676e-25	2	St3gal5
Lasp1	1.0299e-29	0.278888	0.511	0.225	3.19814e-25	2	Lasp1
Pgam1	9.33436e-28	0.399608	0.949	0.79	2.8986e-23	2	Pgam1
Samsn11	9.87997e-27	0.409704	0.886	0.621	3.06803e-22	2	Samsn1
Tmed3	6.4322e-25	0.416666	0.732	0.469	1.99739e-20	2	Tmed3
Myl61	1.17967e-24	0.334833	0.977	0.925	3.66322e-20	2	Myl6
Nudt4	2.99473e-24	0.271608	0.529	0.262	9.29954e-20	2	Nudt4
Grk6	5.37622e-24	0.269374	0.559	0.284	1.66948e-19	2	Grk6
Chst12	6.37847e-24	0.274803	0.754	0.418	1.98071e-19	2	Chst12
Sqor	6.98684e-24	0.27198	0.451	0.212	2.16962e-19	2	Sqor
Pgk1	8.4831e-24	0.351628	0.911	0.66	2.63426e-19	2	Pgk1
Prtn3	3.54005e-23	1.89126	0.704	0.522	1.09929e-18	2	Prtn3
H1f0	4.27528e-23	0.554474	0.63	0.373	1.3276e-18	2	H1f0
Ube2s	3.25958e-22	0.578404	0.734	0.54	1.0122e-17	2	Ube2s
Hist1h1e	7.4152e-22	0.675411	0.544	0.315	2.30264e-17	2	Hist1h1e
Ezr	2.54066e-21	0.263767	0.671	0.372	7.88952e-17	2	Ezr
Hp	5.03558e-21	0.441781	1	0.898	1.5637e-16	2	Hp
Asnsd1	5.04193e-21	0.254526	0.633	0.345	1.56567e-16	2	Asnsd1
Tipin	1.6208e-20	0.319113	0.428	0.217	5.03305e-16	2	Tipin
Brd3	3.14258e-20	0.296286	0.554	0.288	9.75866e-16	2	Brd3
C5ar11	6.82574e-19	0.282333	0.575	0.304	2.1196e-14	2	C5ar1
Anp32a	1.62078e-18	0.299581	0.785	0.527	5.03301e-14	2	Anp32a
Ndufv3	2.23006e-18	0.2927	0.919	0.738	6.92501e-14	2	Ndufv3
Lamtor41	2.45007e-18	0.331269	0.937	0.781	7.60821e-14	2	Lamtor4
Tagln2	3.30649e-18	0.332266	0.762	0.516	1.02676e-13	2	Tagln2
Itgb2	3.3249e-18	0.294885	0.815	0.524	1.03248e-13	2	Itgb2
Tubb4b	4.47601e-18	0.489245	0.747	0.513	1.38994e-13	2	Tubb4b
Dnajc9	4.92063e-18	0.265013	0.397	0.206	1.528e-13	2	Dnajc9
Flot21	5.17513e-18	0.266892	0.699	0.417	1.60703e-13	2	Flot2
Crispld21	1.0687e-17	0.26698	0.466	0.244	3.31862e-13	2	Crispld2
Calm3	1.30926e-17	0.358	0.719	0.454	4.06566e-13	2	Calm3
Aes	1.5561e-17	0.286062	0.891	0.721	4.83217e-13	2	Aes
Slbp	5.45144e-17	0.352282	0.603	0.389	1.69284e-12	2	Slbp
Ssna1	3.76217e-16	0.260043	0.782	0.516	1.16827e-11	2	Ssna1
Sypl	4.60302e-16	0.293922	0.608	0.381	1.42938e-11	2	Sypl
Ccnd3	3.76771e-15	0.280536	0.924	0.764	1.16999e-10	2	Ccnd3
Dtymk	6.34806e-15	0.315121	0.529	0.314	1.97126e-10	2	Dtymk
Cotl11	1.86348e-12	0.289398	0.911	0.765	5.78667e-08	2	Cotl1
Hist1h1c	2.34939e-12	0.287888	0.656	0.444	7.29557e-08	2	Hist1h1c
Flna1	3.44924e-12	0.342494	0.81	0.578	1.07109e-07	2	Flna
1810037I17Rik	3.53266e-10	0.291982	0.881	0.776	1.097e-05	2	1810037I17Rik
Topbp1	1.83783e-09	0.254585	0.38	0.221	5.70701e-05	2	Topbp1
Alyref	4.29295e-09	0.293864	0.661	0.494	0.000133309	2	Alyref
H2afz	3.42237e-08	0.356402	0.972	0.961	0.00106275	2	H2afz
Pclaf1	0	1.51745	0.771	0.068	0	3	Pclaf
Spc241	4.08185e-303	0.946196	0.669	0.051	1.26754e-298	3	Spc24
Stmn11	6.22694e-302	1.8984	0.783	0.084	1.93365e-297	3	Stmn1
Cdca31	1.66491e-301	1.08426	0.71	0.06	5.17003e-297	3	Cdca3
Ccnb21	7.02577e-273	1.30361	0.691	0.065	2.18171e-268	3	Ccnb2
Birc51	1.67866e-271	1.64202	0.717	0.075	5.21274e-267	3	Birc5
Ccna21	1.96765e-262	0.758206	0.554	0.037	6.11016e-258	3	Ccna2
Ctsg	6.97135e-241	2.48278	0.557	0.045	2.16481e-236	3	Ctsg
Ccnb11	3.32926e-226	0.830655	0.471	0.031	1.03384e-221	3	Ccnb1
Cdca81	7.23443e-226	1.27625	0.653	0.074	2.24651e-221	3	Cdca8
Mpo	1.87539e-212	2.48432	0.551	0.053	5.82364e-208	3	Mpo
Tpx21	1.16727e-209	0.864718	0.532	0.048	3.62472e-205	3	Tpx2
Elane1	6.22801e-208	2.23696	0.688	0.093	1.93399e-203	3	Elane
Cdkn31	6.36703e-201	0.613516	0.557	0.054	1.97715e-196	3	Cdkn3
Racgap11	5.67323e-194	0.660596	0.5	0.045	1.76171e-189	3	Racgap1
Cks1b	9.90258e-193	1.14448	0.752	0.131	3.07505e-188	3	Cks1b
Bub1	1.16291e-185	0.351535	0.334	0.016	3.61118e-181	3	Bub1
Ska11	1.37105e-184	0.540159	0.462	0.04	4.25752e-180	3	Ska1
Cdk11	1.79274e-184	0.991492	0.573	0.067	5.567e-180	3	Cdk1
Cenpm	2.20254e-183	0.502054	0.497	0.046	6.83955e-179	3	Cenpm
Pttg11	4.3519e-183	1.47577	0.742	0.134	1.3514e-178	3	Pttg1
Lockd	2.0997e-180	0.419165	0.379	0.024	6.5202e-176	3	Lockd
Shmt2	3.98255e-180	0.411842	0.42	0.031	1.2367e-175	3	Shmt2
Knl11	1.21808e-178	0.815902	0.481	0.047	3.7825e-174	3	Knl1
Hmmr	4.02154e-177	0.494343	0.373	0.024	1.24881e-172	3	Hmmr
Ube2c1	7.68654e-177	1.42897	0.643	0.092	2.3869e-172	3	Ube2c
Ckap2	1.1582e-173	0.351255	0.328	0.017	3.59657e-169	3	Ckap2
Ramp1	1.46183e-172	1.42207	0.863	0.211	4.53942e-168	3	Ramp1
Bub1b	6.55572e-171	0.332619	0.322	0.017	2.03575e-166	3	Bub1b
Tyms	8.35698e-170	0.561814	0.465	0.045	2.59509e-165	3	Tyms
Psat1	1.22377e-169	0.394086	0.427	0.035	3.80018e-165	3	Psat1
Igfbp4	3.55801e-167	0.663343	0.446	0.041	1.10487e-162	3	Igfbp4
Rrm21	2.16545e-164	0.993899	0.471	0.049	6.72438e-160	3	Rrm2
Ncapd2	2.31006e-164	0.332844	0.344	0.022	7.17344e-160	3	Ncapd2
Top2a1	1.67436e-163	1.3881	0.513	0.062	5.19938e-159	3	Top2a
Cenpe1	3.59949e-163	0.78829	0.443	0.043	1.11775e-158	3	Cenpe
Hacd1	2.14834e-162	0.636711	0.516	0.06	6.67126e-158	3	Hacd1
Mnd1	1.12757e-161	0.311932	0.318	0.018	3.50143e-157	3	Mnd1
Shcbp1	2.10106e-161	0.372714	0.354	0.024	6.52443e-157	3	Shcbp1
Cenps	2.81894e-159	0.431756	0.408	0.035	8.75364e-155	3	Cenps
Kif221	1.22708e-158	0.493626	0.408	0.036	3.81046e-154	3	Kif22
Mcm5	1.40951e-157	0.60838	0.519	0.064	4.37694e-153	3	Mcm5
Phgdh	1.196e-155	0.578521	0.401	0.035	3.71395e-151	3	Phgdh
Mki671	1.04272e-153	1.42183	0.669	0.125	3.23796e-149	3	Mki67
Hmgb31	3.37714e-153	0.885539	0.732	0.143	1.0487e-148	3	Hmgb3
BC035044	3.40045e-152	0.459786	0.411	0.038	1.05594e-147	3	BC035044
Mcm7	7.44961e-152	0.651929	0.529	0.07	2.31333e-147	3	Mcm7
Cdc201	1.89059e-151	0.800031	0.525	0.07	5.87086e-147	3	Cdc20
Hist1h3a	5.40055e-151	0.42154	0.439	0.045	1.67703e-146	3	Hist1h3a
Kif11	1.78497e-150	0.550555	0.334	0.024	5.54286e-146	3	Kif11
Mcm6	5.71143e-148	0.533326	0.424	0.043	1.77357e-143	3	Mcm6
Neil31	4.02951e-146	0.477018	0.338	0.025	1.25128e-141	3	Neil3
Hist1h2bj	4.26802e-146	0.364477	0.373	0.032	1.32535e-141	3	Hist1h2bj
Ncapg	1.34945e-145	0.337856	0.306	0.019	4.19044e-141	3	Ncapg
Uhrf1	7.60462e-145	0.355034	0.293	0.018	2.36146e-140	3	Uhrf1
Serpinb1a1	9.8996e-145	0.982835	0.803	0.17	3.07412e-140	3	Serpinb1a
Cenpf1	1.17738e-144	1.00634	0.363	0.031	3.65611e-140	3	Cenpf
Kif4	2.98635e-143	0.478869	0.325	0.024	9.27351e-139	3	Kif4
Aurkb1	1.02112e-142	0.629152	0.417	0.044	3.17087e-138	3	Aurkb
Hmgn5	8.78822e-142	0.658353	0.685	0.128	2.72901e-137	3	Hmgn5
Rbm3	5.90261e-140	0.966915	0.997	0.959	1.83294e-135	3	Rbm3
Aspm	7.26403e-140	0.397834	0.252	0.012	2.2557e-135	3	Aspm
Spc251	8.19388e-139	0.515059	0.389	0.038	2.54444e-134	3	Spc25
Prtn31	8.75611e-139	2.85819	0.93	0.51	2.71904e-134	3	Prtn3
Plk1	1.48241e-137	0.434099	0.334	0.027	4.60334e-133	3	Plk1
Ptma	2.48808e-137	1.61861	0.997	0.962	7.72624e-133	3	Ptma
Knstrn	1.59344e-136	0.374115	0.424	0.047	4.94811e-132	3	Knstrn
Dut1	2.88498e-136	1.1525	0.675	0.144	8.95871e-132	3	Dut
Csrp2	1.01049e-135	0.504484	0.561	0.086	3.13787e-131	3	Csrp2
Clspn	1.89194e-133	0.477586	0.369	0.036	5.87503e-129	3	Clspn
Prdx4	2.39143e-133	0.955728	0.828	0.23	7.42609e-129	3	Prdx4
Nusap11	3.78255e-133	0.694042	0.354	0.033	1.1746e-128	3	Nusap1
Poc1a	5.90241e-133	0.327181	0.395	0.04	1.83288e-128	3	Poc1a
Lig11	1.27424e-132	0.541563	0.459	0.059	3.95689e-128	3	Lig1
Hint1	9.06073e-132	1.21259	0.99	0.897	2.81363e-127	3	Hint1
Sgo11	1.69048e-131	0.391972	0.315	0.025	5.24946e-127	3	Sgo1
Tacc31	3.91742e-131	0.667774	0.586	0.103	1.21648e-126	3	Tacc3
Mrps28	6.09263e-131	0.487177	0.554	0.087	1.89194e-126	3	Mrps28
Rpl3	1.50566e-130	1.24584	0.994	0.931	4.67553e-126	3	Rpl3
Cit	6.41133e-130	0.314663	0.306	0.023	1.99091e-125	3	Cit
Mad2l11	6.70119e-130	0.426988	0.452	0.057	2.08092e-125	3	Mad2l1
Syce2	1.01103e-129	0.538274	0.436	0.054	3.13957e-125	3	Syce2
Hist1h1b1	1.35505e-129	1.53741	0.462	0.063	4.20784e-125	3	Hist1h1b
Ms4a31	6.81267e-128	1.37806	0.43	0.054	2.11554e-123	3	Ms4a3
H2afz1	3.29811e-127	1.26666	1	0.959	1.02416e-122	3	H2afz
Dlgap51	2.49878e-126	0.392419	0.408	0.047	7.75947e-122	3	Dlgap5
Cenpw1	1.88365e-125	0.99696	0.818	0.249	5.8493e-121	3	Cenpw
Smc21	2.91171e-123	1.29784	0.627	0.137	9.04173e-119	3	Smc2
Tk1	1.19179e-121	0.451728	0.363	0.038	3.70088e-117	3	Tk1
Ckap2l	2.43144e-121	0.522636	0.376	0.042	7.55036e-117	3	Ckap2l
Hsp90ab1	2.51002e-121	1.80005	0.99	0.755	7.79435e-117	3	Hsp90ab1
Cep55	4.87986e-121	0.288005	0.283	0.021	1.51534e-116	3	Cep55
Cenpa1	2.98125e-120	1.56521	0.748	0.218	9.25768e-116	3	Cenpa
Rpl32	3.37854e-117	0.740346	0.997	0.989	1.04914e-112	3	Rpl32
Rpl36a	3.40748e-117	1.05072	0.997	0.93	1.05812e-112	3	Rpl36a
Selenoh	3.40904e-117	1.03661	0.901	0.337	1.05861e-112	3	Selenoh
Nup210	4.27241e-116	0.292671	0.318	0.029	1.32671e-111	3	Nup210
Fmc1	5.57208e-116	0.700135	0.742	0.187	1.7303e-111	3	Fmc1
Anp32e1	9.75068e-115	1.21552	0.92	0.405	3.02788e-110	3	Anp32e
Kif20b	1.95713e-114	0.501219	0.366	0.043	6.07746e-110	3	Kif20b
Prim1	2.02625e-114	0.410895	0.395	0.05	6.29213e-110	3	Prim1
Hmgn21	5.44694e-114	1.17865	0.959	0.472	1.69144e-109	3	Hmgn2
Rad51	1.15749e-113	0.273411	0.261	0.019	3.59434e-109	3	Rad51
Ppia	1.1842e-113	1.14085	0.997	0.964	3.67728e-109	3	Ppia
Hist1h4i1	2.23619e-113	0.489427	0.462	0.07	6.94404e-109	3	Hist1h4i
Rps8	2.427e-113	0.78605	1	0.984	7.53656e-109	3	Rps8
Gstm1	4.22915e-113	0.302195	0.376	0.044	1.31328e-108	3	Gstm1
Kif151	4.31649e-113	0.399473	0.389	0.049	1.3404e-108	3	Kif15
Rrm1	3.28973e-112	0.517079	0.516	0.089	1.02156e-107	3	Rrm1
Ccdc341	4.32357e-112	0.793269	0.796	0.23	1.3426e-107	3	Ccdc34
Cenpk	1.52247e-111	0.363117	0.354	0.04	4.72774e-107	3	Cenpk
Rpl10a	2.44799e-111	0.825888	1	0.97	7.60174e-107	3	Rpl10a
Ncaph	3.44453e-111	0.350396	0.29	0.025	1.06963e-106	3	Ncaph
Depdc1a	4.70845e-111	0.273536	0.264	0.02	1.46211e-106	3	Depdc1a
Hist1h1a	5.80292e-111	0.345591	0.252	0.018	1.80198e-106	3	Hist1h1a
Cenph	6.17121e-108	0.280929	0.312	0.031	1.91635e-103	3	Cenph
Lmo1	1.50199e-107	0.704666	0.691	0.17	4.66412e-103	3	Lmo1
Ran	1.39694e-106	1.38781	0.987	0.669	4.33791e-102	3	Ran
Rps20	4.8941e-106	0.821849	1	0.978	1.51977e-101	3	Rps20
1700097N02Rik	1.60418e-105	0.371271	0.296	0.029	4.98147e-101	3	1700097N02Rik
Ptgr1	7.23682e-105	0.423889	0.494	0.086	2.24725e-100	3	Ptgr1
Rps26	8.46536e-105	0.832277	0.997	0.961	2.62875e-100	3	Rps26
Kif23	5.09568e-104	0.567225	0.392	0.055	1.58236e-99	3	Kif23
Adk	6.89371e-104	0.386297	0.51	0.09	2.1407e-99	3	Adk
Cdc45	3.68386e-103	0.275282	0.334	0.038	1.14395e-98	3	Cdc45
Ndc80	6.85288e-103	0.261767	0.258	0.021	2.12803e-98	3	Ndc80
Nrg1	9.59117e-103	0.390529	0.468	0.076	2.97835e-98	3	Nrg1
Ncapg2	6.25178e-101	0.330097	0.385	0.053	1.94137e-96	3	Ncapg2
Fam92a	1.77243e-100	0.408448	0.503	0.091	5.50391e-96	3	Fam92a
Bex3	7.22567e-100	0.460336	0.548	0.108	2.24379e-95	3	Bex3
Snrpf	2.1214e-99	1.02052	0.971	0.651	6.58757e-95	3	Snrpf
Hist1h2ae1	6.31062e-99	1.14813	0.545	0.117	1.95964e-94	3	Hist1h2ae
Cmc2	1.08854e-98	0.394697	0.545	0.107	3.38025e-94	3	Cmc2
H2afv1	1.28294e-98	1.17667	0.914	0.468	3.98391e-94	3	H2afv
Tceal9	1.17396e-96	0.446871	0.602	0.133	3.64551e-92	3	Tceal9
Hmgb21	1.85504e-96	1.61323	0.994	0.798	5.76045e-92	3	Hmgb2
Mgst3	2.58434e-96	0.426737	0.468	0.082	8.02516e-92	3	Mgst3
Eif5a	3.25254e-96	1.11557	0.997	0.908	1.01001e-91	3	Eif5a
Rps12	1.9811e-95	0.787075	1	0.972	6.1519e-91	3	Rps12
Pdlim1	2.37926e-95	0.277256	0.376	0.052	7.3883e-91	3	Pdlim1
Dkc1	4.66522e-95	0.37827	0.439	0.073	1.44869e-90	3	Dkc1
Aurka1	6.88885e-95	0.333683	0.35	0.047	2.13919e-90	3	Aurka
Timm8a1	2.70617e-94	0.699385	0.608	0.151	8.40347e-90	3	Timm8a1
Uchl3	3.51882e-94	0.63809	0.637	0.157	1.0927e-89	3	Uchl3
Rpl14	3.71198e-94	0.767998	0.997	0.963	1.15268e-89	3	Rpl14
Plk4	9.42916e-94	0.460272	0.439	0.075	2.92804e-89	3	Plk4
Hmgb1	7.83552e-93	1.06991	0.997	0.907	2.43316e-88	3	Hmgb1
Hist1h1d1	8.13877e-93	0.393244	0.363	0.052	2.52733e-88	3	Hist1h1d
Mcm3	1.58415e-92	0.651175	0.513	0.109	4.91925e-88	3	Mcm3
Ccne1	4.80746e-92	0.337944	0.293	0.033	1.49286e-87	3	Ccne1
Rad51ap1	1.27877e-91	0.405467	0.283	0.032	3.97096e-87	3	Rad51ap1
Etfb	2.59634e-91	0.936785	0.927	0.458	8.06242e-87	3	Etfb
Rps17	2.86981e-91	0.913497	0.994	0.925	8.91161e-87	3	Rps17
Rpl41	6.07469e-91	0.590913	1	0.986	1.88637e-86	3	Rpl41
Hist1h2ap1	7.62038e-91	2.12531	0.697	0.222	2.36636e-86	3	Hist1h2ap
Cdk4	5.89153e-90	0.673094	0.71	0.206	1.8295e-85	3	Cdk4
Lgals1	6.44656e-89	1.29765	0.943	0.649	2.00185e-84	3	Lgals1
Hist1h3e	9.57879e-89	0.2937	0.296	0.035	2.9745e-84	3	Hist1h3e
Snrpg	1.6116e-88	0.876059	0.984	0.81	5.00451e-84	3	Snrpg
Gmnn1	1.88902e-87	0.951763	0.691	0.227	5.86596e-83	3	Gmnn
Dtymk1	5.94791e-87	0.910811	0.783	0.3	1.847e-82	3	Dtymk
Hells	6.0169e-87	0.305055	0.331	0.045	1.86843e-82	3	Hells
Nomo1	6.29484e-87	0.295562	0.392	0.063	1.95474e-82	3	Nomo1
Nme1	7.21865e-87	0.971468	0.962	0.596	2.24161e-82	3	Nme1
Anln	2.73431e-86	0.267265	0.271	0.029	8.49085e-82	3	Anln
Anp32b	3.61971e-86	1.16439	0.99	0.794	1.12403e-81	3	Anp32b
Sec61b1	3.93888e-86	0.842195	0.994	0.869	1.22314e-81	3	Sec61b
Cbx5	5.51796e-86	0.38865	0.376	0.061	1.71349e-81	3	Cbx5
Tagln21	6.29056e-86	1.22945	0.936	0.508	1.95341e-81	3	Tagln2
Incenp1	8.05993e-86	0.677658	0.561	0.138	2.50285e-81	3	Incenp
Idh2	1.66644e-85	0.443371	0.513	0.109	5.1748e-81	3	Idh2
Mis18bp1	1.34095e-84	0.371681	0.385	0.064	4.16406e-80	3	Mis18bp1
Rps3a1	3.70309e-84	0.702137	1	0.981	1.14992e-79	3	Rps3a1
Gm42047	6.52707e-84	0.330816	0.274	0.032	2.02685e-79	3	Gm42047
Rps2	1.82767e-83	0.795579	1	0.961	5.67545e-79	3	Rps2
Rpsa	2.16493e-83	0.59591	1	0.986	6.72275e-79	3	Rpsa
Chaf1a	2.35731e-83	0.259417	0.303	0.039	7.32014e-79	3	Chaf1a
Tipin1	4.60594e-83	0.81957	0.659	0.205	1.43028e-78	3	Tipin
Rpl12	7.07404e-83	0.933902	0.997	0.919	2.1967e-78	3	Rpl12
E2f8	1.14469e-82	0.337495	0.376	0.062	3.5546e-78	3	E2f8
Asf1b1	1.22746e-82	0.472098	0.455	0.092	3.81164e-78	3	Asf1b
Cst7	1.41193e-82	0.397788	0.287	0.036	4.38446e-78	3	Cst7
Rps19	2.22429e-82	0.651358	0.997	0.975	6.90707e-78	3	Rps19
Brca2	3.59013e-82	0.260591	0.28	0.034	1.11484e-77	3	Brca2
Nucks1	1.36569e-81	1.06438	0.831	0.404	4.24088e-77	3	Nucks1
Coq7	1.48456e-81	0.412936	0.532	0.121	4.60999e-77	3	Coq7
Sgo2a1	1.94786e-81	0.277519	0.293	0.038	6.04868e-77	3	Sgo2a
Hnrnpa2b1	3.43298e-81	0.90594	0.984	0.752	1.06604e-76	3	Hnrnpa2b1
Atpif1	1.17599e-80	1.14304	0.968	0.645	3.65179e-76	3	Atpif1
Nudt5	2.3631e-80	0.254996	0.338	0.051	7.33813e-76	3	Nudt5
Rnaseh2c1	1.76296e-79	0.555343	0.793	0.261	5.47453e-75	3	Rnaseh2c
Cd79b	2.24316e-79	0.370707	0.338	0.051	6.96567e-75	3	Cd79b
Nap1l1	4.65775e-79	0.946886	0.939	0.519	1.44637e-74	3	Nap1l1
Snrpd1	2.43015e-78	1.04735	0.965	0.656	7.54636e-74	3	Snrpd1
Fxn	4.6634e-78	0.320153	0.379	0.065	1.44813e-73	3	Fxn
Ddx39	8.22191e-78	0.669628	0.752	0.26	2.55315e-73	3	Ddx39
Nasp	2.77727e-77	0.783799	0.796	0.302	8.62426e-73	3	Nasp
Atic	2.94021e-77	0.28013	0.401	0.072	9.13023e-73	3	Atic
Rpl39	3.41424e-77	0.528684	1	0.985	1.06023e-72	3	Rpl39
Prkar2b	3.49979e-77	0.309336	0.271	0.034	1.08679e-72	3	Prkar2b
Lsm2	1.29337e-76	0.717164	0.822	0.327	4.01629e-72	3	Lsm2
B930036N10Rik	7.61602e-76	0.27273	0.293	0.04	2.365e-71	3	B930036N10Rik
Impdh2	1.19528e-75	0.66216	0.803	0.305	3.71169e-71	3	Impdh2
Ndufa4	1.6228e-75	0.841383	0.997	0.912	5.03927e-71	3	Ndufa4
Gm15987	2.79692e-75	0.711901	0.768	0.278	8.68529e-71	3	Gm15987
Vrk1	3.53471e-75	0.710357	0.857	0.369	1.09763e-70	3	Vrk1
Gins2	7.16934e-75	0.256804	0.325	0.05	2.2263e-70	3	Gins2
Rpl28	1.04998e-74	0.538499	1	0.978	3.26051e-70	3	Rpl28
Tubb51	8.21551e-74	1.36152	0.959	0.642	2.55116e-69	3	Tubb5
Dctpp1	9.52249e-74	0.565521	0.659	0.202	2.95702e-69	3	Dctpp1
Banf1	1.16536e-73	0.766619	0.828	0.347	3.61878e-69	3	Banf1
Rps6	1.40853e-73	0.749278	0.997	0.949	4.37391e-69	3	Rps6
Dbi1	1.84918e-73	1.02926	0.978	0.731	5.74225e-69	3	Dbi
Prc11	5.20723e-73	0.638579	0.325	0.055	1.617e-68	3	Prc1
Srsf7	1.23199e-72	0.86024	0.85	0.386	3.8257e-68	3	Srsf7
Atp5b	3.69511e-72	0.789831	0.987	0.817	1.14744e-67	3	Atp5b
Csrp1	1.19271e-71	0.303022	0.417	0.084	3.70372e-67	3	Csrp1
Mgst21	2.65473e-71	0.598481	0.621	0.185	8.24373e-67	3	Mgst2
Fbxo51	3.04953e-71	0.310668	0.252	0.032	9.4697e-67	3	Fbxo5
Atp5f11	3.06911e-71	0.67396	0.987	0.885	9.53052e-67	3	Atp5f1
Dnajc91	3.96995e-71	0.570336	0.634	0.193	1.23279e-66	3	Dnajc9
Hirip3	6.63635e-71	0.257523	0.328	0.054	2.06079e-66	3	Hirip3
Nmral1	4.06385e-70	0.395864	0.503	0.121	1.26195e-65	3	Nmral1
H2afx1	4.53429e-70	1.16595	0.573	0.176	1.40803e-65	3	H2afx
Pa2g4	4.79278e-70	0.836692	0.806	0.355	1.4883e-65	3	Pa2g4
Rfc4	1.41009e-69	0.421701	0.506	0.127	4.37876e-65	3	Rfc4
Eef1b2	3.41337e-69	0.64039	0.994	0.935	1.05995e-64	3	Eef1b2
Fkbp2	7.45388e-69	0.600382	0.812	0.309	2.31465e-64	3	Fkbp2
E2f21	1.82185e-68	0.408626	0.465	0.111	5.65739e-64	3	E2f2
Cox5a	2.78449e-68	0.732365	0.997	0.891	8.64668e-64	3	Cox5a
Ppih	3.03429e-68	0.448221	0.713	0.224	9.42238e-64	3	Ppih
Uqcr11	3.2995e-68	0.793878	0.984	0.819	1.0246e-63	3	Uqcr11
Ndufc1	4.80436e-68	0.832923	0.93	0.557	1.4919e-63	3	Ndufc1
Nup37	5.57736e-68	0.258804	0.344	0.061	1.73194e-63	3	Nup37
Cbx3	7.14918e-68	0.500079	0.678	0.22	2.22003e-63	3	Cbx3
Ddost	8.65613e-68	0.797078	0.933	0.538	2.68799e-63	3	Ddost
Park7	1.47468e-67	0.77593	0.952	0.57	4.57932e-63	3	Park7
Apex1	4.25403e-67	0.307397	0.411	0.086	1.321e-62	3	Apex1
Topbp11	4.53881e-67	0.465181	0.653	0.205	1.40944e-62	3	Topbp1
Nup62	4.567e-67	0.295875	0.42	0.09	1.41819e-62	3	Nup62
Lsm4	1.13206e-66	0.682169	0.873	0.429	3.51539e-62	3	Lsm4
Nrm	2.25706e-66	0.547307	0.71	0.245	7.00885e-62	3	Nrm
Cdk6	3.67569e-66	0.386086	0.545	0.144	1.14141e-61	3	Cdk6
Ndufc2	4.79992e-66	0.720951	0.968	0.699	1.49052e-61	3	Ndufc2
Asf1a	5.10432e-66	0.389804	0.538	0.142	1.58504e-61	3	Asf1a
Krtcap2	5.27625e-66	0.836476	0.924	0.545	1.63843e-61	3	Krtcap2
Haus1	5.36842e-66	0.252487	0.363	0.069	1.66706e-61	3	Haus1
Ezh2	5.86473e-66	0.582311	0.58	0.175	1.82118e-61	3	Ezh2
Dnmt1	6.48513e-66	0.462203	0.561	0.159	2.01383e-61	3	Dnmt1
Hsp90b1	7.20815e-66	0.822112	0.971	0.656	2.23835e-61	3	Hsp90b1
Srsf31	7.66383e-66	0.781626	0.981	0.733	2.37985e-61	3	Srsf3
Ppil1	8.01193e-66	0.325616	0.398	0.084	2.48794e-61	3	Ppil1
Maz	2.40818e-65	0.440881	0.669	0.21	7.47813e-61	3	Maz
Xpo1	2.95833e-65	0.305265	0.471	0.112	9.1865e-61	3	Xpo1
Rpl22	3.35684e-65	0.603816	0.997	0.956	1.0424e-60	3	Rpl22
mt-Co2	3.78904e-65	0.577771	1	0.997	1.17661e-60	3	mt-Co2
Bzw2	4.70522e-65	0.430278	0.522	0.137	1.46111e-60	3	Bzw2
Dhfr	6.48239e-65	0.293573	0.379	0.076	2.01298e-60	3	Dhfr
Tnfrsf13b	6.69787e-65	0.56458	0.755	0.282	2.07989e-60	3	Tnfrsf13b
Tmpo	8.12502e-65	0.81268	0.892	0.431	2.52306e-60	3	Tmpo
Sell	1.80211e-64	0.635392	0.825	0.356	5.5961e-60	3	Sell
Smc41	2.1863e-64	0.918575	0.736	0.309	6.78912e-60	3	Smc4
mt-Co3	2.67199e-64	0.676098	1	0.996	8.29734e-60	3	mt-Co3
Snrpe	6.66757e-64	0.671677	0.987	0.862	2.07048e-59	3	Snrpe
Alyref1	1.11632e-63	0.834879	0.895	0.481	3.4665e-59	3	Alyref
Hmgn1	1.81215e-63	0.633434	0.653	0.225	5.62728e-59	3	Hmgn1
Rps18	1.89625e-63	0.628217	0.987	0.94	5.88843e-59	3	Rps18
Oaz1	3.25991e-63	0.568333	1	0.945	1.0123e-58	3	Oaz1
Cenpq	3.39931e-63	0.444899	0.637	0.201	1.05559e-58	3	Cenpq
Slc25a4	3.66751e-63	0.741543	0.939	0.507	1.13887e-58	3	Slc25a4
Snrnp25	4.17977e-63	0.40706	0.72	0.239	1.29795e-58	3	Snrnp25
Ube2s1	4.79569e-63	1.06296	0.895	0.532	1.48921e-58	3	Ube2s
Sae1	5.41046e-63	0.41344	0.573	0.17	1.68011e-58	3	Sae1
Rpl23	7.81994e-63	0.454407	1	0.987	2.42833e-58	3	Rpl23
Thyn1	1.31806e-62	0.398695	0.637	0.196	4.09296e-58	3	Thyn1
H2afy	1.37209e-62	0.831502	0.978	0.806	4.26075e-58	3	H2afy
Sec11c	3.28274e-62	0.693871	0.975	0.715	1.01939e-57	3	Sec11c
Atp5a1	3.50434e-62	0.658602	0.978	0.839	1.0882e-57	3	Atp5a1
Atp5g1	3.64981e-62	0.805166	0.984	0.854	1.13337e-57	3	Atp5g1
Metap2	3.69078e-62	0.832775	0.933	0.572	1.1461e-57	3	Metap2
Fh1	4.98445e-62	0.334044	0.608	0.18	1.54782e-57	3	Fh1
Rbbp7	1.08733e-61	0.460491	0.672	0.224	3.37647e-57	3	Rbbp7
Hmbs	1.20923e-61	0.461145	0.615	0.186	3.75502e-57	3	Hmbs
Lsm5	1.36011e-61	0.721801	0.943	0.605	4.22357e-57	3	Lsm5
Psph	2.37093e-61	0.399327	0.602	0.18	7.36246e-57	3	Psph
Nop58	3.30344e-61	0.582787	0.605	0.196	1.02582e-56	3	Nop58
Lbr1	4.01795e-61	0.657487	0.854	0.364	1.24769e-56	3	Lbr
Dpy30	5.14649e-61	0.588429	0.71	0.263	1.59814e-56	3	Dpy30
Rplp01	5.29042e-61	0.52245	1	0.984	1.64283e-56	3	Rplp0
Atp5g3	5.87484e-61	0.708136	0.99	0.881	1.82432e-56	3	Atp5g3
Spint2	8.3564e-61	0.309578	0.385	0.082	2.59491e-56	3	Spint2
Pgk11	9.19796e-61	0.775026	0.952	0.661	2.85624e-56	3	Pgk1
Eef1e1	9.50495e-61	0.409173	0.589	0.175	2.95157e-56	3	Eef1e1
Ppa1	1.0625e-60	0.301235	0.443	0.106	3.29939e-56	3	Ppa1
Cnih1	1.21662e-60	0.458985	0.739	0.267	3.77797e-56	3	Cnih1
Odc1	1.41497e-60	0.308116	0.344	0.068	4.39391e-56	3	Odc1
Uchl5	3.1253e-60	0.644964	0.847	0.439	9.70498e-56	3	Uchl5
Paics	4.25935e-60	0.502614	0.771	0.291	1.32266e-55	3	Paics
Tmem97	4.30289e-60	0.274031	0.382	0.082	1.33618e-55	3	Tmem97
Ndufa12	8.75405e-60	0.710646	0.936	0.579	2.7184e-55	3	Ndufa12
Lsm6	1.00628e-59	0.750017	0.895	0.487	3.1248e-55	3	Lsm6
Rgs18	1.57628e-59	0.315758	0.42	0.099	4.89482e-55	3	Rgs18
Hist1h4d1	2.95314e-59	0.366875	0.354	0.074	9.17037e-55	3	Hist1h4d
Npm3	9.24608e-59	0.490179	0.713	0.257	2.87118e-54	3	Npm3
Ppat	9.59782e-59	0.27861	0.341	0.068	2.98041e-54	3	Ppat
Hnrnpa3	1.28391e-58	0.763656	0.968	0.753	3.98694e-54	3	Hnrnpa3
Ear2	1.38324e-58	0.348215	0.255	0.04	4.29538e-54	3	Ear2
Ccnd2	1.77429e-58	0.340073	0.35	0.071	5.5097e-54	3	Ccnd2
Mthfd1l	2.14525e-58	0.251526	0.331	0.065	6.66164e-54	3	Mthfd1l
C1qbp	2.36285e-58	0.908479	0.844	0.434	7.33735e-54	3	C1qbp
Snrpa	2.38298e-58	0.511635	0.717	0.268	7.39987e-54	3	Snrpa
Anapc15	7.14063e-58	0.38757	0.592	0.185	2.21738e-53	3	Anapc15
Cox6a1	8.94274e-58	0.669906	0.962	0.697	2.77699e-53	3	Cox6a1
Sms	9.54058e-58	0.413889	0.561	0.167	2.96264e-53	3	Sms
Rps15a	1.12105e-57	0.482969	1	0.978	3.4812e-53	3	Rps15a
Rpa2	2.06588e-57	0.424192	0.551	0.164	6.41517e-53	3	Rpa2
Eif1ax	4.63838e-57	0.639944	0.895	0.471	1.44035e-52	3	Eif1ax
Rnaseh2a	1.34291e-56	0.325262	0.561	0.166	4.17015e-52	3	Rnaseh2a
Tubb4b1	3.37359e-56	1.12289	0.869	0.509	1.0476e-51	3	Tubb4b
Bid	5.12129e-56	0.293959	0.455	0.118	1.59031e-51	3	Bid
Naa10	7.33506e-56	0.432797	0.72	0.262	2.27776e-51	3	Naa10
Cdt1	1.78207e-55	0.305148	0.471	0.126	5.53387e-51	3	Cdt1
Sgf29	2.58195e-55	0.348285	0.548	0.163	8.01772e-51	3	Sgf29
Erh	3.17427e-55	0.759088	0.933	0.538	9.85706e-51	3	Erh
Fkbp3	3.7581e-55	0.598112	0.691	0.273	1.167e-50	3	Fkbp3
Fdps1	4.87497e-55	0.361504	0.519	0.147	1.51383e-50	3	Fdps
Snx14	7.78912e-55	0.35201	0.347	0.076	2.41876e-50	3	Snx14
Tusc3	8.58043e-55	0.258184	0.481	0.127	2.66448e-50	3	Tusc3
Crip11	1.8517e-54	1.34607	0.885	0.633	5.75009e-50	3	Crip1
Atp5o.1	2.19407e-54	0.623598	0.965	0.819	6.81326e-50	3	Atp5o.1
Rpl13	2.66143e-54	0.409202	1	0.989	8.26454e-50	3	Rpl13
Atad2	5.51553e-54	0.429052	0.433	0.116	1.71274e-49	3	Atad2
Rplp2	1.31047e-53	0.486795	1	0.973	4.06941e-49	3	Rplp2
Acat1	1.3694e-53	0.33373	0.589	0.186	4.2524e-49	3	Acat1
Calm31	2.95575e-53	0.57905	0.882	0.447	9.17851e-49	3	Calm3
Anapc5	3.11041e-53	0.472802	0.748	0.297	9.65876e-49	3	Anapc5
Pmf1	3.51385e-53	0.383472	0.659	0.231	1.09116e-48	3	Pmf1
Gm8186	1.14058e-52	0.3704	0.685	0.244	3.54186e-48	3	Gm8186
Gpatch4	1.28217e-52	0.287674	0.395	0.097	3.98152e-48	3	Gpatch4
Prdx11	1.33272e-52	0.737148	0.984	0.812	4.13849e-48	3	Prdx1
Gar1	2.44362e-52	0.311006	0.417	0.109	7.58816e-48	3	Gar1
Dynll11	2.82586e-52	0.740432	0.952	0.627	8.77515e-48	3	Dynll1
Gm10260	3.43197e-52	0.603865	0.978	0.912	1.06573e-47	3	Gm10260
Fbl	3.98247e-52	0.628134	0.86	0.458	1.23668e-47	3	Fbl
Cox5b	1.2682e-51	0.532314	0.994	0.934	3.93814e-47	3	Cox5b
Lbp2	1.54599e-51	0.494496	0.783	0.328	4.80076e-47	3	Lbp
Mrpl18	2.66743e-51	0.68558	0.917	0.612	8.28317e-47	3	Mrpl18
S100a1	4.0665e-51	0.470181	0.656	0.249	1.26277e-46	3	S100a1
Rps27l	4.27429e-51	0.687759	0.971	0.82	1.3273e-46	3	Rps27l
Hnrnpc	5.69278e-51	0.535866	0.812	0.38	1.76778e-46	3	Hnrnpc
Haus4	6.87203e-51	0.250851	0.452	0.122	2.13397e-46	3	Haus4
Smc1a	1.00707e-50	0.58653	0.78	0.364	3.12724e-46	3	Smc1a
2010107E04Rik	1.03353e-50	0.565098	0.99	0.901	3.20941e-46	3	2010107E04Rik
Hnrnpab	1.07235e-50	0.770209	0.959	0.685	3.32998e-46	3	Hnrnpab
Rangap1	1.23911e-50	0.337884	0.433	0.119	3.84781e-46	3	Rangap1
Klf41	1.41457e-50	0.695677	0.659	0.267	4.39265e-46	3	Klf4
Ccnh	1.55048e-50	0.301161	0.548	0.169	4.81472e-46	3	Ccnh
Rps10	1.56157e-50	0.373192	1	0.979	4.84913e-46	3	Rps10
Swi5	1.60136e-50	0.621946	0.917	0.598	4.97271e-46	3	Swi5
Wdr12	1.96256e-50	0.358715	0.484	0.141	6.09432e-46	3	Wdr12
Canx	2.60346e-50	0.496547	0.828	0.381	8.08452e-46	3	Canx
Rpl8	2.71736e-50	0.411659	0.997	0.981	8.4382e-46	3	Rpl8
Ranbp1	3.21963e-50	0.921813	0.895	0.591	9.99793e-46	3	Ranbp1
Ppie	4.14397e-50	0.28443	0.564	0.177	1.28683e-45	3	Ppie
Rps3	6.36893e-50	0.391127	0.997	0.977	1.97774e-45	3	Rps3
Sfxn1	6.4522e-50	0.276067	0.475	0.136	2.0036e-45	3	Sfxn1
Mrpl51	3.72162e-49	0.521069	0.844	0.428	1.15567e-44	3	Mrpl51
Timm17b	3.96882e-49	0.34426	0.608	0.206	1.23244e-44	3	Timm17b
Npm11	7.16714e-49	0.743869	0.99	0.905	2.22561e-44	3	Npm1
Ncl	7.43767e-49	0.867284	0.975	0.751	2.30962e-44	3	Ncl
Nenf	7.63327e-49	0.347623	0.586	0.195	2.37036e-44	3	Nenf
Rpl21	1.02267e-48	0.439381	1	0.964	3.1757e-44	3	Rpl21
Ssrp1	1.06659e-48	0.434124	0.723	0.291	3.31208e-44	3	Ssrp1
Magoh	1.39826e-48	0.565091	0.924	0.566	4.34202e-44	3	Magoh
Rpl5	2.35415e-48	0.661203	0.997	0.895	7.31034e-44	3	Rpl5
Znhit3	5.75845e-48	0.303939	0.567	0.185	1.78817e-43	3	Znhit3
Lyar	5.77567e-48	0.516217	0.736	0.309	1.79352e-43	3	Lyar
Rpl15	5.88158e-48	0.434109	0.997	0.968	1.82641e-43	3	Rpl15
Far1	1.08345e-47	0.314953	0.525	0.165	3.36445e-43	3	Far1
Rps16	1.25729e-47	0.358457	1	0.984	3.90426e-43	3	Rps16
Elob	1.59629e-47	0.547788	0.99	0.888	4.95697e-43	3	Elob
Id11	1.61634e-47	0.48349	0.653	0.244	5.01923e-43	3	Id1
Hsp90aa1	1.66086e-47	0.838545	0.857	0.5	5.15746e-43	3	Hsp90aa1
Naa38	2.20317e-47	0.461416	0.752	0.323	6.8415e-43	3	Naa38
Tuba1b1	2.49233e-47	0.98916	0.831	0.508	7.73942e-43	3	Tuba1b
Psmb3	3.27382e-47	0.587566	0.981	0.887	1.01662e-42	3	Psmb3
Ssr4	5.82603e-47	0.628342	0.981	0.826	1.80916e-42	3	Ssr4
Nop10	6.12261e-47	0.817502	0.79	0.391	1.90125e-42	3	Nop10
Ndufb11	7.39218e-47	0.542891	0.987	0.85	2.29549e-42	3	Ndufb11
Bola2	8.93575e-47	0.653884	0.917	0.567	2.77482e-42	3	Bola2
Mcm4	1.90703e-46	0.293809	0.465	0.14	5.92191e-42	3	Mcm4
Atad5	2.6061e-46	0.262503	0.338	0.081	8.09273e-42	3	Atad5
Etfa	2.86054e-46	0.385946	0.739	0.301	8.88282e-42	3	Etfa
Commd1	3.31559e-46	0.421934	0.771	0.323	1.02959e-41	3	Commd1
Eef1d	4.40092e-46	0.587969	0.908	0.545	1.36662e-41	3	Eef1d
Uqcr10	4.41864e-46	0.539324	0.984	0.893	1.37212e-41	3	Uqcr10
Rps23	5.06851e-46	0.45145	1	0.984	1.57392e-41	3	Rps23
Rps5	5.23163e-46	0.430035	1	0.974	1.62458e-41	3	Rps5
Nhp2	6.32011e-46	0.700164	0.866	0.478	1.96258e-41	3	Nhp2
Agpat5	8.49314e-46	0.40896	0.666	0.257	2.63737e-41	3	Agpat5
Ywhae	8.59461e-46	0.552515	0.968	0.759	2.66888e-41	3	Ywhae
Mrps15	2.46527e-45	0.429707	0.79	0.342	7.6554e-41	3	Mrps15
Dbf4	2.69494e-45	0.558291	0.615	0.25	8.3686e-41	3	Dbf4
Hspd1	4.85045e-45	0.711447	0.752	0.352	1.50621e-40	3	Hspd1
Orc6	5.18454e-45	0.384137	0.459	0.145	1.60996e-40	3	Orc6
Nsmce1	8.72198e-45	0.271037	0.545	0.179	2.70844e-40	3	Nsmce1
Psmb4	9.04022e-45	0.535514	0.968	0.776	2.80726e-40	3	Psmb4
Gm140051	1.09096e-44	0.359371	0.608	0.219	3.38776e-40	3	Gm14005
Rpl4	1.92707e-44	0.562666	0.994	0.918	5.98413e-40	3	Rpl4
Rplp1	2.00349e-44	0.475123	1	0.983	6.22144e-40	3	Rplp1
Cox7b	2.66269e-44	0.586802	0.975	0.77	8.26846e-40	3	Cox7b
Arhgap11a	2.66421e-44	0.322904	0.424	0.123	8.27317e-40	3	Arhgap11a
Idh3a	2.6864e-44	0.323338	0.58	0.206	8.34207e-40	3	Idh3a
Prmt1	3.54576e-44	0.623085	0.815	0.429	1.10107e-39	3	Prmt1
Set	5.87107e-44	0.749117	0.917	0.65	1.82314e-39	3	Set
Hprt	7.43074e-44	0.468104	0.771	0.352	2.30747e-39	3	Hprt
mt-Atp6	1.2088e-43	0.445398	1	0.997	3.75367e-39	3	mt-Atp6
Cdc123	1.26168e-43	0.313567	0.675	0.251	3.9179e-39	3	Cdc123
S100a101	1.30566e-43	0.962124	0.908	0.695	4.05447e-39	3	S100a10
Spata7	1.32324e-43	0.614431	0.424	0.128	4.10906e-39	3	Spata7
Serbp1	1.36396e-43	0.601681	0.987	0.896	4.23551e-39	3	Serbp1
Blmh	1.56707e-43	0.279053	0.583	0.202	4.86622e-39	3	Blmh
Ssr2	2.02722e-43	0.517124	0.92	0.566	6.29512e-39	3	Ssr2
Srsf1	2.03339e-43	0.279332	0.525	0.176	6.3143e-39	3	Srsf1
Rpl35	2.12953e-43	0.39718	0.994	0.974	6.61283e-39	3	Rpl35
Treml21	2.16528e-43	0.335197	0.513	0.172	6.72385e-39	3	Treml2
Smc3	2.48871e-43	0.566641	0.796	0.41	7.72819e-39	3	Smc3
Pbdc1	2.64933e-43	0.332471	0.669	0.258	8.22695e-39	3	Pbdc1
Zswim7	2.85067e-43	0.456627	0.669	0.269	8.85219e-39	3	Zswim7
Ndufb3	3.64363e-43	0.556836	0.92	0.555	1.13146e-38	3	Ndufb3
Rpl31	5.51613e-43	0.42432	0.99	0.928	1.71292e-38	3	Rpl31
Cox7a2	5.66911e-43	0.502981	0.994	0.911	1.76043e-38	3	Cox7a2
Minos1	5.71508e-43	0.559411	0.962	0.761	1.7747e-38	3	Minos1
Snrpd3	5.87446e-43	0.567966	0.93	0.621	1.82419e-38	3	Snrpd3
Snrpb	6.32855e-43	0.506439	0.987	0.852	1.9652e-38	3	Snrpb
Rps21	1.20421e-42	0.402104	1	0.982	3.73944e-38	3	Rps21
Ap1s1	1.58766e-42	0.444948	0.742	0.322	4.93016e-38	3	Ap1s1
Rfc3	1.62457e-42	0.358798	0.506	0.174	5.04478e-38	3	Rfc3
S100a13	2.20346e-42	0.580755	0.901	0.569	6.84241e-38	3	S100a13
Tsfm	2.57267e-42	0.271894	0.58	0.204	7.9889e-38	3	Tsfm
Txndc5	2.73884e-42	0.270018	0.561	0.191	8.50492e-38	3	Txndc5
Pcna	3.35901e-42	0.469848	0.586	0.226	1.04307e-37	3	Pcna
Ddx39b	4.38171e-42	0.53272	0.936	0.567	1.36065e-37	3	Ddx39b
Il6st	4.79597e-42	0.355492	0.554	0.201	1.48929e-37	3	Il6st
Ifitm1	5.375e-42	0.875361	0.58	0.224	1.6691e-37	3	Ifitm1
Ift20	5.92728e-42	0.41023	0.723	0.308	1.8406e-37	3	Ift20
Hpf1	6.9316e-42	0.334607	0.659	0.261	2.15247e-37	3	Hpf1
Abce1	1.09337e-41	0.288726	0.525	0.176	3.39525e-37	3	Abce1
Ap3s11	1.21045e-41	0.609202	0.936	0.574	3.75881e-37	3	Ap3s1
Ndufb8	1.31843e-41	0.512003	0.984	0.887	4.09413e-37	3	Ndufb8
Ak6	1.65035e-41	0.274697	0.471	0.153	5.12483e-37	3	Ak6
Pdia6	1.88224e-41	0.562113	0.831	0.473	5.84491e-37	3	Pdia6
Ptpa	1.89412e-41	0.272659	0.583	0.204	5.88181e-37	3	Ptpa
Pdcd4	2.19654e-41	0.272615	0.643	0.25	6.8209e-37	3	Pdcd4
Atp5j	2.27696e-41	0.507768	0.981	0.853	7.07064e-37	3	Atp5j
Fubp1	2.75344e-41	0.434458	0.796	0.378	8.55025e-37	3	Fubp1
Eif3i	2.84618e-41	0.550266	0.965	0.694	8.83825e-37	3	Eif3i
Pebp1	2.92394e-41	0.702182	0.86	0.522	9.0797e-37	3	Pebp1
Dstn1	3.31699e-41	0.722559	0.882	0.571	1.03002e-36	3	Dstn
mt-Nd4l	3.41854e-41	0.604854	0.955	0.644	1.06156e-36	3	mt-Nd4l
Mdh1	4.06157e-41	0.490682	0.917	0.597	1.26124e-36	3	Mdh1
Chchd2	5.61686e-41	0.452762	0.987	0.931	1.7442e-36	3	Chchd2
Pigt	7.18587e-41	0.331277	0.691	0.276	2.23143e-36	3	Pigt
Add31	7.43913e-41	0.337537	0.551	0.197	2.31007e-36	3	Add3
Vars	1.01114e-40	0.253268	0.433	0.133	3.1399e-36	3	Vars
Anxa5	1.40396e-40	0.601131	0.869	0.525	4.35971e-36	3	Anxa5
Ybx11	2.25436e-40	0.521779	0.99	0.927	7.00047e-36	3	Ybx1
Denr	2.4538e-40	0.503289	0.838	0.441	7.6198e-36	3	Denr
Cox6c	2.73193e-40	0.467539	0.994	0.926	8.48348e-36	3	Cox6c
Hnrnpa11	4.09532e-40	0.562201	0.889	0.519	1.27172e-35	3	Hnrnpa1
Psma7	4.52453e-40	0.495098	0.975	0.889	1.405e-35	3	Psma7
Acadl1	5.11019e-40	0.454976	0.85	0.436	1.58687e-35	3	Acadl
Ss18l2	5.23344e-40	0.263338	0.478	0.154	1.62514e-35	3	Ss18l2
Rps4x	5.48293e-40	0.414683	1	0.981	1.70261e-35	3	Rps4x
Ybx3	6.23552e-40	0.539883	0.825	0.439	1.93631e-35	3	Ybx3
Dcps	7.22765e-40	0.266265	0.535	0.185	2.2444e-35	3	Dcps
Lman1	7.41047e-40	0.291529	0.624	0.243	2.30117e-35	3	Lman1
Bola3	8.22965e-40	0.430714	0.723	0.326	2.55555e-35	3	Bola3
Snrpa1	8.55841e-40	0.417827	0.742	0.351	2.65764e-35	3	Snrpa1
Rpl23a	8.77362e-40	0.577823	0.987	0.909	2.72447e-35	3	Rpl23a
Ndufa9	1.08411e-39	0.309666	0.697	0.287	3.36649e-35	3	Ndufa9
Mrps14	1.52303e-39	0.522288	0.955	0.711	4.72947e-35	3	Mrps14
Hspa9	2.10234e-39	0.37945	0.691	0.296	6.52841e-35	3	Hspa9
Pycr2	3.26747e-39	0.301893	0.561	0.203	1.01465e-34	3	Pycr2
Tars	4.07071e-39	0.252502	0.541	0.188	1.26408e-34	3	Tars
Ssbp1	4.15945e-39	0.416961	0.818	0.4	1.29163e-34	3	Ssbp1
Bola1	4.44455e-39	0.266447	0.459	0.151	1.38017e-34	3	Bola1
Eprs	5.5481e-39	0.316922	0.666	0.267	1.72285e-34	3	Eprs
Nudt21	8.57524e-39	0.512366	0.904	0.554	2.66287e-34	3	Nudt21
Lage3	8.96927e-39	0.259599	0.576	0.212	2.78523e-34	3	Lage3
Atp5k	1.21112e-38	0.51975	0.981	0.814	3.76089e-34	3	Atp5k
Ilf2	1.3285e-38	0.292414	0.646	0.257	4.12539e-34	3	Ilf2
Hnrnpu	1.52076e-38	0.597057	0.936	0.649	4.72242e-34	3	Hnrnpu
Hp1bp3	1.58824e-38	0.468638	0.685	0.313	4.93198e-34	3	Hp1bp3
Hsd17b10	1.60466e-38	0.390152	0.777	0.352	4.98294e-34	3	Hsd17b10
Ywhaq	1.65124e-38	0.489842	0.85	0.509	5.12761e-34	3	Ywhaq
Cenpx	1.92088e-38	0.41203	0.771	0.363	5.96491e-34	3	Cenpx
Gapdh	3.81404e-38	0.615823	0.994	0.96	1.18437e-33	3	Gapdh
Snrpd2	4.80067e-38	0.493561	0.968	0.784	1.49075e-33	3	Snrpd2
Polr2l	8.57702e-38	0.260587	0.615	0.232	2.66342e-33	3	Polr2l
Rps7	8.66889e-38	0.378933	1	0.973	2.69195e-33	3	Rps7
Cct5	8.68961e-38	0.533546	0.895	0.562	2.69838e-33	3	Cct5
Sdf2l1	1.10837e-37	0.38335	0.65	0.27	3.44182e-33	3	Sdf2l1
Sptssa	1.68197e-37	0.430192	0.873	0.476	5.22303e-33	3	Sptssa
Rps12-ps3	1.79907e-37	0.280527	0.618	0.236	5.58665e-33	3	Rps12-ps3
G3bp1	1.81158e-37	0.296796	0.615	0.241	5.62549e-33	3	G3bp1
Exosc8	2.03635e-37	0.471291	0.838	0.45	6.32347e-33	3	Exosc8
Hist2h2ac	3.41637e-37	0.253626	0.318	0.086	1.06089e-32	3	Hist2h2ac
Prdx3	3.43049e-37	0.277891	0.583	0.22	1.06527e-32	3	Prdx3
Tcp1	3.76465e-37	0.543124	0.885	0.564	1.16904e-32	3	Tcp1
Rpl6	4.01402e-37	0.378109	1	0.982	1.24647e-32	3	Rpl6
Exosc7	4.21963e-37	0.268549	0.529	0.19	1.31032e-32	3	Exosc7
Mrpl42	4.50225e-37	0.493136	0.866	0.485	1.39808e-32	3	Mrpl42
Ssr1	5.05619e-37	0.349783	0.758	0.343	1.5701e-32	3	Ssr1
Mrpl331	5.12288e-37	0.551583	0.962	0.807	1.59081e-32	3	Mrpl33
Sec61g1	6.05862e-37	0.480922	0.997	0.929	1.88138e-32	3	Sec61g
Nop56	8.04076e-37	0.339961	0.538	0.204	2.4969e-32	3	Nop56
Cox20	8.70878e-37	0.258529	0.615	0.233	2.70434e-32	3	Cox20
Abracl	8.84316e-37	0.506432	0.968	0.743	2.74606e-32	3	Abracl
Dek	9.27701e-37	0.652698	0.971	0.813	2.88079e-32	3	Dek
Prpf19	9.67775e-37	0.261019	0.631	0.242	3.00523e-32	3	Prpf19
Psmd1	1.0567e-36	0.340105	0.732	0.322	3.28139e-32	3	Psmd1
Cacybp	1.13562e-36	0.523872	0.879	0.508	3.52645e-32	3	Cacybp
Fkbp4	1.25649e-36	0.354942	0.51	0.186	3.90177e-32	3	Fkbp4
Cct8	1.50639e-36	0.484245	0.885	0.539	4.67779e-32	3	Cct8
Srsf2	1.54834e-36	0.583955	0.911	0.605	4.80806e-32	3	Srsf2
Exosc5	1.74228e-36	0.407873	0.599	0.251	5.4103e-32	3	Exosc5
Ruvbl1	1.83003e-36	0.301688	0.599	0.233	5.6828e-32	3	Ruvbl1
Nsd2	2.04497e-36	0.320324	0.519	0.19	6.35024e-32	3	Nsd2
Esyt1	2.22703e-36	0.264911	0.497	0.177	6.91558e-32	3	Esyt1
Cct3	2.40985e-36	0.36108	0.723	0.335	7.4833e-32	3	Cct3
Ckap5	4.22601e-36	0.36673	0.424	0.143	1.3123e-31	3	Ckap5
Nudcd2	5.9916e-36	0.35959	0.643	0.274	1.86057e-31	3	Nudcd2
Fam96a1	6.41079e-36	0.530538	0.975	0.803	1.99074e-31	3	Fam96a
Rps15	8.24666e-36	0.500634	1	0.945	2.56083e-31	3	Rps15
Rpn1	8.7637e-36	0.321607	0.726	0.323	2.72139e-31	3	Rpn1
mt-Nd1	1.20364e-35	0.590562	0.99	0.938	3.73765e-31	3	mt-Nd1
Bzw1	1.663e-35	0.477653	0.959	0.699	5.16411e-31	3	Bzw1
Dnajc15	2.4129e-35	0.258982	0.602	0.234	7.49277e-31	3	Dnajc15
Mpc1	4.69454e-35	0.480835	0.939	0.633	1.4578e-30	3	Mpc1
Hddc2	5.76652e-35	0.335794	0.646	0.271	1.79068e-30	3	Hddc2
Psmd14	6.21104e-35	0.443692	0.825	0.466	1.92871e-30	3	Psmd14
Mif1	6.24737e-35	0.819186	0.901	0.587	1.94e-30	3	Mif
Txn1	7.7344e-35	0.454292	0.987	0.886	2.40176e-30	3	Txn1
Polr2d	7.98835e-35	0.326957	0.672	0.277	2.48062e-30	3	Polr2d
Uqcrb	8.57992e-35	0.543442	0.975	0.847	2.66432e-30	3	Uqcrb
Tmed31	9.67212e-35	0.497948	0.854	0.465	3.00348e-30	3	Tmed3
Galk1	9.95284e-35	0.276679	0.354	0.106	3.09065e-30	3	Galk1
Samm50	1.17131e-34	0.419431	0.838	0.474	3.63727e-30	3	Samm50
Nans	1.53591e-34	0.266941	0.589	0.229	4.76946e-30	3	Nans
Ostc	1.64844e-34	0.443519	0.933	0.627	5.1189e-30	3	Ostc
Hdgf	1.71053e-34	0.519925	0.939	0.683	5.31172e-30	3	Hdgf
Timm50	2.0324e-34	0.357607	0.726	0.342	6.3112e-30	3	Timm50
Slbp1	2.98069e-34	0.494588	0.742	0.383	9.25593e-30	3	Slbp
Plp21	3.25117e-34	0.509466	0.79	0.43	1.00958e-29	3	Plp2
Cdkn2d1	3.61167e-34	0.566023	0.917	0.59	1.12153e-29	3	Cdkn2d
Psip1	3.66915e-34	0.289559	0.42	0.142	1.13938e-29	3	Psip1
Usp1	3.69137e-34	0.377546	0.701	0.334	1.14628e-29	3	Usp1
Usp14	3.69246e-34	0.286871	0.624	0.257	1.14662e-29	3	Usp14
Mrpl35	3.76175e-34	0.430218	0.889	0.537	1.16814e-29	3	Mrpl35
Grpel1	4.26664e-34	0.462602	0.895	0.546	1.32492e-29	3	Grpel1
Sh3bgrl31	4.70452e-34	0.483823	0.978	0.883	1.46089e-29	3	Sh3bgrl3
Dap	6.67486e-34	0.256567	0.78	0.365	2.07274e-29	3	Dap
Tmco1	7.2792e-34	0.388986	0.812	0.405	2.26041e-29	3	Tmco1
Smarcc1	9.82342e-34	0.287725	0.564	0.226	3.05047e-29	3	Smarcc1
Rasgrp21	1.06074e-33	0.328869	0.64	0.274	3.29392e-29	3	Rasgrp2
Ssna11	1.56408e-33	0.424971	0.898	0.512	4.85695e-29	3	Ssna1
Tmsb101	2.24312e-33	0.63425	0.994	0.937	6.96557e-29	3	Tmsb10
Pole4	2.28728e-33	0.390257	0.653	0.296	7.10269e-29	3	Pole4
Tomm5	3.1338e-33	0.53105	0.895	0.569	9.73138e-29	3	Tomm5
Cdk2ap1	3.35804e-33	0.314185	0.761	0.353	1.04277e-28	3	Cdk2ap1
Myl62	3.55506e-33	0.458889	0.997	0.925	1.10395e-28	3	Myl6
Btf3	3.75066e-33	0.37448	0.994	0.949	1.16469e-28	3	Btf3
Trmt112	3.84377e-33	0.494816	0.924	0.64	1.19361e-28	3	Trmt112
Cdv3	4.47257e-33	0.406652	0.777	0.403	1.38887e-28	3	Cdv3
Ndufaf8	4.86782e-33	0.3131	0.732	0.331	1.5116e-28	3	Ndufaf8
Zbtb8os	5.0301e-33	0.255355	0.656	0.274	1.562e-28	3	Zbtb8os
Ndufb9	5.36223e-33	0.406064	0.99	0.889	1.66513e-28	3	Ndufb9
Ssb	5.38666e-33	0.414267	0.946	0.666	1.67272e-28	3	Ssb
Atp5j2	5.91982e-33	0.422677	0.984	0.909	1.83828e-28	3	Atp5j2
Gm10076	7.18792e-33	0.412159	0.997	0.934	2.23206e-28	3	Gm10076
Tomm7	8.13125e-33	0.479386	0.978	0.812	2.525e-28	3	Tomm7
Eif3l	8.29777e-33	0.423214	0.806	0.448	2.57671e-28	3	Eif3l
Mrpl15	1.16748e-32	0.308005	0.726	0.338	3.62537e-28	3	Mrpl15
Uqcrq	1.17285e-32	0.40127	0.99	0.913	3.64205e-28	3	Uqcrq
Tfdp11	1.23689e-32	0.336817	0.5	0.19	3.84092e-28	3	Tfdp1
Ly6c21	1.64437e-32	0.665721	0.876	0.635	5.10627e-28	3	Ly6c2
Ndufa2	1.77294e-32	0.418739	0.987	0.839	5.50552e-28	3	Ndufa2
Dnajc2	2.00193e-32	0.399455	0.831	0.438	6.21658e-28	3	Dnajc2
Cycs	2.25108e-32	0.561706	0.908	0.62	6.99027e-28	3	Cycs
Ly6c11	2.8531e-32	0.638692	0.879	0.598	8.85974e-28	3	Ly6c1
Pih1d1	3.53692e-32	0.262523	0.586	0.235	1.09832e-27	3	Pih1d1
Vdac1	3.77233e-32	0.400833	0.803	0.439	1.17142e-27	3	Vdac1
Eif3b	4.5267e-32	0.281227	0.662	0.293	1.40568e-27	3	Eif3b
Chchd1	5.12344e-32	0.424562	0.892	0.498	1.59098e-27	3	Chchd1
Lsm3	5.33378e-32	0.431595	0.844	0.501	1.6563e-27	3	Lsm3
Pgam11	6.5091e-32	0.503826	0.968	0.792	2.02127e-27	3	Pgam1
Smdt11	6.86381e-32	0.444989	0.981	0.842	2.13142e-27	3	Smdt1
Dnajc19	8.07711e-32	0.438847	0.911	0.558	2.50818e-27	3	Dnajc19
Gsr1	8.09496e-32	0.403963	0.688	0.329	2.51373e-27	3	Gsr
Igf2bp3	8.40423e-32	0.468055	0.831	0.49	2.60977e-27	3	Igf2bp3
Mrpl22	9.13912e-32	0.366276	0.752	0.365	2.83797e-27	3	Mrpl22
Hist1h1e1	1.05716e-31	0.645569	0.653	0.312	3.28279e-27	3	Hist1h1e
Eif4g2	1.26272e-31	0.413773	0.955	0.659	3.92114e-27	3	Eif4g2
B4galnt1	1.43905e-31	0.295651	0.771	0.378	4.46867e-27	3	B4galnt1
Rpl38	1.60418e-31	0.359397	1	0.98	4.98147e-27	3	Rpl38
Gmps	1.80309e-31	0.318582	0.768	0.364	5.59912e-27	3	Gmps
Rpl11	1.99452e-31	0.341518	1	0.985	6.19358e-27	3	Rpl11
Lsm7	2.28083e-31	0.497526	0.876	0.513	7.08265e-27	3	Lsm7
Glo1	2.89348e-31	0.330252	0.818	0.42	8.98511e-27	3	Glo1
Rpn2	3.96511e-31	0.388436	0.834	0.462	1.23128e-26	3	Rpn2
Emg1	4.39504e-31	0.472412	0.885	0.564	1.36479e-26	3	Emg1
Ankrd13a	4.76473e-31	0.268572	0.646	0.283	1.47959e-26	3	Ankrd13a
Mrps33	5.26698e-31	0.463386	0.92	0.614	1.63555e-26	3	Mrps33
Nip7	5.30089e-31	0.250389	0.611	0.253	1.64609e-26	3	Nip7
Chchd7	5.48108e-31	0.283574	0.685	0.303	1.70204e-26	3	Chchd7
Morf4l2	6.34458e-31	0.278738	0.656	0.284	1.97018e-26	3	Morf4l2
Tkt1	1.03102e-30	0.454822	0.959	0.735	3.20162e-26	3	Tkt
Pomp	1.04571e-30	0.420869	0.975	0.775	3.24724e-26	3	Pomp
Asap11	1.1323e-30	0.397711	0.818	0.442	3.51612e-26	3	Asap1
Bloc1s2	1.17763e-30	0.329238	0.774	0.38	3.6569e-26	3	Bloc1s2
mt-Nd3	2.02509e-30	0.48333	0.943	0.667	6.2885e-26	3	mt-Nd3
Khk	3.55722e-30	0.290581	0.634	0.282	1.10462e-25	3	Khk
Mrpl2	3.61054e-30	0.363822	0.831	0.461	1.12118e-25	3	Mrpl2
Hspa4	4.06705e-30	0.37026	0.844	0.457	1.26294e-25	3	Hspa4
Nolc1	4.15892e-30	0.265625	0.576	0.241	1.29147e-25	3	Nolc1
Cuedc2	4.36977e-30	0.404647	0.904	0.545	1.35695e-25	3	Cuedc2
Atxn101	6.26916e-30	0.309136	0.678	0.31	1.94676e-25	3	Atxn10
Mrto4	6.80228e-30	0.329391	0.682	0.322	2.11231e-25	3	Mrto4
Clpp	8.27802e-30	0.312351	0.545	0.221	2.57058e-25	3	Clpp
H1f01	1.1404e-29	0.537447	0.729	0.371	3.54129e-25	3	H1f0
Mrpl28	1.43114e-29	0.353243	0.799	0.411	4.44412e-25	3	Mrpl28
Psma4	1.89746e-29	0.439213	0.962	0.752	5.89219e-25	3	Psma4
Gars	1.91469e-29	0.261927	0.608	0.257	5.94567e-25	3	Gars
Mrpl54	1.96654e-29	0.409511	0.841	0.471	6.1067e-25	3	Mrpl54
Tuba4a1	2.37624e-29	0.489111	0.768	0.431	7.37894e-25	3	Tuba4a
Arl6ip4	2.82835e-29	0.402946	0.946	0.643	8.78288e-25	3	Arl6ip4
Sap18	3.06561e-29	0.40335	0.959	0.709	9.51963e-25	3	Sap18
Ndufb5	3.19352e-29	0.404361	0.971	0.812	9.91684e-25	3	Ndufb5
Rad21	3.21607e-29	0.356077	0.643	0.302	9.98687e-25	3	Rad21
Gtpbp4	3.4893e-29	0.347636	0.685	0.332	1.08353e-24	3	Gtpbp4
Rrp15	3.53839e-29	0.27323	0.602	0.26	1.09877e-24	3	Rrp15
Tma7	3.58424e-29	0.40896	0.984	0.857	1.11301e-24	3	Tma7
Romo1	3.85147e-29	0.462175	0.955	0.716	1.196e-24	3	Romo1
Rps28	3.89173e-29	0.326595	0.997	0.966	1.2085e-24	3	Rps28
Uqcrc1	5.51145e-29	0.472087	0.924	0.644	1.71147e-24	3	Uqcrc1
Eif2s1	5.62614e-29	0.340913	0.707	0.355	1.74709e-24	3	Eif2s1
Mrpl57	7.4662e-29	0.395406	0.975	0.743	2.31848e-24	3	Mrpl57
Prpf8	7.70824e-29	0.306328	0.624	0.269	2.39364e-24	3	Prpf8
Rpl36al	9.99459e-29	0.428735	0.968	0.801	3.10362e-24	3	Rpl36al
Rcc2	1.09329e-28	0.255622	0.561	0.238	3.39498e-24	3	Rcc2
Lrrc59	1.24194e-28	0.288864	0.745	0.358	3.85659e-24	3	Lrrc59
Mrps36	1.68699e-28	0.325434	0.774	0.382	5.23861e-24	3	Mrps36
Snrnp40	1.96191e-28	0.329987	0.809	0.435	6.09232e-24	3	Snrnp40
Psmb6	1.9727e-28	0.396543	0.975	0.823	6.12582e-24	3	Psmb6
Lsm8	2.20836e-28	0.376182	0.825	0.448	6.85761e-24	3	Lsm8
Ndufv2	2.76067e-28	0.415395	0.965	0.746	8.57272e-24	3	Ndufv2
Txn2	2.77644e-28	0.296745	0.79	0.403	8.62169e-24	3	Txn2
Rps27a	2.87645e-28	0.346151	0.997	0.993	8.93224e-24	3	Rps27a
Mdh2	2.89472e-28	0.424285	0.939	0.717	8.98898e-24	3	Mdh2
Rnf126	3.05115e-28	0.259552	0.678	0.302	9.47473e-24	3	Rnf126
Psmb5	3.565e-28	0.406999	0.962	0.795	1.10704e-23	3	Psmb5
Pfkp	5.31667e-28	0.282733	0.672	0.314	1.65099e-23	3	Pfkp
Syncrip	5.57463e-28	0.311036	0.72	0.373	1.73109e-23	3	Syncrip
Sf3a3	6.56154e-28	0.292667	0.643	0.305	2.03755e-23	3	Sf3a3
Eef1g1	7.46674e-28	0.561863	0.879	0.621	2.31865e-23	3	Eef1g
Zfp706	8.20665e-28	0.47332	0.968	0.801	2.54841e-23	3	Zfp706
Rps13	8.23493e-28	0.303868	0.997	0.975	2.55719e-23	3	Rps13
Ndufb6	1.16372e-27	0.444163	0.955	0.717	3.61371e-23	3	Ndufb6
Ebna1bp2	1.35363e-27	0.322346	0.752	0.378	4.20342e-23	3	Ebna1bp2
Mrpl231	1.54696e-27	0.377557	0.895	0.594	4.80378e-23	3	Mrpl23
Rack1	1.64758e-27	0.403285	0.99	0.952	5.11622e-23	3	Rack1
Ndufs5	1.67971e-27	0.407845	0.904	0.678	5.216e-23	3	Ndufs5
Ndufa10	1.83622e-27	0.397955	0.92	0.642	5.70203e-23	3	Ndufa10
Strap	1.95632e-27	0.361926	0.834	0.468	6.07496e-23	3	Strap
Cyc1	2.25724e-27	0.412987	0.917	0.626	7.0094e-23	3	Cyc1
Hnrnpm	2.25932e-27	0.348307	0.879	0.552	7.01585e-23	3	Hnrnpm
Rdx	2.26564e-27	0.377144	0.908	0.587	7.0355e-23	3	Rdx
Pfdn1	2.35429e-27	0.309234	0.806	0.428	7.31079e-23	3	Pfdn1
Sh3bgrl	2.66047e-27	0.31866	0.732	0.369	8.26157e-23	3	Sh3bgrl
Mtch1	2.87959e-27	0.337976	0.863	0.483	8.942e-23	3	Mtch1
Srm	2.91043e-27	0.316003	0.36	0.128	9.03776e-23	3	Srm
Luc7l3	3.56844e-27	0.356647	0.764	0.396	1.10811e-22	3	Luc7l3
Ccdc115	3.58012e-27	0.3289	0.799	0.424	1.11173e-22	3	Ccdc115
Mrps26	5.14365e-27	0.387919	0.895	0.585	1.59726e-22	3	Mrps26
Manf	5.53516e-27	0.436343	0.904	0.608	1.71883e-22	3	Manf
Thoc71	5.86673e-27	0.401896	0.933	0.646	1.8218e-22	3	Thoc7
Aes1	5.87191e-27	0.38603	0.959	0.72	1.82341e-22	3	Aes
Prdx2	5.88471e-27	0.427243	0.758	0.392	1.82738e-22	3	Prdx2
Pfdn4	6.029e-27	0.257552	0.72	0.335	1.87219e-22	3	Pfdn4
Ndufv1	6.14949e-27	0.340168	0.857	0.497	1.9096e-22	3	Ndufv1
Gtf2h5	6.33136e-27	0.390369	0.93	0.686	1.96608e-22	3	Gtf2h5
Gnl3	7.43096e-27	0.305776	0.532	0.225	2.30754e-22	3	Gnl3
Arhgdib2	7.46136e-27	0.396304	0.984	0.923	2.31698e-22	3	Arhgdib
Rsl1d1	7.76129e-27	0.376263	0.787	0.445	2.41011e-22	3	Rsl1d1
Idh3g	7.86572e-27	0.287319	0.729	0.366	2.44254e-22	3	Idh3g
Psmb2	9.01391e-27	0.391434	0.975	0.845	2.79909e-22	3	Psmb2
2023-09-07	9.12018e-27	0.391433	0.914	0.601	2.83209e-22	3	2023-09-07
Gnas	9.86183e-27	0.376281	0.981	0.797	3.06239e-22	3	Gnas
Akr1b3	1.17285e-26	0.269772	0.79	0.392	3.64204e-22	3	Akr1b3
Ptbp1	1.47021e-26	0.268958	0.707	0.333	4.56543e-22	3	Ptbp1
Tmsb4x1	1.90787e-26	0.440055	0.997	0.993	5.92452e-22	3	Tmsb4x
Ndufb2	1.97346e-26	0.318702	0.742	0.392	6.1282e-22	3	Ndufb2
Mfsd10	2.72533e-26	0.29897	0.71	0.356	8.46297e-22	3	Mfsd10
Rgcc1	3.04087e-26	0.302468	0.455	0.183	9.44283e-22	3	Rgcc
Snrpc	3.2407e-26	0.368779	0.927	0.607	1.00634e-21	3	Snrpc
Smim11	3.94166e-26	0.301919	0.717	0.357	1.224e-21	3	Smim11
Cmtm7	4.68425e-26	0.590605	0.955	0.74	1.4546e-21	3	Cmtm7
Dazap1	5.99644e-26	0.291975	0.825	0.443	1.86208e-21	3	Dazap1
Anapc13	6.81826e-26	0.269007	0.707	0.333	2.11727e-21	3	Anapc13
Dmac1	7.11893e-26	0.260606	0.697	0.332	2.21064e-21	3	Dmac1
Tmem1471	8.60816e-26	0.372164	0.892	0.565	2.67309e-21	3	Tmem147
Nudt19	8.87386e-26	0.256836	0.576	0.259	2.7556e-21	3	Nudt19
Psme2	9.54013e-26	0.358121	0.917	0.607	2.9625e-21	3	Psme2
Cmpk1	1.03344e-25	0.334418	0.815	0.447	3.20913e-21	3	Cmpk1
Srp9	1.07589e-25	0.365242	0.987	0.912	3.34095e-21	3	Srp9
Gm11361	1.08268e-25	0.337016	0.809	0.455	3.36206e-21	3	Gm11361
Cct4	1.17968e-25	0.321984	0.793	0.451	3.66324e-21	3	Cct4
Anxa21	1.19988e-25	0.5962	0.924	0.762	3.72599e-21	3	Anxa2
Mpc2	1.4209e-25	0.40497	0.93	0.687	4.41231e-21	3	Mpc2
Ptges3	1.44681e-25	0.35345	0.774	0.433	4.49279e-21	3	Ptges3
Ldha	1.50536e-25	0.55799	0.971	0.852	4.6746e-21	3	Ldha
Nol7	1.75099e-25	0.350148	0.92	0.592	5.43734e-21	3	Nol7
Ola1	1.81208e-25	0.341735	0.85	0.471	5.62705e-21	3	Ola1
Rpl30	1.87625e-25	0.301449	0.997	0.981	5.8263e-21	3	Rpl30
Pnp	1.91849e-25	0.269584	0.799	0.429	5.95747e-21	3	Pnp
Ndufab1	1.97802e-25	0.438375	0.869	0.56	6.14233e-21	3	Ndufab1
Lamtor2	2.82938e-25	0.355499	0.933	0.604	8.78606e-21	3	Lamtor2
Sod1	2.87118e-25	0.326346	0.815	0.436	8.91588e-21	3	Sod1
Psmb1	2.87501e-25	0.343309	0.975	0.873	8.92776e-21	3	Psmb1
Serf2	3.08389e-25	0.347474	0.994	0.917	9.57641e-21	3	Serf2
Psmd13	3.2452e-25	0.362612	0.904	0.616	1.00773e-20	3	Psmd13
Eif1a	3.29146e-25	0.309356	0.72	0.373	1.0221e-20	3	Eif1a
Plscr1	3.77455e-25	0.335668	0.72	0.378	1.17211e-20	3	Plscr1
Chtop	4.07687e-25	0.255463	0.643	0.303	1.26599e-20	3	Chtop
St13	4.86759e-25	0.250014	0.736	0.372	1.51153e-20	3	St13
Cfl11	5.14203e-25	0.323591	0.994	0.956	1.59676e-20	3	Cfl1
Atp5g21	5.27414e-25	0.385399	0.994	0.906	1.63778e-20	3	Atp5g2
Tpr	5.78947e-25	0.421282	0.959	0.777	1.7978e-20	3	Tpr
Hist1h1c1	6.67557e-25	0.462303	0.78	0.439	2.07296e-20	3	Hist1h1c
2023-09-09	7.12897e-25	0.262908	0.615	0.287	2.21376e-20	3	2023-09-09
Sf3b6	7.32791e-25	0.348459	0.968	0.817	2.27554e-20	3	Sf3b6
Srp19	7.62803e-25	0.368256	0.924	0.663	2.36873e-20	3	Srp19
Mpp6	1.04067e-24	0.336178	0.729	0.382	3.2316e-20	3	Mpp6
Eif2s2	1.14769e-24	0.40954	0.949	0.777	3.56391e-20	3	Eif2s2
Tmem2561	1.20545e-24	0.4274	0.975	0.791	3.74328e-20	3	Tmem256
Supt16	1.21278e-24	0.356011	0.777	0.43	3.76605e-20	3	Supt16
Naca	1.33981e-24	0.30862	0.994	0.965	4.16053e-20	3	Naca
Mat2a	1.52521e-24	0.309271	0.682	0.357	4.73623e-20	3	Mat2a
Smn1	1.68248e-24	0.351842	0.885	0.522	5.22461e-20	3	Smn1
Baz1a	2.2419e-24	0.388597	0.93	0.659	6.96177e-20	3	Baz1a
Ndufs2	2.59038e-24	0.341959	0.889	0.581	8.04391e-20	3	Ndufs2
Snu13	3.06977e-24	0.423356	0.93	0.693	9.53257e-20	3	Snu13
Plgrkt	3.71406e-24	0.340664	0.86	0.528	1.15333e-19	3	Plgrkt
Nudc	4.64159e-24	0.361187	0.885	0.558	1.44135e-19	3	Nudc
Ndufa11	4.74535e-24	0.352457	0.978	0.791	1.47357e-19	3	Ndufa11
Txnl1	5.45228e-24	0.321975	0.892	0.576	1.6931e-19	3	Txnl1
Mcts1	5.80206e-24	0.279597	0.777	0.413	1.80171e-19	3	Mcts1
Rpl22l11	7.10825e-24	0.36753	0.981	0.854	2.20733e-19	3	Rpl22l1
Psmc3	7.4124e-24	0.330696	0.895	0.606	2.30177e-19	3	Psmc3
Slirp	7.69622e-24	0.301966	0.809	0.449	2.38991e-19	3	Slirp
Timm13	9.49078e-24	0.359291	0.904	0.587	2.94717e-19	3	Timm13
Pnn	1.44463e-23	0.336996	0.869	0.545	4.486e-19	3	Pnn
Nsmce4a	1.4783e-23	0.339752	0.86	0.544	4.59055e-19	3	Nsmce4a
Slc25a51	1.57871e-23	0.380076	0.987	0.883	4.90237e-19	3	Slc25a5
Mrpl121	1.902e-23	0.400792	0.803	0.485	5.90627e-19	3	Mrpl12
Hspe1	2.35633e-23	0.479562	0.898	0.592	7.31711e-19	3	Hspe1
Mrps18c	2.45871e-23	0.368086	0.933	0.676	7.63502e-19	3	Mrps18c
mt-Cytb	2.88597e-23	0.451392	1	0.983	8.96181e-19	3	mt-Cytb
Selenof	3.00814e-23	0.342599	0.949	0.766	9.34116e-19	3	Selenof
Mbd3	3.97638e-23	0.255542	0.615	0.296	1.23479e-18	3	Mbd3
Arl1	4.37536e-23	0.294139	0.809	0.467	1.35868e-18	3	Arl1
Jpt1	5.23684e-23	0.458679	0.863	0.575	1.6262e-18	3	Jpt1
Hnrnpd	5.86764e-23	0.402934	0.946	0.743	1.82208e-18	3	Hnrnpd
Churc1	6.09392e-23	0.256541	0.764	0.4	1.89234e-18	3	Churc1
Ndufa5	6.14518e-23	0.386711	0.933	0.68	1.90826e-18	3	Ndufa5
Rpl36	7.83739e-23	0.289533	0.997	0.981	2.43374e-18	3	Rpl36
Cks2	1.14498e-22	0.496483	0.71	0.42	3.55552e-18	3	Cks2
Siva11	1.16991e-22	0.444349	0.892	0.585	3.63291e-18	3	Siva1
Sub1	1.20687e-22	0.331749	0.99	0.907	3.7477e-18	3	Sub1
Alas11	1.23278e-22	0.347509	0.481	0.212	3.82815e-18	3	Alas1
Eloc	1.67662e-22	0.337699	0.917	0.617	5.20642e-18	3	Eloc
Ppm1g	1.90178e-22	0.253956	0.685	0.356	5.90559e-18	3	Ppm1g
Rps25	2.18661e-22	0.346038	0.994	0.952	6.79007e-18	3	Rps25
Psmc5	2.80346e-22	0.301709	0.828	0.498	8.70558e-18	3	Psmc5
Rex1bd	4.02732e-22	0.326681	0.892	0.595	1.2506e-17	3	Rex1bd
Sf3b5	4.50822e-22	0.325339	0.971	0.733	1.39994e-17	3	Sf3b5
Mapre1	4.85911e-22	0.290482	0.863	0.533	1.5089e-17	3	Mapre1
Ten1	5.6867e-22	0.295519	0.869	0.51	1.76589e-17	3	Ten1
Vim1	6.73739e-22	0.494785	0.984	0.947	2.09216e-17	3	Vim
Eif3c	8.04232e-22	0.351417	0.924	0.687	2.49738e-17	3	Eif3c
Ndufs4	9.30724e-22	0.298138	0.92	0.626	2.89018e-17	3	Ndufs4
Arl6ip1	1.00923e-21	0.591262	0.895	0.582	3.13395e-17	3	Arl6ip1
Brd7	1.07749e-21	0.252005	0.768	0.422	3.34594e-17	3	Brd7
Ndufb101	1.16128e-21	0.324681	0.959	0.813	3.60611e-17	3	Ndufb10
Ndufa31	1.29318e-21	0.398565	0.965	0.717	4.01571e-17	3	Ndufa3
Vdac3	1.37146e-21	0.330548	0.917	0.66	4.25879e-17	3	Vdac3
Gorasp2	2.02074e-21	0.280406	0.752	0.408	6.27501e-17	3	Gorasp2
Psma3	2.34151e-21	0.354376	0.978	0.816	7.27109e-17	3	Psma3
Rbbp4	2.48316e-21	0.315528	0.745	0.433	7.71097e-17	3	Rbbp4
Gpx11	2.95698e-21	0.416114	0.997	0.939	9.18232e-17	3	Gpx1
Nars	3.19885e-21	0.257496	0.752	0.424	9.93338e-17	3	Nars
Cuta	3.90803e-21	0.317176	0.895	0.611	1.21356e-16	3	Cuta
Dad11	4.20827e-21	0.318869	0.978	0.809	1.30679e-16	3	Dad1
Phf5a	5.14224e-21	0.319061	0.939	0.655	1.59682e-16	3	Phf5a
Tfdp2	5.28039e-21	0.297147	0.315	0.119	1.63972e-16	3	Tfdp2
Suclg1	6.46724e-21	0.307526	0.882	0.554	2.00827e-16	3	Suclg1
Ncapd3	6.98274e-21	0.292565	0.449	0.197	2.16835e-16	3	Ncapd3
Cct7	8.53041e-21	0.309484	0.866	0.562	2.64895e-16	3	Cct7
Tomm20	1.24098e-20	0.342346	0.981	0.823	3.85361e-16	3	Tomm20
P4hb	1.52697e-20	0.265452	0.834	0.481	4.74169e-16	3	P4hb
U2af1	1.66824e-20	0.345807	0.927	0.691	5.18037e-16	3	U2af1
Rpl7	1.81914e-20	0.256683	1	0.967	5.64898e-16	3	Rpl7
Uqcc2	2.04401e-20	0.291615	0.79	0.455	6.34727e-16	3	Uqcc2
Mrps16	2.13308e-20	0.260811	0.857	0.513	6.62385e-16	3	Mrps16
Lman2	2.90375e-20	0.321382	0.959	0.718	9.017e-16	3	Lman2
Kmt5a	3.02904e-20	0.271699	0.79	0.452	9.40606e-16	3	Kmt5a
Smc6	4.67847e-20	0.304094	0.869	0.567	1.45281e-15	3	Smc6
Phb2	6.61775e-20	0.364786	0.93	0.709	2.05501e-15	3	Phb2
Ndufb4	8.1197e-20	0.306807	0.971	0.786	2.52141e-15	3	Ndufb4
Ppp1cc	9.7984e-20	0.331326	0.885	0.615	3.0427e-15	3	Ppp1cc
Bsg	1.4306e-19	0.33602	0.908	0.611	4.44243e-15	3	Bsg
Smarca5	1.75927e-19	0.277612	0.799	0.494	5.46307e-15	3	Smarca5
Cox7c	1.79862e-19	0.351966	0.994	0.933	5.58525e-15	3	Cox7c
Wbp11	1.86642e-19	0.2687	0.822	0.473	5.79579e-15	3	Wbp11
Calr	1.99589e-19	0.4472	0.825	0.516	6.19784e-15	3	Calr
Suz12	2.44957e-19	0.268723	0.643	0.34	7.60664e-15	3	Suz12
Psma6	2.61656e-19	0.320353	0.975	0.801	8.1252e-15	3	Psma6
Cox6b1	2.73183e-19	0.291331	0.99	0.925	8.48316e-15	3	Cox6b1
Uqcrc2	3.04272e-19	0.256713	0.898	0.597	9.44857e-15	3	Uqcrc2
Cast	3.8105e-19	0.264071	0.771	0.472	1.18327e-14	3	Cast
Ufc1	6.89783e-19	0.283093	0.908	0.592	2.14198e-14	3	Ufc1
Cct2	7.91735e-19	0.309671	0.873	0.623	2.45858e-14	3	Cct2
F13a11	7.96919e-19	0.353461	0.761	0.468	2.47467e-14	3	F13a1
Polr2j	1.0728e-18	0.300633	0.892	0.601	3.33138e-14	3	Polr2j
Emc6	1.14904e-18	0.314476	0.895	0.627	3.56812e-14	3	Emc6
Atp5h	1.30012e-18	0.276068	0.987	0.912	4.03728e-14	3	Atp5h
Ndufa13	2.69981e-18	0.308556	0.962	0.771	8.38371e-14	3	Ndufa1
Ywhah	4.91722e-18	0.290463	0.885	0.577	1.52694e-13	3	Ywhah
Rpl27	7.53987e-18	0.256315	0.99	0.927	2.34136e-13	3	Rpl27
Psma1	1.16542e-17	0.287086	0.959	0.727	3.61898e-13	3	Psma1
Psmd6	1.50378e-17	0.258668	0.882	0.583	4.66969e-13	3	Psmd6
Eny2	1.52306e-17	0.265903	0.825	0.527	4.72956e-13	3	Eny2
AC160336.1	1.58934e-17	0.345171	0.624	0.349	4.93538e-13	3	AC160336.1
Psmg4	1.7974e-17	0.298699	0.838	0.531	5.58147e-13	3	Psmg4
Psmd12	2.82285e-17	0.2625	0.873	0.571	8.7658e-13	3	Psmd12
Taf10	3.48701e-17	0.320085	0.914	0.698	1.08282e-12	3	Taf10
Psmd7	3.70389e-17	0.289557	0.85	0.558	1.15017e-12	3	Psmd7
Slc25a3	3.83129e-17	0.27316	0.99	0.91	1.18973e-12	3	Slc25a3
Eif3a	4.07712e-17	0.260188	0.889	0.593	1.26607e-12	3	Eif3a
Cope1	4.25094e-17	0.253794	0.939	0.633	1.32004e-12	3	Cope
Erp291	5.52187e-17	0.278422	0.962	0.731	1.71471e-12	3	Erp29
Glrx5	6.37967e-17	0.292806	0.901	0.622	1.98108e-12	3	Glrx5
Vps29	7.93578e-17	0.250371	0.914	0.606	2.4643e-12	3	Vps29
Psmc6	9.71509e-17	0.2622	0.882	0.582	3.01683e-12	3	Psmc6
Calm11	1.05163e-16	0.299545	0.981	0.903	3.26563e-12	3	Calm1
Cd24a1	1.22291e-16	0.359576	0.306	0.126	3.79752e-12	3	Cd24a
Uqcrfs1	1.36197e-16	0.291873	0.981	0.831	4.22934e-12	3	Uqcrfs1
Casp61	1.70129e-16	0.304033	0.713	0.429	5.28301e-12	3	Casp6
Ctcf	2.13822e-16	0.268339	0.764	0.477	6.63982e-12	3	Ctcf
Ube2n	3.16865e-16	0.26647	0.854	0.579	9.83962e-12	3	Ube2n
Bub3	6.72501e-16	0.363111	0.793	0.519	2.08832e-11	3	Bub3
Spcs2	8.6291e-16	0.267073	0.946	0.716	2.67959e-11	3	Spcs2
Ube2l3	1.20725e-15	0.265794	0.971	0.839	3.74886e-11	3	Ube2l3
1810037I17Rik1	1.22581e-15	0.340358	0.959	0.773	3.80651e-11	3	1810037I17Rik
Tmem14c	4.15753e-15	0.355763	0.981	0.808	1.29104e-10	3	Tmem14c
Psmb8	4.32096e-15	0.255807	0.981	0.887	1.34179e-10	3	Psmb8
F630028O10Rik1	4.54656e-15	0.403691	0.49	0.263	1.41184e-10	3	F630028O10Rik
Bri3bp1	4.84006e-15	0.258649	0.892	0.601	1.50298e-10	3	Bri3bp
Mrps21	5.36679e-15	0.25058	0.917	0.635	1.66655e-10	3	Mrps21
Psma2	5.65528e-15	0.256112	0.987	0.898	1.75613e-10	3	Psma2
Pgls	6.37102e-15	0.299915	0.959	0.768	1.97839e-10	3	Pgls
Flna2	8.50077e-15	0.295272	0.86	0.578	2.63974e-10	3	Flna
Pdia3	9.80257e-15	0.263646	0.889	0.657	3.04399e-10	3	Pdia3
Polr2k	1.21072e-14	0.266568	0.952	0.72	3.75965e-10	3	Polr2k
Mrpl20	1.27582e-14	0.300535	0.978	0.785	3.96181e-10	3	Mrpl20
Rpl10	1.30976e-14	0.284669	0.997	0.955	4.06718e-10	3	Rpl10
Ppp1r14b	2.11742e-14	0.297641	0.812	0.529	6.57522e-10	3	Ppp1r14b
Sfpq	2.25273e-14	0.264257	0.946	0.739	6.99539e-10	3	Sfpq
Cops9	3.09256e-14	0.261387	0.952	0.761	9.60334e-10	3	Cops9
Pdcd5	3.56127e-14	0.286322	0.946	0.745	1.10588e-09	3	Pdcd5
Ube2m	6.82091e-14	0.322715	0.85	0.577	2.1181e-09	3	Ube2m
Mgst11	8.28735e-14	0.324166	0.882	0.75	2.57347e-09	3	Mgst1
Sem11	9.95088e-14	0.253765	0.997	0.954	3.09005e-09	3	Sem1
S100a41	1.43359e-13	0.419732	0.739	0.527	4.45174e-09	3	S100a4
Ly6e1	1.58563e-13	0.268714	0.949	0.759	4.92385e-09	3	Ly6e
Rpl371	2.10666e-13	0.251318	1	0.985	6.54181e-09	3	Rpl37
Sumo2	2.29847e-13	0.299956	0.975	0.854	7.13743e-09	3	Sumo2
Pycard1	3.57166e-12	0.301299	0.806	0.596	1.10911e-07	3	Pycard
H2afj1	3.98699e-12	0.253241	0.997	0.893	1.23808e-07	3	H2afj
Tpm3	5.07434e-12	0.269296	0.901	0.687	1.57574e-07	3	Tpm3
Rsad2	0	3.32161	0.872	0.081	0	4	Rsad2
Ifit3b	8.25455e-263	1.47004	0.665	0.051	2.56329e-258	4	Ifit3b
Ifit2	2.35184e-248	2.40381	0.893	0.129	7.30316e-244	4	Ifit2
Ifit1	2.04553e-243	2.26125	0.847	0.114	6.352e-239	4	Ifit1
Mx1	1.15526e-234	2.12406	0.872	0.131	3.58744e-230	4	Mx1
Ifit3	1.45672e-226	2.43771	0.921	0.164	4.52354e-222	4	Ifit3
Iigp1	5.92753e-217	1.42933	0.678	0.069	1.84068e-212	4	Iigp1
Gbp5	2.87707e-213	1.40291	0.612	0.056	8.93416e-209	4	Gbp5
Cmpk2	1.35237e-212	1.17283	0.521	0.037	4.19951e-208	4	Cmpk2
Phf11d	4.4353e-202	1.67649	0.826	0.132	1.37729e-197	4	Phf11d
Gbp2b	3.34946e-201	1.60078	0.752	0.103	1.04011e-196	4	Gbp2b
Gbp2	5.1788e-197	1.91484	0.901	0.177	1.60817e-192	4	Gbp2
Ifit1bl1	2.14231e-191	0.933225	0.384	0.019	6.65252e-187	4	Ifit1bl1
Gm4951	1.84288e-184	1.22497	0.715	0.095	5.72271e-180	4	Gm4951
Cxcl10	1.58213e-178	3.83797	0.504	0.045	4.913e-174	4	Cxcl10
Ifi205	2.46081e-173	1.14572	0.504	0.044	7.64156e-169	4	Ifi205
Isg15	4.82048e-162	3.01065	0.988	0.364	1.4969e-157	4	Isg15
Gbp3	1.38577e-160	1.28864	0.62	0.084	4.30324e-156	4	Gbp3
Usp18	1.23959e-146	1.43851	0.727	0.138	3.84931e-142	4	Usp18
Ifi44	2.26612e-141	1.65824	0.921	0.271	7.03698e-137	4	Ifi44
Ifi47	1.03157e-140	1.71879	0.864	0.231	3.20334e-136	4	Ifi47
Phf11b	2.34416e-138	1.56807	0.785	0.176	7.27932e-134	4	Phf11b
Isg20	4.87139e-138	1.5719	0.711	0.14	1.51271e-133	4	Isg20
Ifi208	4.70148e-135	1.02016	0.649	0.106	1.45995e-130	4	Ifi208
Gbp4	1.86275e-133	1.13095	0.715	0.135	5.78438e-129	4	Gbp4
Oasl2	2.82005e-128	1.00658	0.657	0.115	8.7571e-124	4	Oasl2
Tnfsf10	3.05957e-128	0.488078	0.264	0.013	9.50087e-124	4	Tnfsf10
Klrk1	7.33434e-127	0.871762	0.715	0.129	2.27753e-122	4	Klrk1
Oasl1	1.09202e-126	1.50468	0.798	0.199	3.39105e-122	4	Oasl1
Igtp	4.05099e-126	1.13884	0.715	0.151	1.25795e-121	4	Igtp
Ifi203	8.64031e-126	1.78321	0.921	0.314	2.68308e-121	4	Ifi203
Ifi206	1.00907e-123	0.765821	0.442	0.049	3.13346e-119	4	Ifi206
[truncated: 3,235 more rows]

## Sheet: neonatal BDL
	p_val	avg_log2FC	pct.1	pct.2	p_val_adj	cluster	gene
Mgst1	0	1.30084	0.968	0.612	0	0	Mgst1
Mmp8	2.41174e-292	1.60631	0.829	0.327	7.48918e-288	0	Mmp8
Msrb1	1.04518e-281	0.831599	0.994	0.925	3.24561e-277	0	Msrb1
Ifitm6	5.00336e-260	1.08476	0.966	0.646	1.55369e-255	0	Ifitm6
Emb	8.66959e-260	0.870127	0.994	0.842	2.69217e-255	0	Emb
Alox5ap	1.2807e-257	0.68375	0.998	0.942	3.97694e-253	0	Alox5ap
Arhgdib	1.53823e-254	0.703353	0.993	0.942	4.77667e-250	0	Arhgdib
Anxa1	9.58457e-250	0.928414	0.985	0.826	2.9763e-245	0	Anxa1
Klf13	7.56158e-240	0.78447	0.981	0.878	2.3481e-235	0	Klf13
Hp	1.03242e-237	0.951571	0.996	0.81	3.20596e-233	0	Hp
Tmpo	1.1617e-235	0.844098	0.946	0.643	3.60742e-231	0	Tmpo
Mcemp1	2.35486e-227	0.915717	0.961	0.609	7.31254e-223	0	Mcemp1
Hopx	2.92028e-221	1.026	0.952	0.672	9.06835e-217	0	Hopx
Sell	8.22391e-221	0.837761	0.711	0.249	2.55377e-216	0	Sell
Smpdl3a	2.88923e-218	0.780644	0.994	0.873	8.97192e-214	0	Smpdl3a
Ly6c2	2.31817e-214	0.96854	0.726	0.276	7.19862e-210	0	Ly6c2
Hmgb2	2.34071e-214	0.748127	0.982	0.849	7.26862e-210	0	Hmgb2
Lcn2	9.52709e-214	0.636091	0.821	0.385	2.95845e-209	0	Lcn2
Wfdc21	1.34454e-207	1.21082	0.802	0.364	4.17519e-203	0	Wfdc21
Samhd1	1.10766e-206	0.732724	0.995	0.895	3.43962e-202	0	Samhd1
Gda	8.4144e-204	0.960897	0.95	0.662	2.61292e-199	0	Gda
Gyg	3.95146e-202	0.858585	0.868	0.555	1.22705e-197	0	Gyg
Mtus1	2.07522e-201	0.681032	0.795	0.355	6.44418e-197	0	Mtus1
S100a11	1.74845e-198	0.809637	0.994	0.946	5.42947e-194	0	S100a11
S100a8	5.45951e-198	1.4353	0.987	0.904	1.69534e-193	0	S100a8
Add3	4.44143e-195	0.755361	0.881	0.523	1.3792e-190	0	Add3
Lrg1	6.14734e-190	1.32353	0.756	0.351	1.90893e-185	0	Lrg1
Ly6c1	1.39693e-188	0.981628	0.723	0.312	4.33789e-184	0	Ly6c1
S100a6	2.58541e-187	0.72719	0.998	0.952	8.02846e-183	0	S100a6
Ccnd3	2.49522e-181	0.69569	0.941	0.661	7.74842e-177	0	Ccnd3
Kdm7a	5.52416e-180	0.734782	0.971	0.785	1.71542e-175	0	Kdm7a
Lyz2	3.54794e-179	0.620005	1	0.99	1.10174e-174	0	Lyz2
Wfdc17	1.43509e-171	0.828291	0.992	0.878	4.45639e-167	0	Wfdc17
Cebpd	1.06156e-170	0.79331	0.911	0.645	3.29646e-166	0	Cebpd
Tspo	1.70965e-169	0.631862	0.99	0.947	5.30897e-165	0	Tspo
Taldo1	2.84377e-168	0.546984	0.995	0.953	8.83075e-164	0	Taldo1
Mrpl33	7.22264e-168	0.630702	0.964	0.858	2.24285e-163	0	Mrpl33
Cdc42ep3	7.54681e-166	0.626779	0.791	0.394	2.34351e-161	0	Cdc42ep3
Asap1	5.8023e-162	0.622732	0.948	0.729	1.80179e-157	0	Asap1
Cdkn2d	1.27889e-159	0.651333	0.819	0.459	3.97134e-155	0	Cdkn2d
Tmsb10	3.82387e-159	0.752224	0.989	0.958	1.18743e-154	0	Tmsb10
Lsp1	1.00954e-156	0.585951	0.992	0.906	3.13492e-152	0	Lsp1
Pi16	2.53602e-151	0.463131	0.604	0.226	7.8751e-147	0	Pi16
Svil	2.60256e-149	0.662402	0.871	0.581	8.08174e-145	0	Svil
F5	9.59444e-149	0.514215	0.49	0.148	2.97936e-144	0	F5
Rassf4	7.8413e-146	0.625617	0.952	0.748	2.43496e-141	0	Rassf4
Jaml	9.4003e-144	0.664588	0.902	0.606	2.91908e-139	0	Jaml
Arhgap26	3.48532e-143	0.564985	0.717	0.347	1.0823e-138	0	Arhgap26
Akap13	1.17079e-141	0.635125	0.955	0.77	3.63567e-137	0	Akap13
C1galt1c1	6.36583e-141	0.679981	0.68	0.351	1.97678e-136	0	C1galt1c1
Glipr2	1.32557e-140	0.567407	0.69	0.32	4.1163e-136	0	Glipr2
Xdh	5.32578e-136	0.551633	0.8	0.465	1.65382e-131	0	Xdh
Zyx	1.09265e-132	0.597753	0.939	0.743	3.393e-128	0	Zyx
Ifitm2	8.20489e-132	0.551091	0.996	0.941	2.54786e-127	0	Ifitm2
Ccr2	2.36848e-131	0.602227	0.996	0.901	7.35486e-127	0	Ccr2
Nhsl2	1.04543e-130	0.423505	0.485	0.158	3.24638e-126	0	Nhsl2
Pira2	9.0147e-130	0.585947	0.982	0.826	2.79933e-125	0	Pira2
Gm9733	2.4302e-129	0.483143	0.653	0.293	7.5465e-125	0	Gm9733
Gcnt2	1.15319e-128	0.555758	0.854	0.511	3.581e-124	0	Gcnt2
Ltb4r1	1.36194e-128	0.582719	0.902	0.585	4.22923e-124	0	Ltb4r1
Gm15987	1.64374e-127	0.501184	0.624	0.271	5.10431e-123	0	Gm15987
Rara	2.97107e-127	0.537873	0.822	0.496	9.22607e-123	0	Rara
Fam96a	8.34192e-126	0.524029	0.961	0.85	2.59042e-121	0	Fam96a
Sem1	2.16216e-125	0.39416	0.991	0.95	6.71416e-121	0	Sem1
Fam129a	4.82436e-124	0.542492	0.87	0.582	1.49811e-119	0	Fam129a
Napsa	3.13891e-123	0.522168	0.987	0.86	9.74727e-119	0	Napsa
Myadm	6.92188e-122	0.599889	0.865	0.6	2.14945e-117	0	Myadm
Ddi2	3.95406e-121	0.562353	0.828	0.572	1.22786e-116	0	Ddi2
C3	4.62868e-121	0.619658	0.942	0.68	1.43734e-116	0	C3
Fbxl5	1.02774e-119	0.605164	0.864	0.591	3.19143e-115	0	Fbxl5
Gpcpd1	1.12339e-119	0.556823	0.82	0.503	3.48847e-115	0	Gpcpd1
Ampd3	3.73501e-119	0.404093	0.526	0.196	1.15983e-114	0	Ampd3
Il17ra	1.89949e-118	0.510771	0.958	0.73	5.8985e-114	0	Il17ra
S100a9	2.42641e-118	0.912598	0.89	0.733	7.53472e-114	0	S100a9
Ms4a8a	5.82136e-117	0.558398	0.756	0.43	1.80771e-112	0	Ms4a8a
Prtn3	8.95138e-117	0.450288	0.549	0.222	2.77967e-112	0	Prtn3
Tpd52	1.45865e-115	0.485437	0.989	0.896	4.52955e-111	0	Tpd52
Pdlim1	2.23074e-115	0.429837	0.515	0.201	6.92712e-111	0	Pdlim1
Serp1	2.45874e-115	0.470407	0.973	0.879	7.63511e-111	0	Serp1
F13a1	8.82169e-115	0.780995	0.92	0.657	2.7394e-110	0	F13a1
Sec11c	5.88594e-114	0.501844	0.953	0.796	1.82776e-109	0	Sec11c
Sirpb1c	1.84193e-113	0.542489	0.866	0.602	5.71974e-109	0	Sirpb1c
Tacstd2	8.11186e-113	0.375226	0.347	0.089	2.51897e-108	0	Tacstd2
Cd52	5.67215e-112	0.425321	0.996	0.964	1.76137e-107	0	Cd52
Pygl	1.02954e-111	0.552003	0.912	0.646	3.19703e-107	0	Pygl
Ppp2r5a	1.34599e-111	0.498596	0.933	0.773	4.17971e-107	0	Ppp2r5a
Nfam1	1.02509e-110	0.491945	0.938	0.764	3.18321e-106	0	Nfam1
AI839979	2.16937e-110	0.525478	0.601	0.286	6.73655e-106	0	AI839979
Plac8	1.95542e-109	0.676771	0.993	0.925	6.07216e-105	0	Plac8
Vcan	1.73053e-106	0.600539	0.799	0.426	5.37383e-102	0	Vcan
Svip	2.21153e-104	0.43632	0.721	0.399	6.86747e-100	0	Svip
Abcd2	2.37129e-102	0.419622	0.539	0.234	7.36357e-98	0	Abcd2
Klra2	3.21024e-102	0.495667	0.673	0.352	9.96875e-98	0	Klra2
Ifitm3	4.97626e-102	0.470844	0.997	0.954	1.54528e-97	0	Ifitm3
Sort1	4.82629e-101	0.401539	0.576	0.268	1.49871e-96	0	Sort1
Trps1	2.80453e-100	0.482407	0.94	0.712	8.70892e-96	0	Trps1
Ahnak	4.87369e-100	0.530859	0.986	0.883	1.51343e-95	0	Ahnak
St3gal4	8.47207e-100	0.460822	0.772	0.496	2.63083e-95	0	St3gal4
Gpx1	1.49126e-99	0.346528	0.995	0.965	4.63081e-95	0	Gpx1
Arhgap15	3.70449e-99	0.4634	0.8	0.527	1.15035e-94	0	Arhgap15
Cybb	1.27486e-98	0.441477	0.996	0.915	3.95884e-94	0	Cybb
Ctdspl	1.72549e-98	0.324125	0.331	0.093	5.35817e-94	0	Ctdspl
Coro1a	7.57429e-98	0.356337	0.997	0.971	2.35205e-93	0	Coro1a
Rac2	7.71505e-98	0.405368	0.988	0.926	2.39575e-93	0	Rac2
Cytip	1.09929e-96	0.484677	0.966	0.776	3.41362e-92	0	Cytip
Csf3r	1.27127e-95	0.458243	0.801	0.509	3.94769e-91	0	Csf3r
Rab27a	1.88074e-95	0.342242	0.444	0.167	5.84025e-91	0	Rab27a
Gmfg	1.61278e-94	0.429613	0.979	0.891	5.00817e-90	0	Gmfg
Plcb1	7.07335e-94	0.42311	0.575	0.263	2.19649e-89	0	Plcb1
H2afz	1.74723e-93	0.444031	0.992	0.953	5.42567e-89	0	H2afz
Mia2	5.00108e-93	0.43709	0.957	0.828	1.55299e-88	0	Mia2
Pirb	2.22516e-92	0.430347	0.973	0.84	6.90979e-88	0	Pirb
Inpp5f	4.92922e-92	0.413835	0.614	0.314	1.53067e-87	0	Inpp5f
Atp11a	9.72305e-92	0.445817	0.48	0.214	3.0193e-87	0	Atp11a
H3f3a	5.13101e-91	0.293613	0.999	0.984	1.59333e-86	0	H3f3a
Ncf4	6.46417e-91	0.398076	0.996	0.932	2.00732e-86	0	Ncf4
Glud1	6.82248e-91	0.377394	0.971	0.889	2.11858e-86	0	Glud1
Chil3	1.16966e-90	0.890959	0.919	0.74	3.63214e-86	0	Chil3
Nfil3	6.5666e-90	0.522451	0.822	0.544	2.03912e-85	0	Nfil3
Il6ra	4.06166e-89	0.442935	0.889	0.673	1.26127e-84	0	Il6ra
Slpi	5.06935e-89	0.253569	0.865	0.531	1.57419e-84	0	Slpi
Ibtk	2.21582e-88	0.437824	0.63	0.347	6.88079e-84	0	Ibtk
Tmcc1	1.52703e-87	0.470376	0.811	0.569	4.7419e-83	0	Tmcc1
Ms4a6c	1.60857e-87	0.436589	0.993	0.903	4.99509e-83	0	Ms4a6c
Tarm1	1.87132e-87	0.380698	0.504	0.218	5.81102e-83	0	Tarm1
Dbi	1.90678e-87	0.412477	0.963	0.877	5.92112e-83	0	Dbi
Sptbn1	9.08449e-87	0.424871	0.798	0.545	2.82101e-82	0	Sptbn1
Ripor2	1.37011e-86	0.338769	0.505	0.223	4.25461e-82	0	Ripor2
Dgkg	6.18639e-86	0.358762	0.47	0.199	1.92106e-81	0	Dgkg
Anxa2	2.75891e-85	0.418273	0.992	0.89	8.56725e-81	0	Anxa2
Galnt9	6.01513e-85	0.258653	0.349	0.112	1.86788e-80	0	Galnt9
Aplp2	7.18934e-85	0.406739	0.879	0.675	2.23251e-80	0	Aplp2
Gm5150	7.25378e-85	0.488282	0.922	0.71	2.25252e-80	0	Gm5150
Dna2	1.01114e-84	0.37521	0.67	0.379	3.13988e-80	0	Dna2
Nfe2	3.01559e-84	0.311454	0.495	0.212	9.36433e-80	0	Nfe2
Sorl1	3.06436e-84	0.458293	0.871	0.65	9.51576e-80	0	Sorl1
Lyst	3.64121e-84	0.474794	0.772	0.499	1.1307e-79	0	Lyst
Hacd4	7.69526e-84	0.435737	0.918	0.688	2.38961e-79	0	Hacd4
Mfsd6	1.05981e-83	0.356344	0.566	0.274	3.29103e-79	0	Mfsd6
Lbr	6.11338e-83	0.402085	0.663	0.381	1.89839e-78	0	Lbr
Ccl6	9.67441e-83	0.402882	0.981	0.842	3.0042e-78	0	Ccl6
Dhrs7	4.05376e-82	0.402313	0.734	0.47	1.25882e-77	0	Dhrs7
Lgals3	4.10977e-82	0.324369	0.998	0.969	1.27621e-77	0	Lgals3
Dstn	5.46635e-82	0.385	0.888	0.704	1.69747e-77	0	Dstn
Slk	1.25802e-81	0.435882	0.944	0.792	3.90654e-77	0	Slk
Ikbkb	7.84312e-81	0.36951	0.941	0.761	2.43552e-76	0	Ikbkb
Bin2	1.04035e-79	0.398191	0.957	0.831	3.23059e-75	0	Bin2
Ncf2	1.15477e-79	0.380753	0.985	0.88	3.5859e-75	0	Ncf2
Cd302	1.31335e-79	0.40084	0.95	0.754	4.07834e-75	0	Cd302
Ogfrl1	3.54321e-79	0.419749	0.872	0.651	1.10027e-74	0	Ogfrl1
Rasgrp2	5.85799e-79	0.315593	0.729	0.421	1.81908e-74	0	Rasgrp2
Lbp	9.72088e-78	0.266632	0.303	0.091	3.01862e-73	0	Lbp
Bri3bp	2.23518e-77	0.361328	0.788	0.522	6.94092e-73	0	Bri3bp
Stom	5.10936e-77	0.343605	0.623	0.346	1.58661e-72	0	Stom
1110008P14Rik	5.27215e-77	0.397892	0.734	0.489	1.63716e-72	0	1110008P14Rik
Fam69a	5.70362e-77	0.352661	0.722	0.444	1.77115e-72	0	Fam69a
Sqor	6.83683e-77	0.374819	0.783	0.535	2.12304e-72	0	Sqor
Grk6	2.14346e-76	0.38356	0.723	0.47	6.65609e-72	0	Grk6
Acta2	5.45399e-76	0.298285	0.328	0.11	1.69363e-71	0	Acta2
Rasgrp4	8.13659e-76	0.350536	0.621	0.348	2.52666e-71	0	Rasgrp4
Cd33	1.69998e-75	0.484946	0.766	0.507	5.27896e-71	0	Cd33
Flna	2.73227e-75	0.351758	0.98	0.872	8.48451e-71	0	Flna
Lmo4	6.55075e-75	0.346528	0.703	0.439	2.03421e-70	0	Lmo4
Flot2	1.83985e-74	0.361903	0.571	0.317	5.71327e-70	0	Flot2
Fcor	3.32402e-74	0.276932	0.304	0.099	1.03221e-69	0	Fcor
Rhou	1.7129e-73	0.367161	0.498	0.24	5.31907e-69	0	Rhou
Auh	1.79742e-73	0.364624	0.645	0.397	5.58152e-69	0	Auh
Ly6e	1.99024e-73	0.429476	0.983	0.85	6.18029e-69	0	Ly6e
Atg3	4.30205e-73	0.400463	0.888	0.715	1.33592e-68	0	Atg3
Tnfaip2	1.20087e-72	0.390909	0.801	0.508	3.72905e-68	0	Tnfaip2
Nin	2.10242e-72	0.410531	0.831	0.621	6.52866e-68	0	Nin
Ddhd1	2.62304e-72	0.414608	0.763	0.521	8.14531e-68	0	Ddhd1
Dock8	5.16358e-72	0.379497	0.858	0.675	1.60345e-67	0	Dock8
Ier2	1.21574e-71	0.437009	0.971	0.818	3.77523e-67	0	Ier2
Ccdc125	1.2793e-71	0.277236	0.434	0.183	3.9726e-67	0	Ccdc125
Foxp1	3.87338e-71	0.372058	0.83	0.6	1.2028e-66	0	Foxp1
Itgb7	6.08958e-71	0.350257	0.758	0.488	1.891e-66	0	Itgb7
Prr13	8.6322e-71	0.343297	0.958	0.833	2.68056e-66	0	Prr13
Sirpb1b	8.9852e-71	0.308093	0.574	0.31	2.79017e-66	0	Sirpb1b
Rnf149	2.84228e-70	0.399028	0.98	0.869	8.82613e-66	0	Rnf149
C1rl	6.62715e-70	0.290009	0.351	0.136	2.05793e-65	0	C1rl
Ccdc88c	8.80552e-70	0.261221	0.405	0.162	2.73438e-65	0	Ccdc88c
Sec61b	1.1791e-69	0.347658	0.973	0.924	3.66145e-65	0	Sec61b
Rplp0	2.14885e-69	0.260498	0.997	0.988	6.67283e-65	0	Rplp0
Sp140	2.66522e-69	0.400265	0.721	0.483	8.27632e-65	0	Sp140
Degs1	1.4815e-68	0.359571	0.849	0.655	4.6005e-64	0	Degs1
Hspa8	1.87469e-68	0.463445	0.999	0.985	5.82147e-64	0	Hspa8
Sbno2	2.42635e-68	0.412614	0.85	0.669	7.53454e-64	0	Sbno2
Hebp1	1.65893e-67	0.377282	0.89	0.698	5.15148e-63	0	Hebp1
Vim	1.94107e-67	0.363337	0.999	0.963	6.02761e-63	0	Vim
Ap2a2	5.03841e-67	0.361577	0.848	0.661	1.56458e-62	0	Ap2a2
Zfp706	6.78371e-67	0.344375	0.955	0.826	2.10655e-62	0	Zfp706
D1Ertd622e	1.48634e-66	0.356169	0.816	0.6	4.61555e-62	0	D1Ertd622e
Vrk1	1.7504e-66	0.310994	0.669	0.411	5.43552e-62	0	Vrk1
Sirpb1a	2.30662e-66	0.314534	0.655	0.399	7.16275e-62	0	Sirpb1a
Cox7a2l	3.68261e-66	0.358674	0.969	0.898	1.14356e-61	0	Cox7a2l
Olfm1	6.47909e-66	0.277497	0.547	0.282	2.01195e-61	0	Olfm1
Ptpn1	3.07235e-65	0.324345	0.99	0.92	9.54056e-61	0	Ptpn1
AB124611	7.4221e-65	0.373052	0.956	0.816	2.30479e-60	0	AB124611
Atg101	8.26337e-65	0.345443	0.701	0.475	2.56603e-60	0	Atg101
Rgs3	1.25628e-64	0.310183	0.542	0.287	3.90111e-60	0	Rgs3
Igfbp6	1.59983e-64	0.344205	0.581	0.323	4.96796e-60	0	Igfbp6
Slfn1	6.27204e-64	0.427878	0.754	0.49	1.94766e-59	0	Slfn1
Lims1	1.56982e-62	0.346116	0.887	0.706	4.87476e-58	0	Lims1
Pstpip1	1.61186e-62	0.334283	0.814	0.611	5.0053e-58	0	Pstpip1
Dok3	1.93709e-62	0.331933	0.843	0.636	6.01526e-58	0	Dok3
Atrn	1.00256e-60	0.307553	0.497	0.263	3.11324e-56	0	Atrn
Dusp22	1.22123e-60	0.306833	0.682	0.437	3.7923e-56	0	Dusp22
Tmem38b	1.38065e-60	0.298242	0.699	0.462	4.28734e-56	0	Tmem38b
Smap2	3.17025e-60	0.316069	0.839	0.676	9.84457e-56	0	Smap2
Vsir	6.28781e-60	0.334481	0.956	0.838	1.95255e-55	0	Vsir
Nr4a1	1.91564e-59	0.413641	0.901	0.697	5.94864e-55	0	Nr4a1
Scand1	2.03943e-59	0.289238	0.982	0.925	6.33306e-55	0	Scand1
Ndufb11	2.71844e-59	0.312078	0.939	0.852	8.44158e-55	0	Ndufb11
Cers6	3.36207e-59	0.329082	0.855	0.629	1.04402e-54	0	Cers6
Rassf5	4.76156e-59	0.283325	0.767	0.522	1.47861e-54	0	Rassf5
Selplg	6.83568e-59	0.251678	0.9	0.706	2.12268e-54	0	Selplg
Rnasel	9.54908e-59	0.316841	0.565	0.322	2.96528e-54	0	Rnasel
Mfsd14b	9.99785e-59	0.3111	0.723	0.491	3.10463e-54	0	Mfsd14b
Snx20	1.20138e-58	0.305831	0.885	0.729	3.73064e-54	0	Snx20
1110008F13Rik	1.42571e-58	0.306578	0.976	0.885	4.42726e-54	0	1110008F13Rik
Spata6	1.5962e-58	0.255379	0.537	0.296	4.95668e-54	0	Spata6
Aldh2	2.40431e-58	0.28024	0.949	0.851	7.46612e-54	0	Aldh2
Tm6sf1	5.08606e-58	0.32336	0.961	0.815	1.57937e-53	0	Tm6sf1
Cast	5.11598e-58	0.346321	0.836	0.655	1.58867e-53	0	Cast
Cpt1a	8.12547e-58	0.31224	0.62	0.39	2.5232e-53	0	Cpt1a
Hipk1	1.59724e-57	0.311552	0.799	0.587	4.9599e-53	0	Hipk1
Slfn2	3.3313e-57	0.354876	0.98	0.889	1.03447e-52	0	Slfn2
Arhgap45	6.25477e-57	0.277379	0.884	0.704	1.94229e-52	0	Arhgap45
Zfyve9	7.31701e-57	0.277996	0.666	0.407	2.27215e-52	0	Zfyve9
Fosl2	8.17039e-57	0.359887	0.733	0.494	2.53715e-52	0	Fosl2
Ptprc	1.1668e-56	0.286879	0.996	0.952	3.62327e-52	0	Ptprc
Plbd1	1.36357e-56	0.295194	0.929	0.734	4.23429e-52	0	Plbd1
Fgr	1.37005e-56	0.303488	0.935	0.744	4.25442e-52	0	Fgr
Ctse	1.62345e-56	0.280078	0.617	0.369	5.04131e-52	0	Ctse
Rassf3	2.88694e-56	0.330139	0.746	0.52	8.96482e-52	0	Rassf3
Timm10b	3.65849e-56	0.317103	0.873	0.706	1.13607e-51	0	Timm10b
2023-03-01	5.05657e-56	0.314382	0.759	0.533	1.57022e-51	0	2023-03-01
Pik3cd	7.89883e-56	0.297162	0.791	0.58	2.45282e-51	0	Pik3cd
Stx11	1.04493e-55	0.275577	0.576	0.335	3.24481e-51	0	Stx11
Idh1	1.65009e-55	0.323038	0.813	0.599	5.12401e-51	0	Idh1
Tppp3	1.9802e-55	0.470895	0.458	0.241	6.1491e-51	0	Tppp3
Ap1s2	3.26051e-55	0.300825	0.924	0.739	1.01249e-50	0	Ap1s2
Xbp1	4.63979e-55	0.323877	0.927	0.8	1.44079e-50	0	Xbp1
Igsf6	8.84853e-55	0.315466	0.98	0.828	2.74773e-50	0	Igsf6
Cisd1	1.20748e-54	0.273497	0.56	0.343	3.7496e-50	0	Cisd1
Emilin2	1.61206e-54	0.280749	0.988	0.847	5.00592e-50	0	Emilin2
Gm1673	2.37016e-54	0.309142	0.399	0.194	7.36004e-50	0	Gm1673
Il13ra1	4.12835e-54	0.315943	0.858	0.652	1.28198e-49	0	Il13ra1
Pbx1	4.70084e-54	0.386339	0.521	0.3	1.45975e-49	0	Pbx1
Atp1a3	8.6424e-54	0.297395	0.57	0.338	2.68372e-49	0	Atp1a3
Ptpre	9.88974e-54	0.316587	0.912	0.74	3.07106e-49	0	Ptpre
Ppp1r15b	1.26031e-53	0.31809	0.71	0.498	3.91364e-49	0	Ppp1r15b
Fry	1.40309e-53	0.256548	0.412	0.199	4.35701e-49	0	Fry
Stx3	1.67095e-53	0.308654	0.677	0.448	5.1888e-49	0	Stx3
Stk38	2.70412e-53	0.286955	0.843	0.643	8.39712e-49	0	Stk38
Csgalnact2	4.67781e-53	0.283752	0.584	0.365	1.4526e-48	0	Csgalnact2
Asnsd1	6.61615e-53	0.300553	0.65	0.44	2.05451e-48	0	Asnsd1
Klf3	9.07988e-53	0.344217	0.879	0.707	2.81957e-48	0	Klf3
Tnfrsf21	1.28348e-52	0.258211	0.686	0.446	3.98558e-48	0	Tnfrsf21
Gadd45a	1.44048e-52	0.281923	0.274	0.103	4.47313e-48	0	Gadd45a
H2afj	1.96849e-52	0.304155	0.976	0.911	6.11274e-48	0	H2afj
Nrros	1.98363e-52	0.324947	0.924	0.77	6.15975e-48	0	Nrros
Cdc42se1	2.01326e-52	0.321106	0.884	0.741	6.25178e-48	0	Cdc42se1
Ms4a4c	2.34021e-52	0.376566	0.89	0.691	7.26706e-48	0	Ms4a4c
Fis1	3.78733e-52	0.265345	0.971	0.898	1.17608e-47	0	Fis1
Abca7	5.80359e-52	0.280437	0.559	0.335	1.80219e-47	0	Abca7
Bst1	1.06373e-51	0.320647	0.794	0.579	3.30321e-47	0	Bst1
Ckap4	1.10333e-51	0.280644	0.662	0.444	3.42618e-47	0	Ckap4
I830077J02Rik	2.61703e-51	0.265755	0.59	0.354	8.12668e-47	0	I830077J02Rik
Lyn	2.74607e-51	0.296175	0.989	0.908	8.52736e-47	0	Lyn
Gpr141	2.7537e-51	0.312478	0.853	0.622	8.55106e-47	0	Gpr141
Cnn2	4.32304e-51	0.282568	0.887	0.685	1.34243e-46	0	Cnn2
Klhl2	5.88324e-51	0.274388	0.579	0.347	1.82692e-46	0	Klhl2
Osbpl9	6.25812e-51	0.287473	0.814	0.633	1.94333e-46	0	Osbpl9
Psma7	6.78341e-51	0.265035	0.98	0.927	2.10645e-46	0	Psma7
Cfh	1.20544e-50	0.490713	0.781	0.643	3.74327e-46	0	Cfh
Nadk	1.43964e-50	0.288925	0.92	0.738	4.47051e-46	0	Nadk
Lamp2	2.18575e-50	0.280152	0.985	0.905	6.7874e-46	0	Lamp2
Fgd4	7.19111e-50	0.305284	0.82	0.596	2.23306e-45	0	Fgd4
Fes	9.37833e-50	0.292345	0.869	0.7	2.91225e-45	0	Fes
Ncoa1	1.04641e-49	0.264933	0.584	0.362	3.24942e-45	0	Ncoa1
Atp8b4	1.33903e-49	0.279824	0.726	0.504	4.15807e-45	0	Atp8b4
F630028O10Rik	1.7482e-49	0.33545	0.717	0.502	5.42869e-45	0	F630028O10Rik
Cd244	2.25002e-49	0.264958	0.629	0.393	6.987e-45	0	Cd244
Myd88	2.7231e-49	0.293883	0.764	0.557	8.45603e-45	0	Myd88
Ywhaz	5.56313e-49	0.259088	0.98	0.896	1.72752e-44	0	Ywhaz
Plod3	6.17463e-49	0.297487	0.799	0.61	1.91741e-44	0	Plod3
Usf1	1.38939e-48	0.259344	0.666	0.452	4.31447e-44	0	Usf1
Kctd20	1.73333e-48	0.268634	0.601	0.39	5.38251e-44	0	Kctd20
Wdr26	1.85369e-48	0.283799	0.944	0.858	5.75627e-44	0	Wdr26
Trem1	1.85939e-48	0.436505	0.606	0.381	5.77396e-44	0	Trem1
Rnaseh2c	4.18475e-48	0.281592	0.648	0.446	1.29949e-43	0	Rnaseh2c
Fam174a	4.73017e-48	0.28749	0.882	0.736	1.46886e-43	0	Fam174a
Lamtor4	6.50045e-48	0.297765	0.954	0.842	2.01859e-43	0	Lamtor4
Diaph1	1.27121e-47	0.281969	0.961	0.848	3.9475e-43	0	Diaph1
Gsr	2.56635e-47	0.291509	0.907	0.741	7.96928e-43	0	Gsr
Tifab	4.23181e-47	0.292487	0.928	0.781	1.3141e-42	0	Tifab
Snx1	4.32225e-47	0.280538	0.862	0.685	1.34219e-42	0	Snx1
Arhgap9	1.82808e-46	0.261486	0.786	0.597	5.67673e-42	0	Arhgap9
Tbl1xr1	2.84949e-46	0.254182	0.63	0.424	8.84852e-42	0	Tbl1xr1
Pnkp	4.15407e-46	0.286006	0.68	0.475	1.28996e-41	0	Pnkp
Mcub	4.23352e-46	0.285246	0.854	0.671	1.31463e-41	0	Mcub
Stk17b	4.24823e-46	0.365222	0.921	0.765	1.3192e-41	0	Stk17b
Casp1	1.16011e-45	0.273695	0.682	0.479	3.6025e-41	0	Casp1
Plaur	1.17165e-45	0.304778	0.867	0.655	3.63832e-41	0	Plaur
Bcl3	1.38287e-45	0.265806	0.562	0.339	4.29422e-41	0	Bcl3
Atp6v1a	1.53704e-45	0.28226	0.863	0.701	4.77297e-41	0	Atp6v1a
Fam111a	2.06216e-45	0.286981	0.56	0.35	6.40362e-41	0	Fam111a
Ndufb10	2.06765e-45	0.256192	0.91	0.799	6.42066e-41	0	Ndufb10
Pgd	2.39242e-45	0.268267	0.954	0.836	7.42917e-41	0	Pgd
Ssh2	4.05081e-45	0.300435	0.913	0.743	1.2579e-40	0	Ssh2
Aldh3b1	5.44195e-45	0.264985	0.771	0.564	1.68989e-40	0	Aldh3b1
Vcl	8.31417e-45	0.256399	0.53	0.316	2.5818e-40	0	Vcl
Rasa3	9.86799e-45	0.258425	0.774	0.569	3.06431e-40	0	Rasa3
Sgk3	1.86624e-44	0.255682	0.841	0.676	5.79523e-40	0	Sgk3
Phf20l1	2.05836e-44	0.256631	0.74	0.55	6.39181e-40	0	Phf20l1
Tmem256	2.17765e-44	0.285386	0.922	0.815	6.76225e-40	0	Tmem256
Ndufa6	2.18459e-44	0.26087	0.946	0.86	6.78381e-40	0	Ndufa6
1600014C10Rik	2.21891e-44	0.264549	0.527	0.323	6.8904e-40	0	1600014C10Rik
Limd2	2.59075e-44	0.26438	0.914	0.759	8.04506e-40	0	Limd2
Ttc7	3.16681e-44	0.271481	0.819	0.645	9.83389e-40	0	Ttc7
Pld4	4.61983e-44	0.251196	0.978	0.87	1.4346e-39	0	Pld4
Fn1	8.90221e-44	0.255945	0.955	0.76	2.7644e-39	0	Fn1
Stat3	9.8773e-44	0.277051	0.872	0.717	3.0672e-39	0	Stat3
Rnf10	1.23604e-43	0.273538	0.858	0.724	3.83827e-39	0	Rnf10
Xpr1	1.65507e-42	0.300405	0.663	0.47	5.13949e-38	0	Xpr1
Ptpn18	8.59143e-42	0.250201	0.972	0.897	2.6679e-37	0	Ptpn18
Klf2	8.66016e-42	0.360235	0.938	0.79	2.68924e-37	0	Klf2
Unc119	9.18493e-42	0.25564	0.785	0.594	2.8522e-37	0	Unc119
Glipr1	1.18133e-41	0.259013	0.713	0.498	3.66838e-37	0	Glipr1
Ms4a6b	1.4676e-41	0.262859	0.966	0.814	4.55733e-37	0	Ms4a6b
Saa3	5.28586e-41	0.279431	0.647	0.435	1.64142e-36	0	Saa3
Arpc1a	1.45904e-40	0.252163	0.865	0.726	4.53074e-36	0	Arpc1a
Cebpb	1.46906e-40	0.306603	1	0.956	4.56186e-36	0	Cebpb
Tnfrsf1a	2.56355e-40	0.261147	0.916	0.772	7.96061e-36	0	Tnfrsf1a
Dennd4a	2.85262e-40	0.262824	0.719	0.521	8.85823e-36	0	Dennd4a
Ythdf3	5.1193e-40	0.25218	0.686	0.503	1.5897e-35	0	Ythdf3
Tmem167	6.16819e-40	0.250824	0.925	0.82	1.91541e-35	0	Tmem167
S100a10	3.62717e-39	0.266026	0.97	0.846	1.12634e-34	0	S100a10
Gch1	3.67875e-39	0.250805	0.777	0.579	1.14236e-34	0	Gch1
Lilra6	8.91402e-39	0.287441	0.753	0.567	2.76807e-34	0	Lilra6
Ethe1	1.27139e-38	0.255718	0.801	0.613	3.94806e-34	0	Ethe1
Arhgap30	1.56381e-38	0.251803	0.966	0.887	4.85611e-34	0	Arhgap30
Cbl	2.22238e-38	0.258065	0.914	0.799	6.90117e-34	0	Cbl
Kmt5a	4.74204e-38	0.261006	0.802	0.627	1.47254e-33	0	Kmt5a
Pim1	6.62719e-37	0.3732	0.931	0.815	2.05794e-32	0	Pim1
Nupr1	1.14503e-36	0.25435	0.744	0.537	3.55566e-32	0	Nupr1
Socs3	5.55292e-36	0.493843	0.854	0.696	1.72435e-31	0	Socs3
Adgre5	9.66158e-36	0.266716	0.963	0.837	3.00021e-31	0	Adgre5
Midn	3.56925e-34	0.254805	0.603	0.427	1.10836e-29	0	Midn
Csrnp1	7.17966e-28	0.260172	0.453	0.302	2.2295e-23	0	Csrnp1
Btg2	8.06649e-23	0.279794	0.972	0.876	2.50489e-18	0	Btg2
Nfkbia	6.23233e-22	0.254255	0.933	0.839	1.93532e-17	0	Nfkbia
Slfn5	8.89868e-22	0.316278	0.745	0.606	2.76331e-17	0	Slfn5
S100a4	1.09535e-21	0.250956	0.937	0.82	3.4014e-17	0	S100a4
Hist1h1c	6.5938e-15	0.251111	0.69	0.574	2.04757e-10	0	Hist1h1c
Apoe	0	2.3753	1	0.953	0	1	Apoe
Lgmn	0	2.00079	0.998	0.789	0	1	Lgmn
Trem2	0	1.79448	0.909	0.45	0	1	Trem2
C3ar1	0	1.47099	0.852	0.237	0	1	C3ar1
Itgb5	0	1.28998	0.952	0.599	0	1	Itgb5
Tmem37	0	1.14746	0.689	0.157	0	1	Tmem37
Rgs10	0	1.05984	0.955	0.698	0	1	Rgs10
Rab3il1	0	0.86172	0.597	0.086	0	1	Rab3il1
Ctss	1.35334e-302	0.864392	1	0.95	4.20253e-298	1	Ctss
Aif1	4.94162e-292	1.34475	0.947	0.616	1.53452e-287	1	Aif1
Maf	6.70355e-290	1.3039	0.889	0.435	2.08165e-285	1	Maf
Grn	1.32094e-273	1.00294	0.993	0.906	4.1019e-269	1	Grn
Ly86	9.02364e-266	1.26273	0.948	0.719	2.80211e-261	1	Ly86
Dab2	2.10643e-265	1.34574	0.663	0.173	6.5411e-261	1	Dab2
Itga6	4.34e-261	0.761428	0.412	0.038	1.3477e-256	1	Itga6
Fcgr1	6.63273e-259	1.06883	0.953	0.635	2.05966e-254	1	Fcgr1
Tmem86a	2.09446e-256	0.869139	0.74	0.262	6.50394e-252	1	Tmem86a
Rnase4	3.24751e-256	1.17415	0.871	0.511	1.00845e-251	1	Rnase4
Snx5	3.85327e-244	0.893922	0.962	0.756	1.19656e-239	1	Snx5
Abcc3	2.4903e-243	0.773191	0.71	0.235	7.73312e-239	1	Abcc3
Hexb	2.02945e-242	1.1439	0.963	0.783	6.30205e-238	1	Hexb
Frmd4b	6.7976e-240	0.543215	0.411	0.044	2.11086e-235	1	Frmd4b
Axl	3.47568e-230	0.814437	0.516	0.101	1.0793e-225	1	Axl
Cx3cr1	6.05666e-228	1.36027	0.894	0.58	1.88077e-223	1	Cx3cr1
Selenop	1.58671e-220	1.36182	0.929	0.725	4.92721e-216	1	Selenop
Adap2	2.10634e-220	0.768574	0.759	0.315	6.54082e-216	1	Adap2
Ctsd	5.50941e-212	1.02236	0.998	0.928	1.71084e-207	1	Ctsd
Ftl1	3.42547e-210	0.727632	1	0.996	1.06371e-205	1	Ftl1
Abca1	1.18089e-203	0.825759	0.639	0.216	3.66703e-199	1	Abca1
Ctsb	2.23165e-198	1.17674	0.998	0.949	6.92993e-194	1	Ctsb
Tbxas1	4.37521e-191	0.64657	0.6	0.194	1.35863e-186	1	Tbxas1
Apobec1	5.97313e-190	0.889721	0.931	0.723	1.85483e-185	1	Apobec1
Slc7a8	9.7971e-183	0.749957	0.726	0.309	3.04229e-178	1	Slc7a8
Dhrs3	2.45802e-181	0.757475	0.795	0.399	7.63289e-177	1	Dhrs3
Ms4a7	2.17741e-177	0.907665	0.452	0.106	6.76152e-173	1	Ms4a7
Acp5	6.9887e-171	1.10225	0.716	0.336	2.1702e-166	1	Acp5
Cd300c2	4.98258e-170	0.760032	0.978	0.813	1.54724e-165	1	Cd300c2
Anxa3	2.55711e-167	0.800391	0.91	0.583	7.9406e-163	1	Anxa3
Stab1	1.13209e-166	0.698457	0.742	0.325	3.51547e-162	1	Stab1
Cxcl16	1.50736e-165	0.82361	0.558	0.175	4.68082e-161	1	Cxcl16
Csf1r	3.28301e-159	0.644471	0.989	0.87	1.01947e-154	1	Csf1r
Gna12	6.48952e-157	0.622107	0.602	0.245	2.01519e-152	1	Gna12
Sdc3	2.62266e-152	0.615437	0.619	0.24	8.14415e-148	1	Sdc3
Mertk	4.42752e-152	0.507874	0.536	0.167	1.37488e-147	1	Mertk
Spp1	4.01268e-151	2.07436	0.588	0.237	1.24606e-146	1	Spp1
Abcg1	4.51259e-151	0.683844	0.763	0.413	1.40129e-146	1	Abcg1
P2ry6	5.6748e-151	0.686272	0.895	0.632	1.7622e-146	1	P2ry6
Rgl1	7.18784e-147	0.554104	0.413	0.099	2.23204e-142	1	Rgl1
Gatm	3.17397e-146	0.91792	0.875	0.651	9.85614e-142	1	Gatm
Ifi44	6.35957e-146	0.832305	0.583	0.217	1.97484e-141	1	Ifi44
Hexa	8.24036e-146	0.613884	0.965	0.838	2.55888e-141	1	Hexa
C1qc	2.35125e-142	1.37442	0.316	0.053	7.30132e-138	1	C1qc
Lgals3bp	9.24827e-141	0.569099	0.485	0.154	2.87186e-136	1	Lgals3bp
Fcgr2b	1.14425e-139	0.714668	0.932	0.676	3.55324e-135	1	Fcgr2b
Ecm1	2.55655e-138	0.743943	0.666	0.314	7.93885e-134	1	Ecm1
Rgs1	1.72865e-137	1.38788	0.59	0.242	5.36796e-133	1	Rgs1
Igsf8	7.5949e-136	0.615613	0.854	0.602	2.35844e-131	1	Igsf8
Ifi44l	1.54118e-133	0.634446	0.525	0.189	4.78584e-129	1	Ifi44l
Hpgds	1.44753e-130	0.495055	0.267	0.038	4.49501e-126	1	Hpgds
Fcgr3	2.64342e-130	0.605778	0.989	0.871	8.20861e-126	1	Fcgr3
Cd93	2.93445e-128	0.77398	0.585	0.257	9.11235e-124	1	Cd93
Tnfrsf11a	9.5137e-128	0.547833	0.658	0.313	2.95429e-123	1	Tnfrsf11a
Bach2os	5.52752e-127	0.299312	0.27	0.04	1.71646e-122	1	Bach2os
Cd68	2.35217e-125	0.708866	0.968	0.874	7.30419e-121	1	Cd68
Lipa	1.75481e-123	0.734204	0.911	0.703	5.4492e-119	1	Lipa
P2rx4	7.67162e-123	0.553366	0.799	0.49	2.38227e-118	1	P2rx4
Rtp4	1.22693e-122	0.671718	0.695	0.353	3.80998e-118	1	Rtp4
Mmp14	8.62592e-122	0.556092	0.508	0.176	2.67861e-117	1	Mmp14
Lgals1	1.66993e-121	0.802328	0.971	0.881	5.18564e-117	1	Lgals1
Sdcbp	1.9755e-121	0.61515	0.973	0.902	6.13453e-117	1	Sdcbp
Fth1	7.35189e-121	0.544557	1	0.998	2.28298e-116	1	Fth1
Rasgef1b	1.0109e-118	0.479804	0.448	0.147	3.13914e-114	1	Rasgef1b
Npc2	1.32712e-117	0.470939	0.995	0.953	4.12109e-113	1	Npc2
Plekho1	1.4132e-117	0.531318	0.959	0.801	4.3884e-113	1	Plekho1
Ptma	1.68789e-117	0.429879	0.994	0.974	5.24142e-113	1	Ptma
Abhd12	1.99865e-116	0.592909	0.821	0.552	6.20641e-112	1	Abhd12
Cttnbp2nl	1.82323e-115	0.474626	0.552	0.236	5.66168e-111	1	Cttnbp2nl
Lair1	8.0279e-115	0.558903	0.834	0.516	2.4929e-110	1	Lair1
Lamp1	1.10023e-114	0.472619	0.998	0.949	3.41654e-110	1	Lamp1
Uap1l1	1.16377e-114	0.549806	0.585	0.28	3.61385e-110	1	Uap1l1
Ctsh	3.41696e-114	0.550051	0.983	0.888	1.06107e-109	1	Ctsh
Itm2b	3.42457e-114	0.507618	0.999	0.977	1.06343e-109	1	Itm2b
AU020206	1.17287e-112	0.424881	0.451	0.154	3.64213e-108	1	AU020206
C1qa	2.07877e-112	1.75314	0.323	0.078	6.45519e-108	1	C1qa
Nrp1	2.50185e-112	0.588644	0.587	0.278	7.76898e-108	1	Nrp1
Bst2	6.61113e-112	0.282581	0.878	0.636	2.05295e-107	1	Bst2
Adgre1	2.21636e-111	0.647142	0.774	0.482	6.88246e-107	1	Adgre1
Ptgs1	2.37326e-109	0.575297	0.475	0.178	7.3697e-105	1	Ptgs1
Ifnar2	3.07556e-109	0.55241	0.935	0.807	9.55054e-105	1	Ifnar2
Ophn1	4.6717e-109	0.326486	0.355	0.096	1.4507e-104	1	Ophn1
Ctsa	4.32476e-108	0.501242	0.991	0.914	1.34297e-103	1	Ctsa
Slc3a2	3.52813e-107	0.588513	0.904	0.716	1.09559e-102	1	Slc3a2
Ctsl	5.38197e-106	0.676562	0.988	0.841	1.67126e-101	1	Ctsl
Naa20	1.93226e-105	0.545538	0.737	0.476	6.00026e-101	1	Naa20
Ehd4	2.30612e-105	0.612894	0.89	0.719	7.1612e-101	1	Ehd4
1810011H11Rik	2.50277e-105	0.351498	0.341	0.089	7.77186e-101	1	1810011H11Rik
Tmem106a	3.19505e-105	0.555756	0.701	0.419	9.9216e-101	1	Tmem106a
Cebpa	2.49176e-104	0.616255	0.724	0.442	7.73766e-100	1	Cebpa
Pltp	1.52988e-102	0.703745	0.574	0.252	4.75073e-98	1	Pltp
Slc37a2	2.51059e-102	0.523768	0.591	0.285	7.79614e-98	1	Slc37a2
Pla2g15	3.34843e-102	0.46762	0.568	0.264	1.03979e-97	1	Pla2g15
Camk1	8.16839e-102	0.475682	0.606	0.302	2.53653e-97	1	Camk1
Selenow	1.03028e-101	0.536765	0.905	0.755	3.19932e-97	1	Selenow
Cd63	3.39133e-100	0.851634	0.293	0.068	1.05311e-95	1	Cd63
C1qb	3.61499e-100	1.66093	0.297	0.073	1.12256e-95	1	C1qb
Paox	1.4279e-99	0.33063	0.362	0.111	4.43406e-95	1	Paox
Tlr1	1.28922e-98	0.385976	0.424	0.155	4.00341e-94	1	Tlr1
Ifi203	2.5007e-96	0.68199	0.794	0.539	7.76543e-92	1	Ifi203
Blvrb	5.48376e-96	0.601378	0.727	0.474	1.70287e-91	1	Blvrb
Ybx1	1.00786e-95	0.382774	0.984	0.948	3.1297e-91	1	Ybx1
Mylip	8.01267e-95	0.398743	0.495	0.203	2.48818e-90	1	Mylip
Glul	1.49188e-94	0.554295	0.737	0.491	4.63274e-90	1	Glul
Ms4a6d	4.79134e-94	0.58914	0.988	0.863	1.48786e-89	1	Ms4a6d
Erp29	1.1727e-93	0.418719	0.99	0.926	3.64157e-89	1	Erp29
Pdlim4	1.52996e-92	0.3391	0.374	0.122	4.75099e-88	1	Pdlim4
Ctsz	2.31808e-91	0.448148	0.997	0.944	7.19832e-87	1	Ctsz
Colec12	1.08361e-90	0.521463	0.928	0.74	3.36494e-86	1	Colec12
Fam213b	1.23003e-90	0.397584	0.436	0.172	3.8196e-86	1	Fam213b
Fcgrt	6.57358e-90	0.612625	0.825	0.601	2.04129e-85	1	Fcgrt
Unc93b1	1.52697e-89	0.491339	0.986	0.901	4.74169e-85	1	Unc93b1
Parp1	1.46202e-88	0.433569	0.619	0.338	4.54002e-84	1	Parp1
Rcbtb2	2.57448e-88	0.478432	0.67	0.393	7.99454e-84	1	Rcbtb2
Mrpl23	3.27488e-88	0.4245	0.82	0.6	1.01695e-83	1	Mrpl23
Pebp1	2.19756e-87	0.400314	0.882	0.695	6.82408e-83	1	Pebp1
Frmd4a	5.05797e-87	0.317529	0.372	0.124	1.57065e-82	1	Frmd4a
Acp2	9.16008e-87	0.460822	0.643	0.347	2.84448e-82	1	Acp2
Tpp1	1.23548e-86	0.475746	0.76	0.533	3.83655e-82	1	Tpp1
Tubb2a	1.3217e-86	0.511852	0.623	0.364	4.10427e-82	1	Tubb2a
Gns	1.42379e-86	0.475979	0.84	0.625	4.42128e-82	1	Gns
Lpl	2.46228e-86	0.904215	0.413	0.154	7.6461e-82	1	Lpl
Dnase2a	3.41417e-86	0.494749	0.716	0.461	1.0602e-81	1	Dnase2a
Sesn1	9.17382e-86	0.282666	0.312	0.09	2.84874e-81	1	Sesn1
Fam105a	2.18256e-85	0.483603	0.938	0.799	6.77749e-81	1	Fam105a
H2-DMa	3.03381e-85	0.501228	0.881	0.706	9.42089e-81	1	H2-DMa
Mafb	1.32131e-84	0.586743	0.968	0.769	4.10306e-80	1	Mafb
Ncl	2.04048e-84	0.512542	0.943	0.83	6.33629e-80	1	Ncl
C1qbp	1.29422e-83	0.414292	0.693	0.436	4.01893e-79	1	C1qbp
Renbp	3.70763e-83	0.465586	0.599	0.327	1.15133e-78	1	Renbp
Clta	1.7757e-82	0.319606	0.984	0.958	5.51408e-78	1	Clta
Kcnk13	1.13102e-81	0.251751	0.309	0.091	3.51216e-77	1	Kcnk13
Idh2	2.45929e-81	0.379262	0.631	0.364	7.63683e-77	1	Idh2
Mpeg1	2.76044e-81	0.449705	0.995	0.915	8.57198e-77	1	Mpeg1
Asah1	3.31485e-81	0.432514	0.963	0.86	1.02936e-76	1	Asah1
Cstb	3.63412e-81	0.712908	0.95	0.88	1.1285e-76	1	Cstb
Tmsb4x	5.11812e-81	0.300234	1	1	1.58933e-76	1	Tmsb4x
Slc29a3	5.35772e-81	0.428584	0.58	0.314	1.66373e-76	1	Slc29a3
Zfp36l1	8.87977e-81	0.602378	0.924	0.738	2.75744e-76	1	Zfp36l1
Arrb2	1.3934e-80	0.438706	0.817	0.616	4.32694e-76	1	Arrb2
Tgfbr1	3.58745e-80	0.504715	0.797	0.554	1.11401e-75	1	Tgfbr1
Plau	4.71978e-80	0.419446	0.282	0.08	1.46563e-75	1	Plau
Slc11a1	7.5283e-80	0.461954	0.916	0.72	2.33776e-75	1	Slc11a1
Svbp	2.88815e-78	0.422321	0.81	0.597	8.96856e-74	1	Svbp
Fam20c	3.08688e-78	0.640039	0.607	0.342	9.5857e-74	1	Fam20c
mt-Nd2	1.66441e-77	0.359485	0.996	0.97	5.16848e-73	1	mt-Nd2
Hspe1	4.7778e-77	0.436317	0.883	0.742	1.48365e-72	1	Hspe1
Tnfsf12	1.7212e-76	0.430203	0.507	0.247	5.34483e-72	1	Tnfsf12
Slc29a1	1.46258e-75	0.272571	0.424	0.173	4.54174e-71	1	Slc29a1
Bmyc	3.26069e-75	0.315601	0.474	0.208	1.01254e-70	1	Bmyc
Pld3	7.48742e-75	0.38613	0.447	0.202	2.32507e-70	1	Pld3
Pea15a	1.13588e-74	0.355762	0.505	0.248	3.52725e-70	1	Pea15a
Atp13a2	3.04404e-73	0.412163	0.834	0.629	9.45265e-69	1	Atp13a2
Marcks	6.95969e-73	0.485663	0.955	0.832	2.16119e-68	1	Marcks
Clec4a2	2.933e-72	0.502397	0.926	0.762	9.10785e-68	1	Clec4a2
Dennd1a	3.44434e-71	0.358272	0.492	0.241	1.06957e-66	1	Dennd1a
Ccl24	3.75564e-71	0.709332	0.689	0.431	1.16624e-66	1	Ccl24
Rps2	9.82217e-71	0.315396	0.988	0.973	3.05008e-66	1	Rps2
Ada	1.47342e-70	0.277349	0.261	0.075	4.57543e-66	1	Ada
Atp2b1	3.26088e-70	0.40225	0.992	0.917	1.0126e-65	1	Atp2b1
mt-Nd1	4.90656e-70	0.331309	0.997	0.969	1.52363e-65	1	mt-Nd1
Lgals9	1.50179e-69	0.399251	0.718	0.483	4.66352e-65	1	Lgals9
Ppp1r14b	1.90451e-69	0.45604	0.837	0.679	5.91409e-65	1	Ppp1r14b
Akr1a1	2.28071e-69	0.400089	0.973	0.928	7.0823e-65	1	Akr1a1
Gusb	4.44631e-69	0.420598	0.874	0.729	1.38071e-64	1	Gusb
Dpp7	6.78249e-69	0.278657	0.324	0.119	2.10617e-64	1	Dpp7
Cd48	4.55084e-68	0.486492	0.879	0.708	1.41317e-63	1	Cd48
Pkib	4.8333e-67	0.436665	0.655	0.414	1.50088e-62	1	Pkib
Npm1	5.08954e-66	0.329636	0.959	0.941	1.58046e-61	1	Npm1
Daglb	2.26773e-65	0.372913	0.623	0.384	7.04197e-61	1	Daglb
Lrp1	3.01963e-65	0.4104	0.981	0.869	9.37686e-61	1	Lrp1
Neurl3	3.42536e-65	0.494261	0.859	0.663	1.06368e-60	1	Neurl3
Hsp90ab1	4.58158e-65	0.372067	0.993	0.965	1.42272e-60	1	Hsp90ab1
Comtd1	7.40513e-65	0.282362	0.369	0.154	2.29951e-60	1	Comtd1
Hprt	3.72354e-64	0.396638	0.857	0.711	1.15627e-59	1	Hprt
St13	8.1483e-64	0.380945	0.793	0.622	2.53029e-59	1	St13
Efhd2	1.57413e-63	0.36878	0.97	0.906	4.88815e-59	1	Efhd2
Rhoh	2.67895e-63	0.280292	0.41	0.186	8.31894e-59	1	Rhoh
Tmem176b	4.67682e-63	0.767693	0.654	0.416	1.45229e-58	1	Tmem176b
Anxa4	1.71786e-62	0.465849	0.665	0.456	5.33446e-58	1	Anxa4
Ctsc	5.04865e-62	0.444676	0.994	0.942	1.56776e-57	1	Ctsc
Amdhd2	6.2787e-62	0.399615	0.557	0.332	1.94972e-57	1	Amdhd2
Nt5dc2	6.73088e-62	0.366253	0.7	0.443	2.09014e-57	1	Nt5dc2
Psap	2.86377e-61	0.442918	1	0.971	8.89288e-57	1	Psap
Abcg3	7.62269e-61	0.333415	0.399	0.177	2.36707e-56	1	Abcg3
Timp2	1.88984e-60	0.438169	0.493	0.267	5.86852e-56	1	Timp2
Ntpcr	1.32072e-59	0.482896	0.649	0.458	4.10123e-55	1	Ntpcr
Naglu	3.82963e-59	0.267831	0.344	0.144	1.18921e-54	1	Naglu
Oas1a	8.35329e-59	0.356652	0.558	0.322	2.59395e-54	1	Oas1a
Ifi207	1.36833e-58	0.456832	0.821	0.625	4.24907e-54	1	Ifi207
Ptpra	6.90591e-58	0.369549	0.769	0.574	2.14449e-53	1	Ptpra
Rbfa	2.0641e-57	0.345995	0.695	0.496	6.40964e-53	1	Rbfa
mt-Nd4	4.22694e-57	0.26418	0.997	0.979	1.31259e-52	1	mt-Nd4
mt-Cytb	4.67743e-57	0.284463	0.997	0.981	1.45248e-52	1	mt-Cytb
Arl11	1.64561e-56	0.365496	0.663	0.442	5.1101e-52	1	Arl11
Tgfbr2	3.77568e-56	0.332443	0.614	0.392	1.17246e-51	1	Tgfbr2
Snx24	6.63007e-56	0.283532	0.507	0.279	2.05884e-51	1	Snx24
Ccr1	9.61246e-56	0.413031	0.921	0.696	2.98496e-51	1	Ccr1
Irf7	1.60919e-55	0.542882	0.722	0.526	4.997e-51	1	Irf7
Gsn	1.62225e-55	0.401518	0.86	0.68	5.03757e-51	1	Gsn
Il10rb	1.68607e-55	0.377223	0.82	0.661	5.23576e-51	1	Il10rb
Mtss1	1.74035e-55	0.295278	0.321	0.13	5.40432e-51	1	Mtss1
Creg1	2.25998e-55	0.381826	0.968	0.882	7.01792e-51	1	Creg1
Anxa5	5.08669e-55	0.416486	0.975	0.904	1.57957e-50	1	Anxa5
Myof	8.73579e-55	0.388923	0.656	0.421	2.71272e-50	1	Myof
Comt	1.56229e-54	0.308122	0.741	0.544	4.85137e-50	1	Comt
Gdi2	3.47065e-54	0.293662	0.975	0.932	1.07774e-49	1	Gdi2
Tubb5	5.89533e-54	0.352416	0.868	0.724	1.83068e-49	1	Tubb5
Mif	1.34184e-53	0.385506	0.891	0.72	4.16683e-49	1	Mif
Dgkz	2.35975e-53	0.349931	0.784	0.59	7.32772e-49	1	Dgkz
Eef1g	2.48762e-53	0.283537	0.94	0.869	7.7248e-49	1	Eef1g
Vwa5a	4.29105e-53	0.329806	0.683	0.466	1.3325e-48	1	Vwa5a
Ms4a6b1	1.16042e-52	0.43924	0.941	0.825	3.60344e-48	1	Ms4a6b
Cd84	1.46043e-52	0.451747	0.744	0.549	4.53506e-48	1	Cd84
Atpif1	1.54555e-52	0.349378	0.861	0.747	4.79938e-48	1	Atpif1
Gnl3	1.9264e-52	0.350511	0.505	0.287	5.98204e-48	1	Gnl3
Usp2	3.1612e-52	0.252725	0.35	0.158	9.81648e-48	1	Usp2
Rpl3	5.27816e-52	0.273234	0.994	0.976	1.63903e-47	1	Rpl3
Ifi204	5.34951e-52	0.464287	0.738	0.554	1.66118e-47	1	Ifi204
Scpep1	1.26617e-51	0.299897	0.543	0.323	3.93184e-47	1	Scpep1
Cyfip1	1.67131e-51	0.35012	0.937	0.824	5.18992e-47	1	Cyfip1
Nceh1	3.73408e-51	0.426994	0.561	0.354	1.15955e-46	1	Nceh1
Itgav	1.1062e-50	0.38294	0.629	0.413	3.43508e-46	1	Itgav
Itm2c	2.27558e-50	0.286681	0.81	0.646	7.06636e-46	1	Itm2c
Hspd1	1.0229e-48	0.346782	0.785	0.654	3.17641e-44	1	Hspd1
Ckb	1.45065e-48	0.289339	0.548	0.334	4.50471e-44	1	Ckb
Ldhb	1.91115e-48	0.510433	0.616	0.423	5.93468e-44	1	Ldhb
Snx2	2.07731e-48	0.32603	0.864	0.725	6.45068e-44	1	Snx2
Cd38	2.15486e-48	0.383097	0.576	0.367	6.6915e-44	1	Cd38
Rasa4	2.24575e-48	0.298303	0.523	0.304	6.97373e-44	1	Rasa4
Mndal	5.06203e-48	0.466738	0.87	0.73	1.57191e-43	1	Mndal
Lpxn	6.17059e-48	0.297871	0.499	0.294	1.91615e-43	1	Lpxn
Bcl2a1b	1.66482e-47	0.335135	0.625	0.389	5.16976e-43	1	Bcl2a1b
Dcxr	1.6915e-47	0.264305	0.458	0.26	5.2526e-43	1	Dcxr
Basp1	2.09969e-47	0.313974	0.593	0.341	6.52018e-43	1	Basp1
Lat2	2.83059e-47	0.325124	0.539	0.317	8.78982e-43	1	Lat2
Jun	2.99588e-47	0.512975	0.909	0.78	9.3031e-43	1	Jun
Mybbp1a	4.10779e-47	0.285215	0.544	0.337	1.27559e-42	1	Mybbp1a
Nudc	2.78713e-46	0.271812	0.797	0.651	8.65489e-42	1	Nudc
Isg15	5.06423e-46	0.469491	0.489	0.294	1.5726e-41	1	Isg15
Bcl2l1	5.17498e-46	0.256888	0.328	0.156	1.60699e-41	1	Bcl2l1
Park7	5.99143e-46	0.290117	0.878	0.777	1.86052e-41	1	Park7
Slc7a7	7.03393e-46	0.341941	0.76	0.606	2.18425e-41	1	Slc7a7
Blvra	1.26585e-45	0.31045	0.759	0.597	3.93086e-41	1	Blvra
Got1	3.32366e-45	0.256931	0.421	0.228	1.0321e-40	1	Got1
Cct3	5.39718e-45	0.327965	0.771	0.626	1.67599e-40	1	Cct3
Ifi202b	7.57502e-45	0.408552	0.802	0.641	2.35227e-40	1	Ifi202b
Nisch	1.51558e-44	0.300512	0.817	0.648	4.70632e-40	1	Nisch
1700017B05Rik	4.19012e-44	0.252785	0.368	0.185	1.30116e-39	1	1700017B05Rik
Bri3	5.11197e-43	0.360449	0.97	0.913	1.58742e-38	1	Bri3
Fcgr4	5.34552e-43	0.386114	0.751	0.56	1.65995e-38	1	Fcgr4
Fyb	9.84286e-43	0.315603	0.984	0.911	3.0565e-38	1	Fyb
Slc48a1	1.14013e-42	0.32171	0.572	0.397	3.54046e-38	1	Slc48a1
Wnk1	1.38651e-42	0.320263	0.919	0.795	4.30553e-38	1	Wnk1
Pepd	1.43102e-42	0.277137	0.631	0.45	4.44374e-38	1	Pepd
Colgalt1	1.45286e-42	0.287896	0.603	0.414	4.51157e-38	1	Colgalt1
Pdxk	2.03138e-42	0.272144	0.458	0.266	6.30805e-38	1	Pdxk
2510009E07Rik	2.58012e-42	0.251296	0.495	0.287	8.01204e-38	1	2510009E07Rik
Zfhx3	3.31573e-42	0.29734	0.485	0.291	1.02963e-37	1	Zfhx3
Gpr183	3.47789e-42	0.335779	0.396	0.21	1.07999e-37	1	Gpr183
Ndufc2	4.50755e-42	0.280333	0.882	0.768	1.39973e-37	1	Ndufc2
Arid5b	2.05201e-41	0.353911	0.666	0.487	6.37209e-37	1	Arid5b
Eif2ak2	2.13305e-41	0.286182	0.503	0.307	6.62375e-37	1	Eif2ak2
Ndufa12	4.03418e-41	0.304346	0.707	0.563	1.25273e-36	1	Ndufa12
AC149090.1	6.09983e-41	0.301334	0.562	0.374	1.89418e-36	1	AC149090.1
Rps27l	7.88154e-41	0.257494	0.934	0.889	2.44746e-36	1	Rps27l
Msr1	1.09548e-40	0.367239	0.911	0.76	3.4018e-36	1	Msr1
Fosb	1.58163e-40	0.5214	0.653	0.463	4.91143e-36	1	Fosb
Tuba1b	1.79473e-40	0.30549	0.716	0.576	5.57318e-36	1	Tuba1b
Ranbp1	2.12443e-40	0.300943	0.809	0.687	6.59698e-36	1	Ranbp1
Snx3	4.19245e-40	0.264903	0.942	0.883	1.30188e-35	1	Snx3
Ptpn181	4.54788e-40	0.29915	0.957	0.903	1.41225e-35	1	Ptpn18
Prdx1	1.02899e-39	0.302344	0.982	0.94	3.19533e-35	1	Prdx1
Cenpb	2.65802e-39	0.29789	0.805	0.671	8.25396e-35	1	Cenpb
Ski	1.02518e-38	0.279236	0.603	0.41	3.18351e-34	1	Ski
Cotl1	1.22285e-38	0.263943	0.986	0.945	3.79733e-34	1	Cotl1
Nr1h3	1.25942e-38	0.256129	0.324	0.156	3.91089e-34	1	Nr1h3
0610012G03Rik	5.03023e-38	0.27644	0.805	0.68	1.56204e-33	1	0610012G03Rik
Tcirg1	5.35355e-38	0.302816	0.752	0.584	1.66244e-33	1	Tcirg1
Vat1	6.02672e-38	0.339149	0.379	0.208	1.87148e-33	1	Vat1
Arl6ip1	8.04348e-38	0.254065	0.924	0.85	2.49774e-33	1	Arl6ip1
Ccl3	1.48937e-37	0.671021	0.578	0.39	4.62494e-33	1	Ccl3
Dok2	2.85363e-37	0.288079	0.68	0.486	8.86139e-33	1	Dok2
Tor3a	3.81756e-37	0.269186	0.493	0.311	1.18547e-32	1	Tor3a
Xaf1	4.36492e-37	0.282345	0.493	0.317	1.35544e-32	1	Xaf1
Cd81	6.51715e-37	0.251712	0.268	0.119	2.02377e-32	1	Cd81
Pnp	7.42593e-37	0.302309	0.805	0.661	2.30598e-32	1	Pnp
Fuca2	1.09802e-36	0.272323	0.753	0.603	3.40969e-32	1	Fuca2
Glmp	1.36062e-36	0.268678	0.801	0.691	4.22514e-32	1	Glmp
Fbl	1.68307e-36	0.27955	0.75	0.602	5.22644e-32	1	Fbl
Rgs2	3.96877e-36	0.412219	0.908	0.792	1.23242e-31	1	Rgs2
Osbpl11	4.76701e-36	0.283955	0.424	0.264	1.4803e-31	1	Osbpl11
Man2b1	1.50888e-35	0.297654	0.985	0.928	4.68554e-31	1	Man2b1
Hmox2	1.95223e-35	0.273451	0.804	0.676	6.06226e-31	1	Hmox2
Srgap2	6.4422e-35	0.285881	0.647	0.495	2.0005e-30	1	Srgap2
Serinc3	9.25292e-35	0.287742	0.957	0.902	2.87331e-30	1	Serinc3
Gnaq	1.08907e-33	0.276108	0.642	0.474	3.38188e-29	1	Gnaq
Eid1	1.2591e-33	0.290655	0.797	0.652	3.90988e-29	1	Eid1
Mpp6	2.2947e-33	0.293823	0.682	0.534	7.12575e-29	1	Mpp6
Slc43a2	2.69113e-33	0.281896	0.784	0.634	8.35676e-29	1	Slc43a2
Specc1	6.94719e-33	0.253094	0.497	0.324	2.15731e-28	1	Specc1
Mxd4	9.98981e-33	0.254871	0.587	0.419	3.10213e-28	1	Mxd4
Tmem176a	1.43088e-32	0.442013	0.541	0.361	4.44332e-28	1	Tmem176a
Rap2b	1.4948e-32	0.286657	0.712	0.565	4.64179e-28	1	Rap2b
Mef2c	1.61718e-32	0.252475	0.788	0.642	5.02182e-28	1	Mef2c
Pa2g4	1.63228e-32	0.262665	0.663	0.5	5.06871e-28	1	Pa2g4
Rtn4	2.40962e-32	0.265048	0.92	0.843	7.48259e-28	1	Rtn4
Scamp2	7.87673e-32	0.25893	0.761	0.64	2.44596e-27	1	Scamp2
Gpr65	8.93463e-32	0.347532	0.662	0.5	2.77447e-27	1	Gpr65
Dse	2.92452e-31	0.257761	0.572	0.408	9.08151e-27	1	Dse
Zeb2	9.8777e-31	0.295453	0.99	0.904	3.06732e-26	1	Zeb2
Arl4c	2.77751e-30	0.271941	0.875	0.744	8.62499e-26	1	Arl4c
Asph	6.01954e-30	0.260361	0.512	0.341	1.86925e-25	1	Asph
Ccl4	6.54884e-30	0.692008	0.438	0.277	2.03361e-25	1	Ccl4
Plin2	9.24392e-29	0.446902	0.967	0.898	2.87052e-24	1	Plin2
Parp14	1.38104e-27	0.279538	0.673	0.533	4.28854e-23	1	Parp14
Ifi27l2a	3.12117e-27	0.410381	0.897	0.805	9.69217e-23	1	Ifi27l2a
Rnf213	1.33887e-26	0.275363	0.588	0.446	4.15758e-22	1	Rnf213
Clec12a	5.29209e-26	0.283762	0.797	0.677	1.64335e-21	1	Clec12a
Chd9	1.47335e-25	0.257703	0.659	0.526	4.57521e-21	1	Chd9
Nfic	2.37026e-25	0.252282	0.689	0.56	7.36037e-21	1	Nfic
Trim30a	1.83631e-24	0.265911	0.76	0.628	5.7023e-20	1	Trim30a
Atp6v1c1	1.00896e-22	0.260638	0.594	0.469	3.13312e-18	1	Atp6v1c1
Ccr21	1.18736e-21	0.290564	0.971	0.911	3.68712e-17	1	Ccr2
Rhob	3.03251e-21	0.355325	0.744	0.63	9.41684e-17	1	Rhob
Slfn51	9.25426e-21	0.270661	0.749	0.607	2.87372e-16	1	Slfn5
Ifngr1	4.0777e-20	0.266602	0.977	0.934	1.26625e-15	1	Ifngr1
Emp1	6.2211e-18	0.363206	0.495	0.371	1.93184e-13	1	Emp1
Klf6	1.56633e-16	0.323306	0.899	0.841	4.86392e-12	1	Klf6
Tgfbi	8.67788e-16	0.285152	0.96	0.871	2.69474e-11	1	Tgfbi
AY036118	1.24636e-12	0.444834	0.71	0.627	3.87031e-08	1	AY036118
Ly6e1	9.15995e-12	0.268153	0.941	0.867	2.84444e-07	1	Ly6e
Ms4a4c1	9.583e-12	0.301673	0.804	0.725	2.97581e-07	1	Ms4a4c
Plk2	2.61484e-10	0.300061	0.264	0.187	8.11987e-06	1	Plk2
Ccl2	7.38312e-08	0.37981	0.413	0.34	0.00229268	1	Ccl2
Hal	4.87484e-07	0.282615	0.287	0.226	0.0151378	1	Hal
Srgn	0	1.60871	1	0.957	0	2	Srgn
Pgam1	0	1.39498	0.993	0.908	0	2	Pgam1
Bnip3	9.17551e-298	1.40274	0.804	0.267	2.84927e-293	2	Bnip3
Tpi1	3.0485e-290	1.59502	0.978	0.785	9.46651e-286	2	Tpi1
Egln3	5.79079e-290	0.703372	0.492	0.049	1.79821e-285	2	Egln3
Pkm	1.8791e-284	1.13103	0.999	0.959	5.83515e-280	2	Pkm
Slc16a3	2.54841e-284	1.49195	0.956	0.557	7.91359e-280	2	Slc16a3
Ldha	1.65041e-278	1.33545	0.992	0.919	5.12501e-274	2	Ldha
Slc2a1	6.77624e-267	1.33445	0.866	0.375	2.10423e-262	2	Slc2a1
Clec4d	3.99059e-258	1.33	0.943	0.516	1.2392e-253	2	Clec4d
Pgk1	5.85763e-248	1.24293	0.989	0.885	1.81897e-243	2	Pgk1
Gpat3	3.61683e-246	0.794867	0.652	0.154	1.12313e-241	2	Gpat3
F10	4.22967e-244	1.49057	0.975	0.648	1.31344e-239	2	F10
Cd14	7.26963e-241	1.53349	0.993	0.855	2.25744e-236	2	Cd14
Aldoa	7.90325e-239	0.992393	0.993	0.949	2.4542e-234	2	Aldoa
P4hb	9.77203e-238	1.11597	0.99	0.853	3.03451e-233	2	P4hb
Ero1l	2.67029e-232	1.31568	0.844	0.401	8.29205e-228	2	Ero1l
Eno1	1.42251e-230	0.992572	0.997	0.934	4.41732e-226	2	Eno1
Adam8	8.02689e-228	1.19301	0.809	0.329	2.49259e-223	2	Adam8
Vcan1	4.4647e-224	1.52255	0.921	0.439	1.38642e-219	2	Vcan
Card19	3.66656e-223	1.05213	0.977	0.76	1.13858e-218	2	Card19
Hif1a	1.01076e-222	1.11735	0.974	0.729	3.13872e-218	2	Hif1a
Pfkl	6.40266e-218	1.01686	0.902	0.527	1.98822e-213	2	Pfkl
Vegfa	3.06135e-216	1.20291	0.609	0.153	9.50643e-212	2	Vegfa
Gapdh	6.92172e-216	0.961665	0.995	0.964	2.1494e-211	2	Gapdh
Fam162a	6.2201e-208	1.16021	0.828	0.417	1.93153e-203	2	Fam162a
Ankrd37	2.50491e-207	0.845421	0.678	0.197	7.77849e-203	2	Ankrd37
Mif1	2.15087e-202	1.20349	0.966	0.719	6.6791e-198	2	Mif
Basp11	4.80992e-189	1.54074	0.778	0.322	1.49362e-184	2	Basp1
Rbpj	1.86053e-188	0.933746	0.928	0.604	5.77751e-184	2	Rbpj
Hal1	1.06919e-175	0.899828	0.592	0.163	3.32017e-171	2	Hal
Anxa21	5.26961e-175	0.948196	0.99	0.901	1.63637e-170	2	Anxa2
Emilin21	8.62966e-175	0.799025	0.996	0.861	2.67977e-170	2	Emilin2
Smox	1.70092e-169	0.840145	0.798	0.371	5.28187e-165	2	Smox
P4ha1	1.42934e-166	0.77214	0.866	0.464	4.43853e-162	2	P4ha1
Ier3	3.21345e-164	1.34378	0.947	0.641	9.97874e-160	2	Ier3
Ppp1r3b	2.64732e-163	0.753782	0.648	0.225	8.22072e-159	2	Ppp1r3b
Vim1	1.3108e-161	0.908198	1	0.967	4.07044e-157	2	Vim
Ehd1	4.18578e-159	0.844438	0.945	0.657	1.29981e-154	2	Ehd1
Egln1	2.49471e-158	0.790275	0.876	0.557	7.74682e-154	2	Egln1
Pfkp	3.39012e-153	0.855408	0.815	0.454	1.05273e-148	2	Pfkp
Ninj1	3.76435e-153	1.0193	0.921	0.673	1.16894e-148	2	Ninj1
Fam129b	1.17388e-152	0.68389	0.709	0.297	3.64524e-148	2	Fam129b
C5ar1	1.59007e-152	0.871217	0.983	0.8	4.93764e-148	2	C5ar1
Cstb1	6.94759e-151	0.869269	0.982	0.879	2.15743e-146	2	Cstb
Arg2	4.47003e-149	0.920256	0.811	0.421	1.38808e-144	2	Arg2
S100a101	2.79452e-147	0.909408	0.971	0.859	8.67781e-143	2	S100a10
Msr11	4.17728e-147	0.793489	0.973	0.759	1.29717e-142	2	Msr1
Actg1	2.37733e-143	0.684928	0.999	0.989	7.38233e-139	2	Actg1
Prdx6	3.42096e-143	0.897054	0.943	0.753	1.06231e-138	2	Prdx6
Met	4.05725e-143	0.586574	0.509	0.145	1.2599e-138	2	Met
Higd1a	3.01405e-141	0.800055	0.874	0.601	9.35953e-137	2	Higd1a
Esd	2.58622e-138	0.841427	0.971	0.895	8.03099e-134	2	Esd
Fn11	1.49458e-135	1.04072	0.99	0.773	4.64112e-131	2	Fn1
Rnh1	3.97513e-135	0.756708	0.987	0.882	1.2344e-130	2	Rnh1
Rgcc	6.83761e-135	0.495495	0.296	0.041	2.12328e-130	2	Rgcc
Tgm2	2.3215e-134	0.966267	0.79	0.393	7.20896e-130	2	Tgm2
S100a111	5.21027e-134	0.72293	0.995	0.951	1.61794e-129	2	S100a11
Nab2	5.98171e-133	0.473633	0.504	0.143	1.8575e-128	2	Nab2
Thbs1	1.94339e-129	1.53042	0.755	0.386	6.03481e-125	2	Thbs1
Emp11	2.29306e-129	0.98006	0.718	0.332	7.12065e-125	2	Emp1
Tmem189	3.19435e-125	0.712133	0.83	0.523	9.91941e-121	2	Tmem189
Tes	1.86333e-124	0.66328	0.647	0.277	5.78621e-120	2	Tes
Lgals31	1.07536e-123	0.588384	0.999	0.972	3.33932e-119	2	Lgals3
Cd44	2.20362e-122	0.731935	0.989	0.884	6.84291e-118	2	Cd44
Rab20	2.58496e-121	0.717753	0.742	0.37	8.02706e-117	2	Rab20
Hilpda	1.75155e-120	1.09436	0.542	0.193	5.43909e-116	2	Hilpda
Eif4ebp1	2.79004e-120	0.669651	0.951	0.796	8.66391e-116	2	Eif4ebp1
Bsg	2.88571e-120	0.666405	0.98	0.886	8.961e-116	2	Bsg
Prelid1	4.69028e-120	0.556296	0.976	0.899	1.45647e-115	2	Prelid1
Rai14	4.97478e-120	0.496352	0.453	0.128	1.54482e-115	2	Rai14
Gpi1	1.05744e-119	0.677311	0.986	0.923	3.28368e-115	2	Gpi1
Cdkn1a	1.21137e-119	0.857055	0.91	0.606	3.76168e-115	2	Cdkn1a
Pitpna	9.37188e-119	0.552022	0.989	0.929	2.91025e-114	2	Pitpna
Itgam	2.81187e-117	0.693722	0.988	0.876	8.7317e-113	2	Itgam
Sdc4	2.84935e-117	0.898366	0.553	0.203	8.84809e-113	2	Sdc4
F13a11	2.55644e-116	0.840934	0.953	0.678	7.93851e-112	2	F13a1
Dmkn	1.24763e-114	0.519888	0.288	0.049	3.87425e-110	2	Dmkn
Cxcl2	6.80301e-110	1.36137	0.869	0.6	2.11254e-105	2	Cxcl2
Clec4e	1.2649e-109	0.982108	0.918	0.642	3.92789e-105	2	Clec4e
Plek	7.27875e-109	0.7446	0.948	0.771	2.26027e-104	2	Plek
Ndrg1	1.05382e-108	0.720532	0.572	0.235	3.27243e-104	2	Ndrg1
Uck2	9.64217e-108	0.469267	0.459	0.15	2.99418e-103	2	Uck2
Nt5dc21	2.13645e-107	0.753536	0.788	0.446	6.63432e-103	2	Nt5dc2
Pgm2	3.42724e-107	0.422914	0.463	0.153	1.06426e-102	2	Pgm2
Mcl1	1.61629e-105	0.537031	0.997	0.956	5.01907e-101	2	Mcl1
Capg	4.22727e-105	0.688254	0.959	0.78	1.31269e-100	2	Capg
Ldlr	7.95227e-103	0.577894	0.606	0.259	2.46942e-98	2	Ldlr
Osm	1.73215e-101	1.15251	0.756	0.434	5.37886e-97	2	Osm
Ccr11	4.90987e-99	0.693207	0.95	0.71	1.52466e-94	2	Ccr1
Dok21	4.71166e-98	0.587389	0.832	0.469	1.46311e-93	2	Dok2
Clec4n	1.8926e-96	0.931852	0.771	0.456	5.87711e-92	2	Clec4n
Grina	1.89117e-95	0.732922	0.913	0.708	5.87264e-91	2	Grina
Plec	2.20247e-91	0.71758	0.821	0.565	6.83932e-87	2	Plec
Msmo1	1.07664e-90	0.586342	0.54	0.235	3.3433e-86	2	Msmo1
Ifitm21	5.73776e-89	0.511559	0.999	0.946	1.78175e-84	2	Ifitm2
Gys1	3.3725e-86	0.282323	0.317	0.082	1.04726e-81	2	Gys1
S100a61	9.48468e-86	0.528261	0.998	0.957	2.94528e-81	2	S100a6
App	3.39331e-85	0.490251	0.989	0.891	1.05372e-80	2	App
Ccl21	1.74213e-83	1.55526	0.603	0.303	5.40983e-79	2	Ccl2
Ctsd1	1.51031e-82	0.51989	0.999	0.934	4.68998e-78	2	Ctsd
Eif1	2.38152e-81	0.341831	0.998	0.986	7.39533e-77	2	Eif1
Cyp51	3.99017e-81	0.435823	0.351	0.107	1.23907e-76	2	Cyp51
Pfkfb3	2.41488e-80	0.434497	0.433	0.162	7.49892e-76	2	Pfkfb3
Fxyd5	1.28757e-79	0.414993	0.997	0.95	3.99829e-75	2	Fxyd5
Npepps	1.52446e-79	0.522827	0.763	0.474	4.7339e-75	2	Npepps
Sdcbp1	9.7938e-79	0.470165	0.988	0.905	3.04127e-74	2	Sdcbp
Mt1	1.55176e-76	0.884718	0.846	0.592	4.81868e-72	2	Mt1
Gda1	3.7517e-76	0.5839	0.948	0.693	1.16502e-71	2	Gda
Cd24a	2.84831e-74	0.500347	0.534	0.235	8.84486e-70	2	Cd24a
Litaf	3.0738e-74	0.521883	0.939	0.78	9.54508e-70	2	Litaf
Tubb6	3.27208e-74	0.478918	0.758	0.466	1.01608e-69	2	Tubb6
Rbms1	3.50054e-74	0.459422	0.975	0.874	1.08702e-69	2	Rbms1
Plcb11	5.46872e-74	0.463155	0.598	0.292	1.6982e-69	2	Plcb1
Tpm4	7.52298e-74	0.490639	0.932	0.793	2.33611e-69	2	Tpm4
Hk2	1.05714e-72	0.511749	0.615	0.343	3.28274e-68	2	Hk2
Adssl1	1.58002e-72	0.544638	0.878	0.657	4.90642e-68	2	Adssl1
Mafb1	2.20475e-72	0.692423	0.975	0.785	6.84641e-68	2	Mafb
Slc15a3	1.21942e-71	0.513974	0.868	0.633	3.78666e-67	2	Slc15a3
Alkbh5	2.3263e-71	0.415768	0.788	0.52	7.22387e-67	2	Alkbh5
Dubr	2.13595e-70	0.290989	0.366	0.127	6.63277e-66	2	Dubr
Mmp19	2.7731e-69	0.457225	0.393	0.149	8.61132e-65	2	Mmp19
Glrx	7.89797e-69	0.614156	0.912	0.752	2.45256e-64	2	Glrx
Insig1	1.66866e-68	0.415289	0.458	0.195	5.1817e-64	2	Insig1
Reep3	2.01843e-68	0.488974	0.88	0.69	6.26784e-64	2	Reep3
Snx18	2.34575e-68	0.468525	0.925	0.713	7.28427e-64	2	Snx18
Gas7	1.99177e-67	0.463512	0.665	0.376	6.18505e-63	2	Gas7
Ptgs2	3.16329e-67	0.727258	0.402	0.154	9.82296e-63	2	Ptgs2
Cndp2	1.40586e-66	0.530152	0.857	0.685	4.36563e-62	2	Cndp2
Prdx5	2.33993e-66	0.43466	0.995	0.963	7.26619e-62	2	Prdx5
Fth11	3.2609e-66	0.601781	1	0.998	1.01261e-61	2	Fth1
Igf2r	1.46758e-65	0.397007	0.574	0.283	4.55727e-61	2	Igf2r
Clec5a	2.21026e-65	0.501011	0.691	0.414	6.86353e-61	2	Clec5a
Gabarap	3.47889e-65	0.333639	0.993	0.952	1.0803e-60	2	Gabarap
Tiparp	8.52578e-65	0.554979	0.627	0.358	2.64751e-60	2	Tiparp
Capn2	1.54886e-64	0.450438	0.821	0.603	4.80969e-60	2	Capn2
Cebpb1	5.09004e-64	0.458273	1	0.961	1.58061e-59	2	Cebpb
Slc7a11	3.33214e-63	0.525101	0.42	0.176	1.03473e-58	2	Slc7a11
Lrrfip1	1.09979e-62	0.511589	0.934	0.809	3.41517e-58	2	Lrrfip1
Agpat4	3.60813e-62	0.395714	0.727	0.438	1.12043e-57	2	Agpat4
Hmox1	4.38986e-61	1.05355	0.912	0.733	1.36318e-56	2	Hmox1
Rab7b	4.41438e-61	0.352154	0.572	0.287	1.3708e-56	2	Rab7b
Nampt	2.20852e-60	0.387379	0.673	0.413	6.85811e-56	2	Nampt
Mdfic	2.24327e-60	0.370925	0.637	0.353	6.96601e-56	2	Mdfic
Stab11	2.75799e-60	0.364593	0.686	0.376	8.56438e-56	2	Stab1
Ctsz1	7.04114e-60	0.367654	0.998	0.948	2.18648e-55	2	Ctsz
Diaph11	7.54787e-60	0.427089	0.972	0.858	2.34384e-55	2	Diaph1
Gna13	1.13094e-59	0.459081	0.881	0.713	3.5119e-55	2	Gna13
Ptafr	5.27934e-59	0.46057	0.797	0.539	1.63939e-54	2	Ptafr
Tarm11	6.07573e-59	0.321242	0.518	0.246	1.8867e-54	2	Tarm1
Furin	9.46767e-59	0.439569	0.846	0.633	2.93999e-54	2	Furin
Slpi1	2.03048e-58	1.04823	0.821	0.577	6.30526e-54	2	Slpi
Mxi1	2.67424e-58	0.489031	0.62	0.377	8.30433e-54	2	Mxi1
Spag9	3.15779e-58	0.465467	0.868	0.69	9.80588e-54	2	Spag9
Aifm2	1.02915e-57	0.288534	0.426	0.183	3.19582e-53	2	Aifm2
Atp1b3	1.84497e-57	0.388862	0.951	0.825	5.72918e-53	2	Atp1b3
Cope	1.92182e-57	0.379809	0.921	0.78	5.96783e-53	2	Cope
Lmnb1	1.96736e-57	0.422784	0.53	0.277	6.10923e-53	2	Lmnb1
Hk1	3.11421e-57	0.372364	0.518	0.272	9.67054e-53	2	Hk1
Agpat5	3.83682e-57	0.382737	0.616	0.359	1.19145e-52	2	Agpat5
Serpinb8	4.26926e-57	0.391847	0.484	0.234	1.32573e-52	2	Serpinb8
Gm49368	4.41299e-57	0.287159	0.431	0.186	1.37037e-52	2	Gm49368
Sec61g	2.5139e-56	0.373235	0.98	0.919	7.80642e-52	2	Sec61g
Marcksl1	8.19464e-56	0.738408	0.743	0.512	2.54468e-51	2	Marcksl1
Fam20c1	1.5054e-55	0.506011	0.635	0.36	4.67471e-51	2	Fam20c
Fdft1	2.35042e-55	0.256273	0.275	0.091	7.29876e-51	2	Fdft1
Pid1	2.82411e-55	0.464446	0.945	0.78	8.76972e-51	2	Pid1
A930007I19Rik	4.08498e-55	0.251406	0.297	0.1	1.26851e-50	2	A930007I19Rik
Pnrc1	5.09919e-55	0.351126	0.906	0.715	1.58345e-50	2	Pnrc1
Pxk	1.17011e-54	0.393036	0.692	0.449	3.63354e-50	2	Pxk
Saa31	1.18408e-54	1.36222	0.68	0.451	3.67691e-50	2	Saa3
Ctsl1	2.78045e-54	0.496432	0.979	0.856	8.63413e-50	2	Ctsl
Fdps	5.08212e-54	0.524545	0.476	0.239	1.57815e-49	2	Fdps
Tlr4	6.83299e-54	0.347457	0.524	0.276	2.12185e-49	2	Tlr4
Lmna	7.59419e-54	0.456662	0.527	0.277	2.35822e-49	2	Lmna
Fndc3b	1.37591e-53	0.323001	0.674	0.401	4.27263e-49	2	Fndc3b
Cd53	2.42689e-53	0.31715	0.989	0.929	7.53621e-49	2	Cd53
Rilpl2	4.23298e-53	0.38893	0.771	0.518	1.31447e-48	2	Rilpl2
2510009E07Rik1	2.3374e-52	0.372126	0.545	0.294	7.25833e-48	2	2510009E07Rik
Emp3	2.61544e-52	0.356474	0.993	0.951	8.12172e-48	2	Emp3
Jdp2	2.80249e-52	0.351259	0.479	0.237	8.70258e-48	2	Jdp2
Havcr2	5.70655e-52	0.425881	0.686	0.426	1.77206e-47	2	Havcr2
Zfp292	1.06361e-51	0.393409	0.804	0.58	3.30283e-47	2	Zfp292
Trem11	1.67908e-51	0.389599	0.673	0.391	5.21405e-47	2	Trem1
Med23	2.40171e-51	0.300706	0.376	0.162	7.45803e-47	2	Med23
Inf2	3.85134e-51	0.27276	0.501	0.254	1.19596e-46	2	Inf2
Jmjd6	1.16479e-50	0.363426	0.575	0.345	3.61703e-46	2	Jmjd6
Ell2	2.18571e-50	0.385719	0.516	0.284	6.7873e-46	2	Ell2
Epb41l2	2.77484e-50	0.349971	0.829	0.581	8.6167e-46	2	Epb41l2
Eps8	3.20199e-50	0.496865	0.691	0.467	9.94315e-46	2	Eps8
Mthfd1l	4.60085e-50	0.259967	0.362	0.152	1.4287e-45	2	Mthfd1l
Arf5	6.6017e-50	0.27814	0.987	0.944	2.05002e-45	2	Arf5
Ugp2	9.3816e-50	0.383587	0.895	0.723	2.91327e-45	2	Ugp2
Lilr4b	2.73994e-49	0.412099	0.923	0.749	8.50834e-45	2	Lilr4b
Ndufv3	3.48462e-49	0.353715	0.884	0.722	1.08208e-44	2	Ndufv3
Gm6377	9.07011e-49	0.419508	0.608	0.359	2.81654e-44	2	Gm6377
Runx3	1.56044e-48	0.432493	0.703	0.476	4.84562e-44	2	Runx3
Idi1	2.73507e-48	0.290149	0.32	0.128	8.49322e-44	2	Idi1
Ap3s1	3.31622e-48	0.340063	0.792	0.587	1.02979e-43	2	Ap3s1
Hmgcs1	4.22481e-48	0.301366	0.499	0.274	1.31193e-43	2	Hmgcs1
AI504432	6.41733e-48	0.253316	0.34	0.138	1.99277e-43	2	AI504432
Prkar1a	8.07381e-48	0.329631	0.922	0.793	2.50716e-43	2	Prkar1a
Tspo1	1.07861e-47	0.333655	0.995	0.951	3.34939e-43	2	Tspo
Atp1a1	1.12114e-47	0.337217	0.986	0.911	3.48149e-43	2	Atp1a1
Pycard	1.32568e-47	0.511149	0.881	0.748	4.11664e-43	2	Pycard
Acly	3.43684e-47	0.440621	0.731	0.518	1.06724e-42	2	Acly
Sod2	5.31949e-47	0.664569	0.906	0.793	1.65186e-42	2	Sod2
Junb	1.07118e-46	0.453307	0.989	0.941	3.32634e-42	2	Junb
Txn1	1.08625e-46	0.334024	0.984	0.943	3.37313e-42	2	Txn1
Hopx1	1.33789e-46	0.46023	0.921	0.71	4.15456e-42	2	Hopx
Ctnnb1	9.9015e-46	0.445079	0.901	0.776	3.07471e-41	2	Ctnnb1
Peak1	2.14773e-45	0.266917	0.404	0.193	6.66934e-41	2	Peak1
Irf2bp2	2.29822e-45	0.351858	0.95	0.804	7.13665e-41	2	Irf2bp2
2023-06-01	3.80617e-45	0.469431	0.941	0.784	1.18193e-40	2	Jun
Mcfd2	5.20875e-45	0.303453	0.542	0.308	1.61747e-40	2	Mcfd2
Ncf41	5.50464e-45	0.314198	0.997	0.939	1.70935e-40	2	Ncf4
Mmp81	7.57273e-45	0.26863	0.702	0.41	2.35156e-40	2	Mmp8
H3f3b	1.07169e-44	0.362768	0.998	0.985	3.32791e-40	2	H3f3b
Cers2	1.32053e-44	0.327094	0.88	0.721	4.10064e-40	2	Cers2
Plk3	6.10152e-44	0.366993	0.661	0.43	1.89471e-39	2	Plk3
Tmsb101	6.43017e-44	0.346518	0.992	0.961	1.99676e-39	2	Tmsb10
Hsp90aa1	9.06888e-44	0.344429	0.952	0.847	2.81616e-39	2	Hsp90aa1
Lrpap1	1.11901e-43	0.33325	0.846	0.667	3.47488e-39	2	Lrpap1
Sra1	1.13844e-43	0.347353	0.836	0.678	3.53518e-39	2	Sra1
Slc39a14	1.45809e-43	0.251199	0.31	0.129	4.52782e-39	2	Slc39a14
Plaur1	2.04435e-43	0.417967	0.871	0.677	6.34832e-39	2	Plaur
Slc6a6	2.99859e-43	0.334217	0.957	0.833	9.31151e-39	2	Slc6a6
Chmp4b	4.87256e-43	0.313905	0.957	0.88	1.51308e-38	2	Chmp4b
Wfdc211	1.16872e-42	0.268853	0.701	0.435	3.62922e-38	2	Wfdc21
Ezr	3.26583e-42	0.412767	0.813	0.646	1.01414e-37	2	Ezr
Ccrl2	4.27687e-42	0.467121	0.9	0.713	1.3281e-37	2	Ccrl2
Il1rn	6.95803e-42	0.437857	0.393	0.191	2.16068e-37	2	Il1rn
Hmgcr	8.20749e-42	0.354861	0.547	0.332	2.54867e-37	2	Hmgcr
Gla	1.62965e-41	0.323934	0.53	0.303	5.06055e-37	2	Gla
Pgp	2.56438e-41	0.351668	0.702	0.502	7.96317e-37	2	Pgp
Sgms2	2.60511e-41	0.30326	0.428	0.218	8.08966e-37	2	Sgms2
Klf7	6.29617e-41	0.314775	0.664	0.435	1.95515e-36	2	Klf7
Fkbp1a	8.65957e-41	0.328575	0.922	0.772	2.68906e-36	2	Fkbp1a
Dusp1	1.72505e-40	0.48623	0.973	0.889	5.35681e-36	2	Dusp1
Ostf1	2.0694e-40	0.260265	0.989	0.946	6.4261e-36	2	Ostf1
Scamp1	3.31841e-40	0.266796	0.436	0.229	1.03047e-35	2	Scamp1
Iqgap1	1.02467e-39	0.301464	0.995	0.947	3.18192e-35	2	Iqgap1
Dmxl2	1.12719e-39	0.262812	0.527	0.304	3.50026e-35	2	Dmxl2
Siva1	1.72731e-39	0.325109	0.826	0.644	5.3638e-35	2	Siva1
Cyfip11	3.64462e-39	0.332311	0.948	0.832	1.13176e-34	2	Cyfip1
Vdac1	5.41657e-39	0.384204	0.844	0.673	1.68201e-34	2	Vdac1
Emd	5.78833e-39	0.305747	0.793	0.593	1.79745e-34	2	Emd
Efhd21	1.14645e-38	0.328703	0.99	0.908	3.56008e-34	2	Efhd2
Rala	1.80151e-38	0.286168	0.856	0.689	5.59423e-34	2	Rala
Ptp4a1	2.40674e-38	0.31339	0.868	0.7	7.47363e-34	2	Ptp4a1
Ctsc1	2.78203e-38	0.350018	0.998	0.946	8.63904e-34	2	Ctsc
Myl12a	3.83724e-38	0.264677	0.98	0.927	1.19158e-33	2	Myl12a
Nr4a2	4.18582e-38	0.485226	0.428	0.226	1.29982e-33	2	Nr4a2
Slc30a9	5.90276e-38	0.258936	0.562	0.343	1.83298e-33	2	Slc30a9
Vamp4	1.23661e-37	0.3114	0.827	0.655	3.84005e-33	2	Vamp4
Mcemp11	1.33434e-37	0.26722	0.919	0.657	4.14354e-33	2	Mcemp1
Atp6v0d1	1.76287e-37	0.299033	0.889	0.754	5.47425e-33	2	Atp6v0d1
Ccl9	3.59546e-37	0.617022	0.879	0.733	1.1165e-32	2	Ccl9
Alcam	4.4424e-37	0.361033	0.696	0.477	1.3795e-32	2	Alcam
Hdlbp	5.50342e-37	0.332319	0.878	0.745	1.70898e-32	2	Hdlbp
Btg1	5.63464e-37	0.31339	0.996	0.949	1.74972e-32	2	Btg1
Kdm5b	6.90093e-37	0.259574	0.47	0.263	2.14295e-32	2	Kdm5b
Cd300lf	7.46349e-37	0.368862	0.787	0.589	2.31764e-32	2	Cd300lf
Jarid2	9.4711e-37	0.365417	0.887	0.765	2.94106e-32	2	Jarid2
Osbpl91	2.31749e-36	0.308169	0.829	0.649	7.19649e-32	2	Osbpl9
Ndel1	2.34419e-36	0.304079	0.815	0.631	7.27941e-32	2	Ndel1
Srxn1	2.89452e-36	0.260098	0.314	0.142	8.98836e-32	2	Srxn1
Ikbke	3.11848e-36	0.272486	0.577	0.355	9.68381e-32	2	Ikbke
Eif4a1	3.53152e-36	0.25862	0.993	0.954	1.09664e-31	2	Eif4a1
Vps29	5.85657e-36	0.269941	0.896	0.756	1.81864e-31	2	Vps29
Scd2	6.9317e-36	0.443835	0.597	0.409	2.1525e-31	2	Scd2
Hgsnat	7.91425e-36	0.28861	0.652	0.431	2.45761e-31	2	Hgsnat
Cd381	8.85878e-36	0.300753	0.609	0.379	2.75092e-31	2	Cd38
Slc43a21	9.53624e-36	0.338355	0.826	0.638	2.96129e-31	2	Slc43a2
Manf	2.49858e-35	0.396003	0.939	0.843	7.75885e-31	2	Manf
Selenok	2.61301e-35	0.274463	0.969	0.894	8.11417e-31	2	Selenok
Cd9	2.97256e-35	0.700886	0.586	0.376	9.23068e-31	2	Cd9
Ralb	4.5132e-35	0.260676	0.878	0.714	1.40148e-30	2	Ralb
Mindy2	6.04354e-35	0.320063	0.73	0.529	1.8767e-30	2	Mindy2
Retreg1	7.55058e-35	0.301884	0.771	0.557	2.34468e-30	2	Retreg1
Por	8.05767e-35	0.323769	0.707	0.526	2.50215e-30	2	Por
Fosl21	8.66304e-35	0.343629	0.732	0.52	2.69013e-30	2	Fosl2
Bst11	9.67257e-35	0.337164	0.796	0.602	3.00362e-30	2	Bst1
Eif4e	1.54143e-34	0.314687	0.729	0.556	4.78661e-30	2	Eif4e
Itga5	2.0553e-34	0.326232	0.582	0.382	6.38233e-30	2	Itga5
Nab1	4.8024e-34	0.282969	0.829	0.653	1.49129e-29	2	Nab1
Irak2	5.42304e-34	0.268422	0.564	0.357	1.68402e-29	2	Irak2
Vat11	5.72139e-34	0.272298	0.406	0.217	1.77666e-29	2	Vat1
Chd7	6.01166e-34	0.311208	0.767	0.565	1.8668e-29	2	Chd7
Rab5c	7.12123e-34	0.279529	0.934	0.831	2.21136e-29	2	Rab5c
Ccr5	7.15579e-34	0.351022	0.685	0.464	2.22209e-29	2	Ccr5
Atp6v1e1	1.23312e-33	0.278886	0.913	0.804	3.8292e-29	2	Atp6v1e1
Il1r2	1.4738e-33	0.289484	0.301	0.137	4.57658e-29	2	Il1r2
Neat1	2.28532e-33	0.42336	0.966	0.906	7.09661e-29	2	Neat1
Vasp	2.4385e-33	0.323961	0.939	0.85	7.57227e-29	2	Vasp
Nfil31	2.75453e-33	0.304084	0.787	0.582	8.55363e-29	2	Nfil3
Ets2	3.43002e-33	0.250729	0.586	0.371	1.06512e-28	2	Ets2
Pygl1	5.61257e-33	0.301071	0.882	0.682	1.74287e-28	2	Pygl
Actb	9.20769e-33	0.259044	1	0.999	2.85926e-28	2	Actb
Flot1	9.92945e-33	0.269673	0.716	0.515	3.08339e-28	2	Flot1
Slc31a1	1.27215e-32	0.259809	0.649	0.443	3.9504e-28	2	Slc31a1
Cd86	1.31093e-32	0.349472	0.789	0.593	4.07082e-28	2	Cd86
Stk40	1.89298e-32	0.314841	0.563	0.374	5.87827e-28	2	Stk40
Selenbp1	3.6593e-32	0.339944	0.391	0.223	1.13632e-27	2	Selenbp1
Creld2	5.46529e-32	0.294761	0.541	0.352	1.69714e-27	2	Creld2
Dgkz1	9.08249e-32	0.313036	0.792	0.606	2.82038e-27	2	Dgkz
Adora2b	1.4795e-31	0.282884	0.455	0.267	4.59429e-27	2	Adora2b
Dad1	3.50471e-31	0.271422	0.949	0.861	1.08832e-26	2	Dad1
Srsf2	4.0267e-31	0.284125	0.923	0.816	1.25041e-26	2	Srsf2
Tagln2	5.16254e-31	0.302683	0.873	0.713	1.60312e-26	2	Tagln2
Il10rb1	1.24062e-30	0.263353	0.857	0.668	3.85249e-26	2	Il10rb
Gnaq1	1.97037e-30	0.261794	0.678	0.481	6.1186e-26	2	Gnaq
Csf2rb	2.48336e-30	0.307766	0.947	0.836	7.71158e-26	2	Csf2rb
Ube2a	3.49306e-30	0.262779	0.894	0.765	1.0847e-25	2	Ube2a
Nsf	3.78881e-30	0.296859	0.824	0.663	1.17654e-25	2	Nsf
Fos	3.92892e-30	0.359287	0.993	0.945	1.22005e-25	2	Fos
Fnip2	4.75805e-30	0.316144	0.473	0.289	1.47752e-25	2	Fnip2
Cnot7	6.43008e-30	0.254143	0.588	0.401	1.99673e-25	2	Cnot7
Mapk6	7.77339e-30	0.254993	0.535	0.342	2.41387e-25	2	Mapk6
Bri31	2.00352e-29	0.297148	0.979	0.917	6.22154e-25	2	Bri3
Map2k3	2.48518e-29	0.309599	0.686	0.518	7.71724e-25	2	Map2k3
Gng12	2.49626e-29	0.251775	0.73	0.526	7.75164e-25	2	Gng12
Calr	2.77428e-29	0.309778	0.984	0.942	8.61498e-25	2	Calr
Map2k1	3.45049e-29	0.273564	0.749	0.6	1.07148e-24	2	Map2k1
Cux1	6.78714e-29	0.273337	0.788	0.634	2.10761e-24	2	Cux1
Rest	8.52617e-29	0.378565	0.698	0.538	2.64763e-24	2	Rest
Ncf1	1.76662e-28	0.289797	0.914	0.804	5.4859e-24	2	Ncf1
Plin21	1.92191e-28	0.459296	0.967	0.904	5.9681e-24	2	Plin2
Gpr35	3.15301e-28	0.295523	0.796	0.627	9.79105e-24	2	Gpr35
Sh3bgrl	4.57156e-28	0.274188	0.917	0.816	1.41961e-23	2	Sh3bgrl
Pdia6	5.1555e-28	0.296542	0.954	0.883	1.60094e-23	2	Pdia6
Map4k4	6.28183e-28	0.347788	0.893	0.773	1.9507e-23	2	Map4k4
Itpkb	1.69737e-27	0.259595	0.609	0.422	5.27085e-23	2	Itpkb
Lrp10	8.78048e-27	0.255618	0.834	0.695	2.7266e-22	2	Lrp10
Rrbp1	1.48492e-26	0.273378	0.98	0.925	4.61113e-22	2	Rrbp1
Sema4a	1.91763e-26	0.271918	0.732	0.568	5.95483e-22	2	Sema4a
Ahnak1	2.82476e-26	0.279243	0.983	0.895	8.77173e-22	2	Ahnak
Slfn21	4.77257e-26	0.30323	0.973	0.901	1.48203e-21	2	Slfn2
Lrrc59	5.03904e-26	0.25018	0.756	0.591	1.56477e-21	2	Lrrc59
Emb1	9.65828e-26	0.253451	0.974	0.863	2.99919e-21	2	Emb
Bcl2l11	2.70849e-25	0.267741	0.632	0.446	8.41069e-21	2	Bcl2l11
Cysltr1	3.14113e-25	0.306987	0.649	0.479	9.75415e-21	2	Cysltr1
Pim3	3.15485e-25	0.264779	0.486	0.31	9.79677e-21	2	Pim3
Alas1	3.16352e-25	0.279805	0.497	0.327	9.82367e-21	2	Alas1
Ifitm1	1.46322e-24	0.290376	0.44	0.268	4.54375e-20	2	Ifitm1
Cd331	2.76399e-24	0.264633	0.736	0.542	8.58301e-20	2	Cd33
S100a41	6.96196e-24	0.288133	0.954	0.829	2.1619e-19	2	S100a4
Ppp4r2	9.30344e-24	0.254635	0.804	0.66	2.889e-19	2	Ppp4r2
Kdm6b	9.72947e-24	0.292005	0.856	0.705	3.02129e-19	2	Kdm6b
Ppig	1.71076e-23	0.253104	0.894	0.791	5.31242e-19	2	Ppig
Pcnx	1.84867e-23	0.297155	0.499	0.338	5.74068e-19	2	Pcnx
Dpep2	1.96381e-23	0.25373	0.412	0.251	6.09821e-19	2	Dpep2
Chil31	2.71437e-22	0.323426	0.895	0.765	8.42893e-18	2	Chil3
Pim11	3.59301e-22	0.279953	0.941	0.826	1.11574e-17	2	Pim1
Anxa31	4.33507e-22	0.410236	0.791	0.64	1.34617e-17	2	Anxa3
Tlr2	4.38882e-22	0.289694	0.807	0.668	1.36286e-17	2	Tlr2
Dnajb11	5.61568e-22	0.282471	0.883	0.784	1.74384e-17	2	Dnajb11
Atf3	5.23843e-21	0.288419	0.876	0.721	1.62669e-16	2	Atf3
Plgrkt	8.03776e-21	0.283907	0.743	0.598	2.49597e-16	2	Plgrkt
Fosb1	3.44659e-18	0.267234	0.649	0.481	1.07027e-13	2	Fosb
Gsn1	3.503e-18	0.282512	0.827	0.704	1.08779e-13	2	Gsn
Hspa5	4.9287e-18	0.288974	0.979	0.932	1.53051e-13	2	Hspa5
Tgfbi1	1.98078e-15	0.309954	0.972	0.876	6.15092e-11	2	Tgfbi
Ccl241	9.78633e-15	0.75479	0.606	0.474	3.03895e-10	2	Ccl24
Spp11	2.68772e-11	0.507404	0.418	0.308	8.34617e-07	2	Spp1
Ccl61	4.16749e-10	0.434554	0.944	0.866	1.29413e-05	2	Ccl6
Hist1h1c1	2.28955e-08	0.257491	0.677	0.59	0.000710972	2	Hist1h1c
Ccl31	5.11146e-06	0.307946	0.503	0.424	0.158726	2	Ccl3
Treml4	0	1.94876	0.939	0.378	0	3	Treml4
Ace	0	1.86061	0.722	0.135	0	3	Ace
Adgre4	0	1.75432	0.922	0.324	0	3	Adgre4
Eno3	2.20291e-290	1.55507	0.619	0.097	6.84071e-286	3	Eno3
Itgal	3.72217e-268	1.67691	0.984	0.735	1.15585e-263	3	Itgal
Gngt2	1.34546e-250	1.81099	0.957	0.712	4.17806e-246	3	Gngt2
Grk3	1.65417e-250	1.46493	0.914	0.439	5.13671e-246	3	Grk3
Ear2	2.48017e-226	1.5852	0.766	0.25	7.70167e-222	3	Ear2
Ceacam1	4.51824e-206	1.4006	0.884	0.483	1.40305e-201	3	Ceacam1
Smpdl3b	1.59178e-198	1.15666	0.668	0.195	4.94295e-194	3	Smpdl3b
Tnfrsf1b	5.88636e-193	1.18146	0.967	0.76	1.82789e-188	3	Tnfrsf1b
Spn	1.4681e-183	1.17241	0.593	0.155	4.55888e-179	3	Spn
Rap1a	8.62698e-181	0.892628	0.976	0.931	2.67894e-176	3	Rap1a
Rap1b	1.10562e-180	0.892287	0.977	0.951	3.43329e-176	3	Rap1b
Samsn1	9.34631e-177	1.18744	0.926	0.618	2.90231e-172	3	Samsn1
Stk10	1.39995e-170	1.17965	0.913	0.645	4.34725e-166	3	Stk10
Itga4	1.25494e-167	1.24104	0.974	0.823	3.89696e-163	3	Itga4
Ptprc1	1.05272e-166	0.93439	0.987	0.96	3.269e-162	3	Ptprc
Pou2f2	2.98571e-165	1.42887	0.934	0.741	9.27153e-161	3	Pou2f2
Msn	2.07869e-163	0.804068	0.989	0.956	6.45496e-159	3	Msn
Hck	6.87649e-160	0.991435	0.957	0.82	2.13536e-155	3	Hck
Fam49a	3.92444e-157	0.969357	0.86	0.48	1.21866e-152	3	Fam49a
Nadk1	4.39162e-155	0.897274	0.951	0.761	1.36373e-150	3	Nadk
Prr131	4.9811e-154	1.1497	0.954	0.853	1.54678e-149	3	Prr13
Ptprj	5.20814e-147	0.932608	0.909	0.624	1.61728e-142	3	Ptprj
S1pr5	3.15616e-146	0.471791	0.272	0.026	9.80081e-142	3	S1pr5
Cyth3	1.51086e-145	0.870687	0.618	0.21	4.69166e-141	3	Cyth3
Abi3	1.60213e-145	0.977751	0.866	0.514	4.97509e-141	3	Abi3
Cybb1	1.73689e-145	0.828942	0.996	0.928	5.39356e-141	3	Cybb
Cdc42ep2	4.3088e-144	0.95453	0.779	0.363	1.33801e-139	3	Cdc42ep2
Cebpb2	5.19513e-144	0.826727	1	0.963	1.61324e-139	3	Cebpb
Plagl2	4.445e-140	1.02429	0.767	0.409	1.38031e-135	3	Plagl2
Cytip1	1.82277e-139	0.914301	0.96	0.806	5.66025e-135	3	Cytip
Nr4a11	1.82431e-139	1.2044	0.944	0.721	5.66503e-135	3	Nr4a1
Sema4d	4.60829e-137	0.942252	0.876	0.579	1.43101e-132	3	Sema4d
Cd300a	5.14746e-137	0.909994	0.964	0.788	1.59844e-132	3	Cd300a
Bcl2a1a	1.21516e-130	1.13393	0.672	0.265	3.77345e-126	3	Bcl2a1a
Rbpms	1.49626e-130	0.803899	0.715	0.32	4.64635e-126	3	Rbpms
H2-D1	4.00191e-128	0.598269	0.999	0.982	1.24271e-123	3	H2-D1
Ankrd44	2.13459e-127	0.932804	0.882	0.633	6.62854e-123	3	Ankrd44
B2m	8.67987e-125	0.596754	0.993	0.978	2.69536e-120	3	B2m
Metrnl	2.51019e-124	0.939642	0.949	0.798	7.79488e-120	3	Metrnl
Fgr1	6.25894e-124	0.808336	0.946	0.771	1.94359e-119	3	Fgr
Apbb1ip	5.59095e-120	0.745734	0.971	0.908	1.73616e-115	3	Apbb1ip
Arl5c	3.04027e-119	0.965081	0.806	0.453	9.44096e-115	3	Arl5c
Adgre51	1.96546e-117	0.843351	0.974	0.855	6.10333e-113	3	Adgre5
Cd274	7.42099e-117	0.725291	0.491	0.144	2.30444e-112	3	Cd274
Lilra5	1.26919e-115	0.740882	0.464	0.127	3.94121e-111	3	Lilra5
Plac81	2.19224e-115	0.864991	0.99	0.936	6.80755e-111	3	Plac8
Itgb1	1.01604e-114	0.735295	0.961	0.885	3.15511e-110	3	Itgb1
Mapkapk2	2.47903e-113	0.815895	0.95	0.879	7.69814e-109	3	Mapkapk2
Nfe2l2	3.42177e-113	0.874495	0.912	0.753	1.06256e-108	3	Nfe2l2
Rras	6.7528e-113	0.864869	0.853	0.593	2.09695e-108	3	Rras
Bcl2a1d	3.4202e-112	0.960186	0.766	0.407	1.06207e-107	3	Bcl2a1d
Lst1	2.21429e-111	0.644328	0.99	0.923	6.87603e-107	3	Lst1
Atp1a11	4.93437e-110	0.696745	0.976	0.916	1.53227e-105	3	Atp1a1
Flna1	1.57054e-107	0.744879	0.967	0.891	4.87699e-103	3	Flna
Ywhaz1	2.82336e-104	0.697066	0.967	0.911	8.76738e-100	3	Ywhaz
Gpx11	4.63064e-104	0.564398	0.986	0.971	1.43795e-99	3	Gpx1
Ptp4a2	7.77757e-104	0.647253	0.971	0.921	2.41517e-99	3	Ptp4a2
Smc6	1.11427e-103	1.15686	0.86	0.69	3.46014e-99	3	Smc6
Rap1gap2	3.57276e-102	0.64452	0.585	0.248	1.10945e-97	3	Rap1gap2
Cyfip2	1.54468e-101	0.804902	0.603	0.268	4.79671e-97	3	Cyfip2
Fpr2	2.19616e-100	0.964278	0.815	0.534	6.81974e-96	3	Fpr2
Cd300ld	7.97594e-99	0.865492	0.602	0.278	2.47677e-94	3	Cd300ld
Heg1	6.91014e-98	0.465065	0.297	0.058	2.14581e-93	3	Heg1
Dusp16	2.01278e-97	0.656207	0.462	0.156	6.25028e-93	3	Dusp16
Prkcd	1.77352e-96	0.688821	0.956	0.864	5.50732e-92	3	Prkcd
Lcp2	3.0875e-96	0.723361	0.912	0.764	9.5876e-92	3	Lcp2
Dusp2	3.45646e-96	0.709786	0.568	0.215	1.07333e-91	3	Dusp2
Cst3	3.50647e-96	0.504114	0.997	0.979	1.08886e-91	3	Cst3
Ptpn13	1.18581e-93	0.685427	0.981	0.933	3.68231e-89	3	Ptpn1
Trem3	2.95548e-93	0.79081	0.795	0.489	9.17765e-89	3	Trem3
Spata13	8.46019e-91	0.712981	0.561	0.241	2.62714e-86	3	Spata13
Pot1b	4.35938e-90	0.536429	0.492	0.181	1.35372e-85	3	Pot1b
Fyb1	5.10225e-90	0.609236	0.991	0.92	1.5844e-85	3	Fyb
Myo1g	1.58501e-89	0.794135	0.829	0.606	4.92193e-85	3	Myo1g
Bhlhe40	2.01557e-88	0.742258	0.75	0.423	6.25894e-84	3	Bhlhe40
Itgb2	1.44259e-87	0.651461	0.98	0.927	4.47969e-83	3	Itgb2
Il17ra1	2.03468e-87	0.71586	0.942	0.768	6.31829e-83	3	Il17ra
6430548M08Rik	3.12234e-87	0.729026	0.725	0.423	9.69579e-83	3	6430548M08Rik
Pilra	5.1693e-87	0.726669	0.839	0.546	1.60522e-82	3	Pilra
Spi1	1.40239e-86	0.566717	0.967	0.919	4.35483e-82	3	Spi1
Gsap	2.95351e-86	0.67186	0.819	0.574	9.17153e-82	3	Gsap
Pilrb2	3.53355e-86	0.66067	0.669	0.353	1.09727e-81	3	Pilrb2
Rasgrp21	1.1487e-85	0.798776	0.749	0.465	3.56704e-81	3	Rasgrp2
Ikzf1	1.70777e-85	0.752974	0.864	0.689	5.30314e-81	3	Ikzf1
Raf1	3.15464e-84	0.728022	0.783	0.554	9.79609e-80	3	Raf1
Napsa1	4.82155e-84	0.701986	0.966	0.883	1.49724e-79	3	Napsa
Abcc5	5.01528e-84	0.69925	0.619	0.319	1.5574e-79	3	Abcc5
Tmem51	2.86401e-83	0.687838	0.845	0.608	8.89362e-79	3	Tmem51
Ppp1cb	1.25724e-81	0.779693	0.772	0.571	3.90409e-77	3	Ppp1cb
Hes1	5.05611e-80	0.506766	0.337	0.089	1.57007e-75	3	Hes1
Ptk2b	1.24531e-79	0.720949	0.728	0.47	3.86705e-75	3	Ptk2b
Adora2a	1.01821e-78	0.327227	0.305	0.073	3.16186e-74	3	Adora2a
Gpr132	3.31747e-78	0.600327	0.645	0.345	1.03017e-73	3	Gpr132
Iqgap11	3.08332e-76	0.513541	0.991	0.95	9.57464e-72	3	Iqgap1
Fam32a	3.12113e-76	0.641831	0.922	0.827	9.69204e-72	3	Fam32a
Camkk2	1.01648e-75	0.681627	0.735	0.474	3.15647e-71	3	Camkk2
Filip1l	1.09175e-75	0.71698	0.835	0.606	3.39021e-71	3	Filip1l
Tnip1	6.96921e-75	0.679611	0.618	0.327	2.16415e-70	3	Tnip1
Mdm1	2.47693e-74	0.577538	0.455	0.181	7.6916e-70	3	Mdm1
Arhgef10l	2.9529e-74	0.613338	0.706	0.446	9.16963e-70	3	Arhgef10l
Dock5	3.00683e-74	0.599018	0.593	0.313	9.33711e-70	3	Dock5
Zfyve91	1.84354e-73	0.626642	0.713	0.439	5.72473e-69	3	Zfyve9
Klf4	5.03892e-73	0.900807	0.843	0.603	1.56474e-68	3	Klf4
Pmaip1	6.81318e-72	0.800492	0.702	0.413	2.1157e-67	3	Pmaip1
Nupr11	8.20676e-72	0.679662	0.795	0.561	2.54845e-67	3	Nupr1
Tbc1d2b	1.35832e-71	0.570491	0.602	0.327	4.21798e-67	3	Tbc1d2b
Vasp1	2.08099e-71	0.702244	0.93	0.856	6.46211e-67	3	Vasp
H2-K1	2.54518e-71	0.481539	0.991	0.961	7.90354e-67	3	H2-K1
Nabp1	4.25946e-69	0.655548	0.668	0.394	1.32269e-64	3	Nabp1
Tgfb1	5.9198e-69	0.530482	0.973	0.919	1.83827e-64	3	Tgfb1
Ptpn6	6.3285e-69	0.492098	0.963	0.917	1.96519e-64	3	Ptpn6
Sat1	1.10808e-68	0.738964	0.99	0.943	3.44091e-64	3	Sat1
Dusp5	1.73277e-68	0.637162	0.591	0.293	5.38078e-64	3	Dusp5
Csf1r1	5.16515e-68	0.545418	0.983	0.888	1.60393e-63	3	Csf1r
Ccdc88a	5.74524e-68	0.759895	0.883	0.74	1.78407e-63	3	Ccdc88a
Ltb	6.95743e-68	0.562016	0.81	0.562	2.16049e-63	3	Ltb
Gm21188	7.34105e-68	0.615885	0.847	0.631	2.27962e-63	3	Gm21188
Tcf7l2	2.61206e-67	0.620486	0.618	0.327	8.11123e-63	3	Tcf7l2
Stk24	3.0642e-67	0.632893	0.849	0.699	9.51525e-63	3	Stk24
Malat1	5.59789e-67	0.457324	0.994	0.988	1.73831e-62	3	Malat1
Sod21	1.26322e-66	1.0028	0.892	0.801	3.92266e-62	3	Sod2
Tmc6	3.29917e-66	0.566962	0.546	0.275	1.02449e-61	3	Tmc6
Malt1	4.44489e-66	0.775971	0.757	0.536	1.38027e-61	3	Malt1
N4bp1	4.90081e-66	0.636213	0.919	0.797	1.52185e-61	3	N4bp1
Camk2d	6.85289e-66	0.648861	0.929	0.804	2.12803e-61	3	Camk2d
Bcl2	1.83375e-65	0.402914	0.385	0.137	5.69436e-61	3	Bcl2
Lyn1	2.71538e-65	0.464366	0.974	0.923	8.43206e-61	3	Lyn
Myo1f	3.07982e-65	0.536359	0.937	0.862	9.56377e-61	3	Myo1f
Ldlrad3	5.86838e-64	0.585891	0.512	0.244	1.82231e-59	3	Ldlrad3
Cd441	2.57341e-63	0.560452	0.97	0.892	7.9912e-59	3	Cd44
Stk381	5.07932e-63	0.697605	0.835	0.675	1.57728e-58	3	Stk38
Fmnl1	3.25147e-62	0.550746	0.889	0.804	1.00968e-57	3	Fmnl1
Olr1	4.43177e-62	0.567281	0.415	0.16	1.3762e-57	3	Olr1
Agpat41	4.4989e-62	0.606164	0.699	0.458	1.39704e-57	3	Agpat4
Cyp4f16	3.93045e-61	0.56153	0.672	0.416	1.22052e-56	3	Cyp4f16
Limd21	9.59068e-61	0.58351	0.899	0.785	2.9782e-56	3	Limd2
Plek1	1.18733e-60	0.781021	0.916	0.786	3.68701e-56	3	Plek
Kras	1.33143e-60	0.571392	0.91	0.848	4.13449e-56	3	Kras
Cblb	1.65436e-60	0.483639	0.431	0.186	5.13729e-56	3	Cblb
Pglyrp1	3.09948e-60	0.662988	0.592	0.315	9.62481e-56	3	Pglyrp1
H3f3a1	6.03873e-60	0.319259	0.999	0.986	1.87521e-55	3	H3f3a
Bcl2a1b1	1.43663e-59	0.765223	0.69	0.411	4.46118e-55	3	Bcl2a1b
Clec4a1	1.81462e-59	0.53156	0.934	0.784	5.63494e-55	3	Clec4a1
Pla2g7	3.89363e-59	0.471824	0.99	0.902	1.20909e-54	3	Pla2g7
Cd2441	5.3963e-59	0.633952	0.686	0.42	1.67571e-54	3	Cd244
BC028528	9.32408e-59	0.536284	0.847	0.664	2.89541e-54	3	BC028528
Nfam11	2.8925e-58	0.551694	0.923	0.794	8.98208e-54	3	Nfam1
Tlr7	4.50443e-58	0.52586	0.586	0.327	1.39876e-53	3	Tlr7
Plekho2	9.94357e-58	0.542755	0.847	0.689	3.08778e-53	3	Plekho2
Cx3cr11	1.28509e-57	0.490949	0.922	0.619	3.9906e-53	3	Cx3cr1
Cd82	3.4868e-57	0.493574	0.534	0.278	1.08276e-52	3	Cd82
Runx2	4.41909e-57	0.252453	0.432	0.181	1.37226e-52	3	Runx2
Tln1	1.53806e-56	0.422053	0.979	0.953	4.77613e-52	3	Tln1
Slc44a2	1.83679e-56	0.582569	0.7	0.471	5.70377e-52	3	Slc44a2
Rnf19b	2.64169e-56	0.56079	0.673	0.449	8.20323e-52	3	Rnf19b
Clec4a3	5.65328e-56	0.508964	0.971	0.849	1.75551e-51	3	Clec4a3
Tppp31	9.35768e-56	0.646161	0.526	0.264	2.90584e-51	3	Tppp3
Ap1s21	1.26228e-55	0.566444	0.897	0.772	3.91975e-51	3	Ap1s2
B4galt5	1.33179e-55	0.508416	0.702	0.472	4.13562e-51	3	B4galt5
Mbp	2.28966e-55	0.546931	0.666	0.434	7.11007e-51	3	Mbp
Pag1	4.00025e-55	0.591197	0.655	0.418	1.2422e-50	3	Pag1
Ehd11	4.96735e-55	0.66916	0.863	0.686	1.54251e-50	3	Ehd1
Adam17	5.85425e-55	0.516844	0.9	0.771	1.81792e-50	3	Adam17
Tbc1d8	3.06333e-54	0.420677	0.465	0.218	9.51256e-50	3	Tbc1d8
Rhoq	4.74016e-54	0.499251	0.673	0.448	1.47196e-49	3	Rhoq
Kdm6b1	1.25463e-53	0.592686	0.86	0.713	3.89601e-49	3	Kdm6b
Arrb1	2.26243e-53	0.500924	0.575	0.34	7.02551e-49	3	Arrb1
Gpr84	5.08582e-53	0.640276	0.529	0.275	1.5793e-48	3	Gpr84
Nab11	8.03287e-53	0.535103	0.807	0.666	2.49445e-48	3	Nab1
Map4k41	1.08474e-52	0.558391	0.902	0.778	3.36845e-48	3	Map4k4
Ccdc88c1	1.06039e-50	0.450166	0.429	0.196	3.29284e-46	3	Ccdc88c
Rhoa	4.60415e-50	0.320657	0.977	0.967	1.42973e-45	3	Rhoa
Ptpn12	5.39455e-50	0.470099	0.662	0.444	1.67517e-45	3	Ptpn12
Ptpre1	5.52667e-50	0.583677	0.872	0.774	1.7162e-45	3	Ptpre
Osgin2	1.83152e-49	0.438631	0.355	0.148	5.68741e-45	3	Osgin2
Nfkbie	1.95504e-49	0.458381	0.599	0.355	6.07099e-45	3	Nfkbie
Cd300c21	2.19155e-49	0.485371	0.961	0.838	6.80542e-45	3	Cd300c2
Fpr1	4.46265e-49	0.669012	0.526	0.292	1.38579e-44	3	Fpr1
Trps11	1.23971e-48	0.50138	0.91	0.752	3.84967e-44	3	Trps1
Tnfrsf1a1	1.45004e-48	0.469724	0.904	0.796	4.5028e-44	3	Tnfrsf1a
Gpcpd11	1.72165e-48	0.58655	0.753	0.563	5.34625e-44	3	Gpcpd1
Gpr1411	2.05236e-48	0.531742	0.852	0.658	6.3732e-44	3	Gpr141
Arhgef3	2.06893e-48	0.411147	0.476	0.241	6.42464e-44	3	Arhgef3
Nfkb1	3.30866e-48	0.508551	0.9	0.797	1.02744e-43	3	Nfkb1
Pfn1	1.16054e-47	0.30293	0.993	0.983	3.60382e-43	3	Pfn1
St3gal1	1.73249e-47	0.496122	0.66	0.463	5.37989e-43	3	St3gal1
Lair11	3.34342e-47	0.57363	0.776	0.569	1.03823e-42	3	Lair1
Tbpl1	4.30553e-47	0.538606	0.656	0.483	1.337e-42	3	Tbpl1
Adap1	1.25643e-46	0.423918	0.649	0.429	3.90158e-42	3	Adap1
Rnf1491	1.64111e-46	0.479651	0.964	0.888	5.09613e-42	3	Rnf149
Ccdc50	2.20731e-46	0.583725	0.812	0.668	6.85434e-42	3	Ccdc50
Prdx51	4.10612e-46	0.508822	0.987	0.966	1.27507e-41	3	Prdx5
Rnase6	3.24558e-45	0.439251	0.716	0.505	1.00785e-40	3	Rnase6
Clec4e1	3.98907e-45	0.806545	0.853	0.666	1.23872e-40	3	Clec4e
Coro1a1	4.5186e-45	0.327947	0.993	0.976	1.40316e-40	3	Coro1a
Sgk1	5.99171e-45	0.656843	0.763	0.559	1.86061e-40	3	Sgk1
Rab10	6.76888e-45	0.494586	0.839	0.761	2.10194e-40	3	Rab10
Marcks1	6.83281e-45	0.468984	0.949	0.85	2.12179e-40	3	Marcks
Eif4g3	2.97435e-44	0.448952	0.897	0.791	9.23625e-40	3	Eif4g3
Igsf61	4.0936e-44	0.447533	0.942	0.858	1.27119e-39	3	Igsf6
Nedd9	4.34351e-44	0.476931	0.633	0.43	1.34879e-39	3	Nedd9
Plgrkt1	1.64984e-43	0.484485	0.767	0.602	5.12324e-39	3	Plgrkt
Hfe	1.94646e-43	0.504821	0.632	0.413	6.04436e-39	3	Hfe
Pilrb1	3.43085e-43	0.383817	0.456	0.236	1.06538e-38	3	Pilrb1
Foxn2	3.63003e-43	0.47576	0.65	0.466	1.12723e-38	3	Foxn2
Slc16a31	4.03961e-43	0.422009	0.823	0.599	1.25442e-38	3	Slc16a3
Scarb1	7.63848e-43	0.503746	0.767	0.618	2.37198e-38	3	Scarb1
Tank	9.36452e-43	0.492509	0.66	0.479	2.90796e-38	3	Tank
Susd6	1.21044e-42	0.435923	0.785	0.616	3.75878e-38	3	Susd6
Rassf51	2.12377e-42	0.504017	0.72	0.568	6.59495e-38	3	Rassf5
Fcer1g	2.45731e-42	0.272689	0.997	0.983	7.6307e-38	3	Fcer1g
Nfkb2	3.26262e-42	0.478242	0.626	0.425	1.01314e-37	3	Nfkb2
Dgkh	3.2971e-42	0.386715	0.388	0.185	1.02385e-37	3	Dgkh
Msrb11	5.29746e-42	0.409128	0.983	0.937	1.64502e-37	3	Msrb1
Bcl6	4.12542e-41	0.451293	0.489	0.285	1.28107e-36	3	Bcl6
Ak2	4.1957e-41	0.494614	0.775	0.658	1.30289e-36	3	Ak2
Lims11	6.9538e-41	0.419898	0.859	0.739	2.15936e-36	3	Lims1
Samhd11	7.86697e-41	0.416744	0.974	0.914	2.44293e-36	3	Samhd1
Ikbkb1	1.06235e-40	0.429429	0.887	0.797	3.29892e-36	3	Ikbkb
Sgms1	1.57345e-40	0.445611	0.576	0.368	4.88603e-36	3	Sgms1
Slc11a11	1.83412e-40	0.445519	0.907	0.749	5.69548e-36	3	Slc11a1
Ptpro	3.03833e-40	0.457216	0.585	0.382	9.43494e-36	3	Ptpro
Ifngr11	3.96761e-40	0.433022	0.99	0.938	1.23206e-35	3	Ifngr1
Rgs31	1.34725e-39	0.41981	0.545	0.326	4.18362e-35	3	Rgs3
Irf5	2.12136e-39	0.396333	0.929	0.851	6.58746e-35	3	Irf5
Id2	3.00949e-39	0.628301	0.88	0.754	9.34537e-35	3	Id2
Birc3	3.01223e-39	0.416664	0.722	0.547	9.35388e-35	3	Birc3
Sdhaf1	3.94128e-39	0.43091	0.618	0.436	1.22389e-34	3	Sdhaf1
Calm1	3.95045e-39	0.332863	0.984	0.978	1.22673e-34	3	Calm1
Nfkbiz	5.18472e-39	0.536925	0.659	0.472	1.61001e-34	3	Nfkbiz
Adcy7	6.90177e-39	0.487051	0.789	0.664	2.14321e-34	3	Adcy7
Klf21	6.94108e-39	0.711882	0.914	0.817	2.15541e-34	3	Klf2
Zbtb7a	8.17005e-39	0.493588	0.823	0.714	2.53704e-34	3	Zbtb7a
Cers61	2.46582e-38	0.417659	0.827	0.669	7.65711e-34	3	Cers6
Hip1	2.91473e-38	0.550498	0.695	0.537	9.05112e-34	3	Hip1
Laptm5	4.51257e-38	0.308933	0.993	0.968	1.40129e-33	3	Laptm5
Sh3bp1	6.29232e-38	0.468829	0.74	0.595	1.95395e-33	3	Sh3bp1
Cbfa2t3	9.48483e-38	0.408889	0.476	0.26	2.94533e-33	3	Cbfa2t3
Crk	1.09542e-37	0.398243	0.755	0.587	3.40161e-33	3	Crk
Nfkbia1	1.51489e-37	0.618776	0.914	0.856	4.70418e-33	3	Nfkbia
Ddx3x	1.77446e-37	0.434652	0.842	0.757	5.51024e-33	3	Ddx3x
Rel	2.50157e-37	0.533308	0.709	0.573	7.76811e-33	3	Rel
Cd3021	2.85525e-37	0.414265	0.917	0.79	8.8664e-33	3	Cd302
Ikbke1	3.52993e-37	0.477142	0.568	0.368	1.09615e-32	3	Ikbke
Plxnb2	3.68572e-37	0.435675	0.862	0.739	1.14453e-32	3	Plxnb2
Cbl1	4.28947e-37	0.403618	0.91	0.817	1.33201e-32	3	Cbl
Gch11	1.08424e-36	0.394405	0.772	0.61	3.36689e-32	3	Gch1
Slc15a4	1.91068e-36	0.400123	0.65	0.466	5.93322e-32	3	Slc15a4
Kpna4	2.08992e-36	0.424912	0.86	0.758	6.48982e-32	3	Kpna4
Il1b	4.13477e-36	0.645745	0.934	0.742	1.28397e-31	3	Il1b
Herc4	4.20054e-36	0.472706	0.69	0.543	1.30439e-31	3	Herc4
Laptm4a	4.30278e-36	0.394886	0.937	0.904	1.33614e-31	3	Laptm4a
Nod1	4.98757e-36	0.318313	0.398	0.201	1.54879e-31	3	Nod1
Myo18a	5.74349e-36	0.393818	0.465	0.274	1.78353e-31	3	Myo18a
Marcksl11	8.59476e-36	1.17633	0.69	0.533	2.66893e-31	3	Marcksl1
Tmem164	1.48399e-35	0.384537	0.582	0.392	4.60823e-31	3	Tmem164
Stap1	1.59874e-35	0.458964	0.444	0.249	4.96458e-31	3	Stap1
Pde4b	2.64483e-35	0.430362	0.606	0.397	8.213e-31	3	Pde4b
Relb	3.63894e-35	0.361691	0.579	0.384	1.13e-30	3	Relb
Lpcat2	5.59171e-35	0.366278	0.81	0.644	1.73639e-30	3	Lpcat2
Zmiz1	6.73964e-35	0.398474	0.832	0.723	2.09286e-30	3	Zmiz1
Fcgr41	7.30039e-35	0.55642	0.753	0.586	2.26699e-30	3	Fcgr4
Tgfbr11	7.73683e-35	0.48815	0.77	0.592	2.40252e-30	3	Tgfbr1
Lyst1	2.58194e-34	0.519808	0.725	0.549	8.0177e-30	3	Lyst
Cbx4	2.94121e-34	0.395847	0.434	0.25	9.13334e-30	3	Cbx4
Mtdh	2.97437e-34	0.354095	0.936	0.885	9.23632e-30	3	Mtdh
Tspan14	3.53487e-34	0.445933	0.693	0.552	1.09768e-29	3	Tspan14
Tnip3	3.62161e-34	0.269104	0.325	0.142	1.12462e-29	3	Tnip3
Itch	3.92073e-34	0.409209	0.793	0.678	1.2175e-29	3	Itch
Lrrc8c	4.54847e-34	0.384419	0.494	0.307	1.41244e-29	3	Lrrc8c
Abhd121	5.0728e-34	0.374003	0.753	0.601	1.57526e-29	3	Abhd12
Rasgrp1	8.79596e-34	0.403398	0.369	0.183	2.73141e-29	3	Rasgrp1
Fyn	8.83741e-34	0.337333	0.439	0.245	2.74428e-29	3	Fyn
Tmem38b1	1.16281e-33	0.422669	0.673	0.503	3.61089e-29	3	Tmem38b
Prkch	2.0776e-33	0.325058	0.498	0.307	6.45158e-29	3	Prkch
Prkcb	3.42883e-33	0.431007	0.712	0.564	1.06475e-28	3	Prkcb
Lrp11	4.4512e-33	0.357204	0.974	0.886	1.38223e-28	3	Lrp1
Qsox1	5.79414e-33	0.398167	0.673	0.52	1.79925e-28	3	Qsox1
Zfp7061	6.61627e-33	0.401936	0.893	0.856	2.05455e-28	3	Zfp706
Grk2	9.28623e-33	0.353286	0.932	0.86	2.88365e-28	3	Grk2
Megf9	1.27615e-32	0.389791	0.362	0.19	3.96282e-28	3	Megf9
Fam107b	1.50971e-32	0.360337	0.662	0.495	4.68809e-28	3	Fam107b
S100a42	1.62259e-32	0.419982	0.951	0.836	5.03862e-28	3	S100a4
Tnfaip21	2.3823e-32	0.504759	0.736	0.564	7.39775e-28	3	Tnfaip2
Polb	2.86089e-32	0.360241	0.658	0.512	8.88392e-28	3	Polb
Gfpt1	3.12883e-32	0.388906	0.425	0.246	9.71596e-28	3	Gfpt1
Plcg2	5.70694e-32	0.364598	0.816	0.704	1.77218e-27	3	Plcg2
Pip4k2a	7.50441e-32	0.406051	0.805	0.679	2.33034e-27	3	Pip4k2a
Acp21	8.34359e-32	0.431607	0.586	0.397	2.59094e-27	3	Acp2
Lcp1	8.6334e-32	0.336533	0.991	0.957	2.68093e-27	3	Lcp1
Sipa1l3	1.2289e-31	0.317946	0.438	0.259	3.81611e-27	3	Sipa1l3
Lrrc8b	7.86266e-31	0.312719	0.348	0.183	2.44159e-26	3	Lrrc8b
Ehbp1l1	7.8641e-31	0.380262	0.799	0.703	2.44204e-26	3	Ehbp1l1
Cd47	1.07245e-30	0.316198	0.97	0.94	3.33028e-26	3	Cd47
Traf1	1.11596e-30	0.376322	0.3	0.136	3.4654e-26	3	Traf1
Ppp1r12a	1.30943e-30	0.386593	0.859	0.784	4.06616e-26	3	Ppp1r12a
Tgm21	1.35124e-30	0.434515	0.663	0.434	4.19602e-26	3	Tgm2
Sh3bp2	1.60751e-30	0.358159	0.572	0.392	4.99181e-26	3	Sh3bp2
Mef2a	1.7847e-30	0.406792	0.924	0.872	5.54204e-26	3	Mef2a
Arap1	2.10679e-30	0.366554	0.665	0.511	6.54221e-26	3	Arap1
Tpm41	4.43343e-30	0.392426	0.873	0.81	1.37671e-25	3	Tpm4
Ccnl1	6.94194e-30	0.394588	0.886	0.823	2.15568e-25	3	Ccnl1
Arl5a	7.25222e-30	0.407116	0.585	0.426	2.25203e-25	3	Arl5a
Themis2	1.34022e-29	0.394112	0.605	0.443	4.16178e-25	3	Themis2
Dock2	1.41956e-29	0.360841	0.859	0.777	4.40817e-25	3	Dock2
Plaur2	1.54826e-29	0.424875	0.845	0.692	4.80782e-25	3	Plaur
Nr1h31	1.87887e-29	0.310281	0.348	0.175	5.83446e-25	3	Nr1h3
Mfsd14b1	2.65191e-29	0.39285	0.685	0.534	8.23496e-25	3	Mfsd14b
Tmed5	3.89464e-29	0.380774	0.864	0.772	1.2094e-24	3	Tmed5
Parl	4.90574e-29	0.392077	0.739	0.638	1.52338e-24	3	Parl
Zdhhc6	6.76801e-29	0.318987	0.512	0.341	2.10167e-24	3	Zdhhc6
Hp1	1.1105e-28	0.424092	0.977	0.842	3.44843e-24	3	Hp
Itgav1	1.36323e-28	0.311198	0.623	0.444	4.23324e-24	3	Itgav
Elmo2	1.41569e-28	0.35858	0.553	0.392	4.39615e-24	3	Elmo2
Zfand5	1.4778e-28	0.350851	0.923	0.841	4.58901e-24	3	Zfand5
Il10ra	1.94897e-28	0.365834	0.726	0.604	6.05215e-24	3	Il10ra
Stx111	2.82166e-28	0.327059	0.555	0.376	8.76211e-24	3	Stx11
Txnrd1	5.24937e-28	0.436396	0.678	0.541	1.63009e-23	3	Txnrd1
Sirpa	6.12937e-28	0.334455	0.981	0.899	1.90335e-23	3	Sirpa
Sh2d3c	8.62038e-28	0.283448	0.335	0.178	2.67689e-23	3	Sh2d3c
Ccnd31	9.52957e-28	0.344182	0.867	0.716	2.95922e-23	3	Ccnd3
Lilra61	1.08779e-27	0.302945	0.742	0.598	3.37791e-23	3	Lilra6
Pbxip1	1.16794e-27	0.411825	0.792	0.67	3.62681e-23	3	Pbxip1
Oaz2	1.92412e-27	0.316503	0.425	0.264	5.97497e-23	3	Oaz2
Gsdmd	2.05108e-27	0.321101	0.762	0.659	6.36922e-23	3	Gsdmd
Alpk1	4.20525e-27	0.373767	0.613	0.463	1.30586e-22	3	Alpk1
Napg	7.46984e-27	0.33067	0.542	0.39	2.31961e-22	3	Napg
Lmo41	1.05538e-26	0.479287	0.642	0.49	3.27726e-22	3	Lmo4
Slc16a10	2.55485e-26	0.395276	0.662	0.522	7.93357e-22	3	Slc16a10
Mob1a	2.80974e-26	0.334223	0.86	0.788	8.72509e-22	3	Mob1a
Adrb2	4.01102e-26	0.411942	0.686	0.531	1.24554e-21	3	Adrb2
Lsp11	4.30341e-26	0.29313	0.977	0.921	1.33634e-21	3	Lsp1
Serinc31	5.3354e-26	0.29482	0.951	0.91	1.6568e-21	3	Serinc3
Notch2	7.11234e-26	0.349914	0.71	0.562	2.20859e-21	3	Notch2
C130050O18Rik	7.96025e-26	0.362195	0.608	0.455	2.4719e-21	3	C130050O18Rik
Syk	1.03777e-25	0.333774	0.836	0.761	3.22258e-21	3	Syk
Leng9	1.07223e-25	0.285575	0.344	0.19	3.32958e-21	3	Leng9
Magt1	1.76321e-25	0.391976	0.78	0.701	5.47529e-21	3	Magt1
Cdc42se11	2.07686e-25	0.359368	0.846	0.769	6.44928e-21	3	Cdc42se1
Irak3	2.37257e-25	0.39076	0.529	0.381	7.36754e-21	3	Irak3
Ncor2	2.74238e-25	0.334022	0.673	0.526	8.51591e-21	3	Ncor2
Ddhd11	1.18091e-24	0.345131	0.723	0.565	3.66709e-20	3	Ddhd1
Gm36161	1.2087e-24	0.30406	0.475	0.313	3.75337e-20	3	Gm36161
Trem12	1.30743e-24	0.337234	0.609	0.416	4.05996e-20	3	Trem1
Rab8a	1.34888e-24	0.319818	0.846	0.754	4.18869e-20	3	Rab8a
Ywhag	1.36606e-24	0.31779	0.799	0.703	4.24204e-20	3	Ywhag
Emp31	1.60924e-24	0.352289	0.983	0.955	4.99718e-20	3	Emp3
Ptger4	1.68876e-24	0.359699	0.515	0.351	5.24411e-20	3	Ptger4
Gnb1	1.85486e-24	0.301499	0.917	0.887	5.75991e-20	3	Gnb1
Trib1	1.93775e-24	0.397357	0.735	0.616	6.01731e-20	3	Trib1
Grk5	2.09143e-24	0.287651	0.397	0.24	6.49452e-20	3	Grk5
Rap1gds1	2.51051e-24	0.306721	0.633	0.497	7.7959e-20	3	Rap1gds1
Atox1	2.78257e-24	0.28114	0.953	0.935	8.64072e-20	3	Atox1
Mink1	2.87749e-24	0.253516	0.379	0.225	8.93547e-20	3	Mink1
Slc25a28	2.89941e-24	0.348101	0.541	0.396	9.00353e-20	3	Slc25a28
Wsb1	3.34111e-24	0.335677	0.726	0.62	1.03751e-19	3	Wsb1
Cdc42ep31	3.68614e-24	0.362131	0.638	0.48	1.14466e-19	3	Cdc42ep3
Mapk14	3.72007e-24	0.305954	0.746	0.609	1.15519e-19	3	Mapk14
Naga	3.80133e-24	0.408894	0.609	0.48	1.18043e-19	3	Naga
Gm2a	4.37383e-24	0.261949	0.977	0.924	1.35821e-19	3	Gm2a
Cpd	4.5454e-24	0.379288	0.502	0.343	1.41148e-19	3	Cpd
Dennd5a	4.80258e-24	0.338312	0.71	0.598	1.49134e-19	3	Dennd5a
Zfp131	5.59307e-24	0.434537	0.478	0.336	1.73681e-19	3	Zfp131
Ppp2r5a1	6.15296e-24	0.324972	0.879	0.806	1.91068e-19	3	Ppp2r5a
Ppp2r5c	6.77535e-24	0.319685	0.777	0.689	2.10395e-19	3	Ppp2r5c
Evl	7.16784e-24	0.363354	0.756	0.655	2.22583e-19	3	Evl
Dram1	8.39702e-24	0.307976	0.435	0.286	2.60753e-19	3	Dram1
Myo1c	8.67615e-24	0.340735	0.576	0.451	2.6942e-19	3	Myo1c
Mtpn	1.01498e-23	0.309777	0.897	0.864	3.15183e-19	3	Mtpn
Gm159871	1.06471e-23	0.340461	0.514	0.344	3.30626e-19	3	Gm15987
Bnip3l	1.76124e-23	0.300314	0.909	0.845	5.46917e-19	3	Bnip3l
Icam1	3.06341e-23	0.475439	0.611	0.479	9.51282e-19	3	Icam1
Ggct	3.74449e-23	0.330796	0.315	0.172	1.16278e-18	3	Ggct
Arid3a	4.32746e-23	0.365251	0.655	0.542	1.34381e-18	3	Arid3a
Ptpn11	4.33212e-23	0.342912	0.593	0.469	1.34525e-18	3	Ptpn11
Tmcc11	5.25543e-23	0.44371	0.73	0.62	1.63197e-18	3	Tmcc1
Nr3c1	5.50511e-23	0.325421	0.69	0.58	1.7095e-18	3	Nr3c1
Degs11	7.19513e-23	0.368533	0.802	0.693	2.2343e-18	3	Degs1
Gcnt21	7.30723e-23	0.389071	0.749	0.581	2.26911e-18	3	Gcnt2
Acer3	7.74013e-23	0.330112	0.803	0.716	2.40354e-18	3	Acer3
Elf4	8.29976e-23	0.329236	0.611	0.489	2.57732e-18	3	Elf4
Pcnx1	1.13838e-22	0.313021	0.506	0.345	3.535e-18	3	Pcnx
Nfat5	1.56163e-22	0.386851	0.546	0.412	4.84933e-18	3	Nfat5
Nckap1l	2.28232e-22	0.305415	0.803	0.731	7.08728e-18	3	Nckap1l
Ncf21	2.62542e-22	0.280742	0.97	0.899	8.15272e-18	3	Ncf2
Ccdc88b	2.96712e-22	0.342263	0.508	0.373	9.2138e-18	3	Ccdc88b
Birc6	3.48095e-22	0.328007	0.797	0.73	1.08094e-17	3	Birc6
Zbtb7b	3.88833e-22	0.305877	0.583	0.446	1.20744e-17	3	Zbtb7b
Kmt5a1	4.12845e-22	0.357282	0.759	0.662	1.28201e-17	3	Kmt5a
Ly6e2	5.85993e-22	0.312541	0.96	0.874	1.81969e-17	3	Ly6e
Il2rg	7.98344e-22	0.282995	0.478	0.326	2.4791e-17	3	Il2rg
Gk	7.9972e-22	0.318745	0.464	0.317	2.48337e-17	3	Gk
Lpl1	8.06569e-22	0.632822	0.351	0.2	2.50464e-17	3	Lpl
Pik3r6	9.05872e-22	0.308758	0.514	0.369	2.813e-17	3	Pik3r6
Arhgef1	1.10052e-21	0.332464	0.775	0.674	3.41745e-17	3	Arhgef1
Neat11	1.17484e-21	0.35228	0.963	0.91	3.64823e-17	3	Neat1
Slc2a6	2.03146e-21	0.290039	0.391	0.245	6.30829e-17	3	Slc2a6
Arhgap301	2.39615e-21	0.261459	0.949	0.902	7.44076e-17	3	Arhgap30
Lrp101	3.09082e-21	0.275468	0.802	0.708	9.59791e-17	3	Lrp10
Klf31	3.71728e-21	0.349762	0.826	0.742	1.15433e-16	3	Klf3
Diaph12	4.1506e-21	0.304751	0.93	0.871	1.28889e-16	3	Diaph1
Fcgrt1	5.53024e-21	0.264968	0.785	0.639	1.71731e-16	3	Fcgrt
Map7d1	6.89869e-21	0.295576	0.76	0.672	2.14225e-16	3	Map7d1
Cflar	8.47078e-21	0.363935	0.678	0.584	2.63043e-16	3	Cflar
Ddx17	2.15843e-20	0.2976	0.789	0.723	6.70259e-16	3	Ddx17
Cmklr1	3.09451e-20	0.305637	0.602	0.472	9.60937e-16	3	Cmklr1
Nuak2	3.62831e-20	0.286422	0.448	0.304	1.1267e-15	3	Nuak2
Zfp710	3.78726e-20	0.314946	0.746	0.654	1.17606e-15	3	Zfp710
Sgk31	4.15129e-20	0.276964	0.792	0.709	1.2891e-15	3	Sgk3
Usp12	4.32376e-20	0.271559	0.544	0.401	1.34266e-15	3	Usp12
Eif4a2	5.14344e-20	0.323485	0.767	0.693	1.59719e-15	3	Eif4a2
Atg4d	5.30693e-20	0.278309	0.431	0.299	1.64796e-15	3	Atg4d
Api5	5.91303e-20	0.289548	0.753	0.668	1.83617e-15	3	Api5
Cd300lb	6.89427e-20	0.34796	0.545	0.421	2.14088e-15	3	Cd300lb
Calhm2	6.91928e-20	0.337243	0.471	0.334	2.14864e-15	3	Calhm2
Myl12b	6.93431e-20	0.263478	0.954	0.941	2.15331e-15	3	Myl12b
Csgalnact21	7.4769e-20	0.254761	0.549	0.405	2.3218e-15	3	Csgalnact2
Ube2f	8.5923e-20	0.291113	0.746	0.655	2.66817e-15	3	Ube2f
Rasa31	9.1128e-20	0.335465	0.71	0.611	2.8298e-15	3	Rasa3
Ltb4r11	9.48048e-20	0.371563	0.8	0.651	2.94397e-15	3	Ltb4r1
Sppl2a	1.11847e-19	0.282364	0.845	0.782	3.4732e-15	3	Sppl2a
Lfng	1.12896e-19	0.314256	0.658	0.545	3.50577e-15	3	Lfng
Clip1	1.27807e-19	0.301031	0.612	0.506	3.96878e-15	3	Clip1
Jarid21	1.3249e-19	0.308691	0.85	0.777	4.11423e-15	3	Jarid2
Atp2c1	1.86845e-19	0.372257	0.719	0.639	5.8021e-15	3	Atp2c1
Kif5b	2.14173e-19	0.290913	0.903	0.853	6.65072e-15	3	Kif5b
Add31	2.41521e-19	0.322781	0.725	0.604	7.49994e-15	3	Add3
Taok1	2.71133e-19	0.303011	0.7	0.598	8.4195e-15	3	Taok1
Mtmr6	3.75653e-19	0.252327	0.612	0.483	1.16652e-14	3	Mtmr6
Rela	4.72804e-19	0.27006	0.541	0.42	1.4682e-14	3	Rela
Cd91	8.04276e-19	0.330605	0.555	0.392	2.49752e-14	3	Cd9
Pitpnm1	1.10544e-18	0.300331	0.445	0.316	3.43272e-14	3	Pitpnm1
Lrrfip11	1.37066e-18	0.271678	0.892	0.822	4.2563e-14	3	Lrrfip1
Ube2g2	1.94063e-18	0.259492	0.417	0.293	6.02625e-14	3	Ube2g2
Naip5	2.75755e-18	0.27754	0.322	0.198	8.56303e-14	3	Naip5
N4bp2l1	2.7578e-18	0.294439	0.501	0.372	8.56378e-14	3	N4bp2l1
Vav3	2.80786e-18	0.316239	0.648	0.548	8.71926e-14	3	Vav3
Celf1	3.45541e-18	0.30003	0.7	0.626	1.07301e-13	3	Celf1
Sh3bgrl1	3.81956e-18	0.254996	0.887	0.826	1.18609e-13	3	Sh3bgrl
Abi1	4.35513e-18	0.2834	0.816	0.754	1.3524e-13	3	Abi1
Slc12a6	4.73062e-18	0.302283	0.653	0.553	1.469e-13	3	Slc12a6
Pdlim5	7.26039e-18	0.283925	0.585	0.477	2.25457e-13	3	Pdlim5
Pld41	7.58599e-18	0.261989	0.942	0.892	2.35568e-13	3	Pld4
Smpdl3a1	1.10853e-17	0.293095	0.971	0.895	3.44232e-13	3	Smpdl3a
Madd	1.33825e-17	0.299027	0.515	0.401	4.15566e-13	3	Madd
Colec121	1.43206e-17	0.265693	0.892	0.772	4.44698e-13	3	Colec12
Jpt1	1.70606e-17	0.270101	0.913	0.892	5.29784e-13	3	Jpt1
Fas	1.93816e-17	0.393528	0.414	0.292	6.01856e-13	3	Fas
Spen	2.05007e-17	0.30746	0.67	0.582	6.36608e-13	3	Spen
Rara1	2.45099e-17	0.350573	0.669	0.571	7.61105e-13	3	Rara
Limd1	3.69152e-17	0.283331	0.712	0.628	1.14633e-12	3	Limd1
Cyp4f18	3.76302e-17	0.435587	0.675	0.582	1.16853e-12	3	Cyp4f18
Stat31	4.04455e-17	0.272423	0.819	0.75	1.25595e-12	3	Stat3
Frmd8	4.27582e-17	0.266866	0.432	0.305	1.32777e-12	3	Frmd8
Tmem131	4.96204e-17	0.280069	0.666	0.585	1.54086e-12	3	Tmem131
Fbrs	5.12236e-17	0.258242	0.491	0.378	1.59065e-12	3	Fbrs
Tifab1	5.18795e-17	0.275065	0.869	0.814	1.61101e-12	3	Tifab
Tpp2	7.98022e-17	0.304637	0.68	0.598	2.4781e-12	3	Tpp2
Nfe21	9.31844e-17	0.280128	0.398	0.271	2.89365e-12	3	Nfe2
Tm9sf4	1.23625e-16	0.282923	0.534	0.416	3.83894e-12	3	Tm9sf4
2023-09-11	1.48622e-16	0.302923	0.476	0.354	4.61517e-12	3	2023-09-11
Slc8b1	2.31366e-16	0.289125	0.526	0.41	7.1846e-12	3	Slc8b1
I830077J02Rik1	3.01769e-16	0.268812	0.524	0.401	9.37084e-12	3	I830077J02Rik
Nufip2	3.70372e-16	0.295205	0.629	0.543	1.15012e-11	3	Nufip2
Mat2a	5.11579e-16	0.266359	0.78	0.691	1.58861e-11	3	Mat2a
Arl4c1	6.73006e-16	0.288764	0.84	0.768	2.08988e-11	3	Arl4c
Nfkbib	7.46344e-16	0.255861	0.546	0.443	2.31762e-11	3	Nfkbib
Zfand3	7.63448e-16	0.251543	0.649	0.574	2.37074e-11	3	Zfand3
Fam168a	8.96336e-16	0.280105	0.526	0.426	2.78339e-11	3	Fam168a
Rap2a	1.0352e-15	0.359033	0.609	0.53	3.21462e-11	3	Rap2a
Tab2	1.2904e-15	0.289379	0.802	0.763	4.00708e-11	3	Tab2
Tnfaip3	1.58226e-15	0.276974	0.414	0.287	4.9134e-11	3	Tnfaip3
Ppp1r15a	1.84354e-15	0.319362	0.558	0.454	5.72475e-11	3	Ppp1r15a
Ets21	2.25404e-15	0.278863	0.516	0.394	6.99947e-11	3	Ets2
Clec12a1	2.33627e-15	0.273223	0.786	0.695	7.25481e-11	3	Clec12a
Lasp1	3.43127e-15	0.268922	0.645	0.569	1.06551e-10	3	Lasp1
Pten	3.73472e-15	0.25749	0.837	0.805	1.15974e-10	3	Pten
Cnn21	3.99514e-15	0.255924	0.817	0.728	1.24061e-10	3	Cnn2
Sel1l	4.14998e-15	0.258958	0.579	0.48	1.28869e-10	3	Sel1l
Klf10	4.17749e-15	0.271165	0.459	0.34	1.29724e-10	3	Klf10
Foxn3	4.85673e-15	0.289313	0.623	0.533	1.50816e-10	3	Foxn3
Unc1191	6.39204e-15	0.301023	0.71	0.636	1.98492e-10	3	Unc119
Herc1	6.47738e-15	0.260623	0.649	0.553	2.01142e-10	3	Herc1
Inpp5f1	9.49279e-15	0.288599	0.495	0.38	2.94779e-10	3	Inpp5f
Ttc71	1.02841e-14	0.276201	0.745	0.684	3.19353e-10	3	Ttc7
Abcg31	2.08709e-14	0.252503	0.337	0.218	6.48105e-10	3	Abcg3
Krt80	2.59119e-14	0.481877	0.419	0.319	8.04643e-10	3	Krt80
Ubash3b	2.73863e-14	0.279295	0.69	0.595	8.50428e-10	3	Ubash3b
Caprin1	2.85788e-14	0.253254	0.796	0.769	8.87458e-10	3	Caprin1
Naip2	3.58743e-14	0.252923	0.615	0.53	1.11401e-09	3	Naip2
Hsd11b1	6.60126e-14	0.266405	0.357	0.244	2.04989e-09	3	Hsd11b1
Lrmp	7.41591e-14	0.250495	0.702	0.613	2.30286e-09	3	Lrmp
Nsf1	1.0806e-13	0.294736	0.752	0.683	3.3556e-09	3	Nsf
Bak1	1.25035e-13	0.255005	0.683	0.617	3.8827e-09	3	Bak1
Csf2rb1	1.40062e-13	0.26318	0.903	0.849	4.34934e-09	3	Csf2rb
Sh3kbp1	1.68585e-13	0.25605	0.77	0.709	5.23506e-09	3	Sh3kbp1
Piezo1	4.67814e-13	0.280961	0.444	0.347	1.4527e-08	3	Piezo1
Tet2	7.78351e-13	0.255907	0.599	0.517	2.41701e-08	3	Tet2
A630001G21Rik	1.0043e-12	0.274856	0.519	0.423	3.11864e-08	3	A630001G21Rik
Atp6v1b2	1.35752e-12	0.30379	0.88	0.832	4.21551e-08	3	Atp6v1b2
Anp32a	2.04311e-12	0.299437	0.892	0.867	6.34448e-08	3	Anp32a
Cdkn1b	2.40436e-12	0.253155	0.702	0.631	7.46625e-08	3	Cdkn1b
Fgd41	4.55442e-12	0.342282	0.726	0.646	1.41428e-07	3	Fgd4
Abr	4.76081e-12	0.254134	0.723	0.654	1.47837e-07	3	Abr
Sec14l1	1.70481e-11	0.256624	0.504	0.426	5.29395e-07	3	Sec14l1
Bcl31	2.54315e-11	0.31304	0.481	0.387	7.89723e-07	3	Bcl3
Man2a1	2.77763e-11	0.263578	0.75	0.684	8.62536e-07	3	Man2a1
Tlr21	3.73081e-11	0.348451	0.749	0.685	1.15853e-06	3	Tlr2
Serpinb6a	4.19897e-11	0.335911	0.271	0.182	1.30391e-06	3	Serpinb6a
Cdk2ap2	4.42613e-11	0.293624	0.896	0.866	1.37445e-06	3	Cdk2ap2
Rest1	5.21919e-11	0.310047	0.625	0.558	1.62072e-06	3	Rest
Ptafr1	1.24968e-10	0.353184	0.638	0.578	3.88063e-06	3	Ptafr
Cxcr4	1.28458e-10	0.266999	0.565	0.473	3.98899e-06	3	Cxcr4
Siglece	2.39172e-10	0.284051	0.479	0.396	7.427e-06	3	Siglece
Ccrl21	8.96302e-10	0.324114	0.815	0.736	2.78329e-05	3	Ccrl2
Hspa51	1.35665e-08	0.270034	0.954	0.939	0.000421282	3	Hspa5
H2-Eb1	0	5.04408	0.799	0.1	0	4	H2-Eb1
Ciita	0	1.60403	0.66	0.023	0	4	Ciita
Dpp4	0	1.25539	0.645	0.03	0	4	Dpp4
Flt3	0	1.254	0.598	0.018	0	4	Flt3
Kmo	0	0.964987	0.476	0.016	0	4	Kmo
Btla	0	0.89771	0.399	0.009	0	4	Btla
Fgfr1	0	0.641975	0.364	0.003	0	4	Fgfr1
Kctd14	0	0.578903	0.355	0.002	0	4	Kctd14
H2-Ab1	6.1557e-288	5.01475	0.84	0.138	1.91153e-283	4	H2-Ab1
P2ry10	3.81548e-283	0.586676	0.396	0.011	1.18482e-278	4	P2ry10
H2-Aa	1.2467e-275	5.14631	0.822	0.141	3.87139e-271	4	H2-Aa
Gpr171	9.82806e-275	1.14996	0.512	0.031	3.05191e-270	4	Gpr171
Clec9a	3.31377e-264	0.85899	0.275	0.002	1.02903e-259	4	Clec9a
H2-DMb1	1.34589e-262	2.53605	0.775	0.124	4.17938e-258	4	H2-DMb1
Ddr1	2.76055e-255	0.486149	0.278	0.002	8.57235e-251	4	Ddr1
Ighm	4.21485e-249	1.97115	0.672	0.079	1.30884e-244	4	Ighm
P2ry14	9.68312e-240	1.29865	0.402	0.02	3.0069e-235	4	P2ry14
Tspan33	1.7463e-232	0.550374	0.349	0.012	5.42277e-228	4	Tspan33
Card11	1.96691e-230	0.854353	0.435	0.026	6.10784e-226	4	Card11
H2-DMb2	3.92411e-211	1.5351	0.737	0.141	1.21856e-206	4	H2-DMb2
Pmepa1	5.87985e-211	0.790452	0.473	0.037	1.82587e-206	4	Pmepa1
Siglech	1.67933e-203	2.54846	0.299	0.01	5.21483e-199	4	Siglech
Cadm1	3.61628e-192	1.16436	0.441	0.037	1.12296e-187	4	Cadm1
Bcl11a	1.94467e-182	1.90385	0.512	0.061	6.0388e-178	4	Bcl11a
Slco3a1	9.14679e-179	0.637828	0.358	0.023	2.84035e-174	4	Slco3a1
Hmgn3	3.25097e-175	0.49958	0.34	0.021	1.00952e-170	4	Hmgn3
Zbtb46	9.00054e-172	0.333398	0.257	0.009	2.79494e-167	4	Zbtb46
Spint2	1.7321e-168	0.67611	0.379	0.03	5.37868e-164	4	Spint2
Siglecg	9.72984e-165	0.451868	0.284	0.014	3.02141e-160	4	Siglecg
Srgap3	2.4206e-154	0.381792	0.299	0.018	7.51668e-150	4	Srgap3
Cd7	6.83938e-151	1.62655	0.308	0.021	2.12383e-146	4	Cd7
Zeb1	8.59239e-149	0.418774	0.352	0.029	2.66819e-144	4	Zeb1
Anpep	2.40328e-148	0.367295	0.266	0.014	7.46289e-144	4	Anpep
Adam19	2.45994e-148	0.511519	0.337	0.027	7.63886e-144	4	Adam19
Ccnd1	2.24095e-145	0.837525	0.426	0.05	6.95883e-141	4	Ccnd1
Cd74	6.03811e-140	4.94275	0.885	0.494	1.87501e-135	4	Cd74
Ramp1	8.78583e-139	0.981498	0.618	0.12	2.72826e-134	4	Ramp1
Plekha5	8.10271e-137	0.466849	0.367	0.037	2.51613e-132	4	Plekha5
Klrd1	1.79246e-134	0.418713	0.293	0.02	5.56613e-130	4	Klrd1
Itgax	1.96174e-134	0.866181	0.615	0.126	6.0918e-130	4	Itgax
Rnf122	2.66352e-134	0.603212	0.251	0.014	8.27103e-130	4	Rnf122
Cbfa2t31	1.06767e-131	1.35616	0.787	0.254	3.31543e-127	4	Cbfa2t3
Slamf9	5.24451e-130	0.758755	0.391	0.047	1.62858e-125	4	Slamf9
Bmyc1	1.47845e-128	1.04095	0.787	0.24	4.59103e-124	4	Bmyc
Cxxc5	3.38224e-126	0.463528	0.254	0.016	1.05029e-121	4	Cxxc5
Arhgap5	3.73515e-122	0.764559	0.648	0.156	1.15988e-117	4	Arhgap5
H2-DMa1	1.01371e-117	1.50445	0.956	0.736	3.14788e-113	4	H2-DMa
Slamf7	2.75565e-114	0.444387	0.251	0.019	8.55711e-110	4	Slamf7
Rpl12	1.73577e-111	0.943389	0.991	0.963	5.3901e-107	4	Rpl12
Cxcr3	1.47322e-109	0.587814	0.293	0.029	4.5748e-105	4	Cxcr3
Itpr1	2.12811e-101	0.863802	0.627	0.183	6.60843e-97	4	Itpr1
Pkp3	1.16023e-100	0.500133	0.444	0.081	3.60287e-96	4	Pkp3
1700025G04Rik	1.54273e-100	0.533184	0.503	0.105	4.79065e-96	4	1700025G04Rik
Ckb1	2.55047e-99	1.84197	0.784	0.361	7.91998e-95	4	Ckb
Klrk1	6.46071e-98	0.532522	0.32	0.04	2.00624e-93	4	Klrk1
Ifi205	1.55292e-96	0.575722	0.34	0.049	4.82227e-92	4	Ifi205
Cd72	2.716e-96	0.761791	0.275	0.03	8.43401e-92	4	Cd72
2023-09-01	2.60672e-95	0.657381	0.311	0.038	8.09466e-91	4	2023-09-01
Fgd2	1.09795e-92	0.871572	0.601	0.175	3.40946e-88	4	Fgd2
Fchsd2	5.14045e-90	0.619475	0.444	0.094	1.59626e-85	4	Fchsd2
Nectin1	7.21353e-90	0.361537	0.322	0.045	2.24002e-85	4	Nectin1
Cpne2	2.6512e-88	0.394048	0.361	0.059	8.23277e-84	4	Cpne2
Kcnn4	2.16084e-86	0.345158	0.278	0.034	6.71005e-82	4	Kcnn4
Rnd3	6.85878e-85	0.789698	0.589	0.171	2.12986e-80	4	Rnd3
Olfm11	3.77404e-84	1.27418	0.713	0.328	1.17195e-79	4	Olfm1
Hmgn1	1.30181e-82	0.707415	0.648	0.218	4.0425e-78	4	Hmgn1
Gpr1831	1.41394e-81	0.820574	0.683	0.227	4.39072e-77	4	Gpr183
Rps3a1	3.83603e-81	0.518986	0.997	0.988	1.1912e-76	4	Rps3a1
Syngr2	3.68771e-80	1.01157	0.947	0.766	1.14515e-75	4	Syngr2
Rpl33	3.74466e-79	0.660682	0.994	0.979	1.16283e-74	4	Rpl3
Rps4x	4.78104e-79	0.567656	0.994	0.987	1.48466e-74	4	Rps4x
Lat21	5.25803e-79	0.783265	0.808	0.343	1.63278e-74	4	Lat2
Ptprs	8.37546e-78	0.649119	0.444	0.103	2.60083e-73	4	Ptprs
Scimp	1.1223e-77	0.454018	0.379	0.073	3.48506e-73	4	Scimp
Fyn1	2.14416e-77	0.884287	0.675	0.243	6.65825e-73	4	Fyn
Tspan13	3.38974e-77	1.06131	0.849	0.442	1.05262e-72	4	Tspan13
Rpl14	5.57709e-77	0.666934	0.997	0.969	1.73185e-72	4	Rpl14
Clec4b1	1.29402e-76	0.734184	0.34	0.063	4.01833e-72	4	Clec4b1
Ptprcap	1.54868e-76	0.98638	0.266	0.036	4.80911e-72	4	Ptprcap
Rps24	2.67347e-76	0.491102	0.997	0.986	8.30192e-72	4	Rps24
Smim5	3.7792e-76	0.765579	0.272	0.039	1.17355e-71	4	Smim5
Psmb8	9.18176e-76	0.989166	0.982	0.91	2.85121e-71	4	Psmb8
Slc7a5	1.28972e-75	0.321535	0.284	0.042	4.00497e-71	4	Slc7a5
Nup210	5.25096e-74	0.461221	0.42	0.095	1.63058e-69	4	Nup210
Mbnl1	3.11839e-72	1.02108	0.962	0.846	9.68353e-68	4	Mbnl1
Rpl21	3.62657e-71	0.551819	0.994	0.972	1.12616e-66	4	Rpl21
Ap1s3	4.65264e-71	0.391103	0.391	0.087	1.44478e-66	4	Ap1s3
Ptms	1.00403e-69	1.08658	0.929	0.698	3.11781e-65	4	Ptms
Rpl13	4.05234e-69	0.487332	0.997	0.992	1.25837e-64	4	Rpl13
Bzw2	2.06169e-68	0.54481	0.604	0.207	6.40217e-64	4	Bzw2
Rps7	3.55789e-68	0.485867	0.991	0.979	1.10483e-63	4	Rps7
Dock10	1.22294e-67	0.957725	0.929	0.706	3.7976e-63	4	Dock10
Rnase61	4.56317e-67	1.58743	0.846	0.512	1.417e-62	4	Rnase6
Fh1	2.38076e-65	0.841427	0.763	0.398	7.39297e-61	4	Fh1
2023-09-06	5.13107e-65	0.674592	0.574	0.206	1.59335e-60	4	2023-09-06
Dpysl2	1.0914e-63	0.660328	0.618	0.237	3.38912e-59	4	Dpysl2
Eef1g1	2.09472e-63	0.656516	0.964	0.882	6.50473e-59	4	Eef1g
Nav1	2.1896e-63	0.419613	0.379	0.089	6.79937e-59	4	Nav1
BC035044	8.85375e-63	0.445011	0.462	0.131	2.74936e-58	4	BC035044
Rps11	3.90136e-62	0.544464	0.991	0.986	1.21149e-57	4	Rps11
H2afy	1.56658e-61	0.763161	0.97	0.917	4.8647e-57	4	H2afy
Rfx7	6.38268e-61	0.386778	0.482	0.143	1.98201e-56	4	Rfx7
Phactr2	7.06966e-61	0.526906	0.607	0.224	2.19534e-56	4	Phactr2
Rps13	2.32666e-60	0.439209	0.991	0.981	7.22498e-56	4	Rps13
Tbc1d10c	2.95853e-60	0.37334	0.361	0.083	9.18712e-56	4	Tbc1d10c
Rpl10a	5.55198e-60	0.516418	0.994	0.974	1.72406e-55	4	Rpl10a
Traf11	9.13707e-60	0.878682	0.464	0.137	2.83734e-55	4	Traf1
Avpi1	1.80022e-59	0.58843	0.476	0.146	5.59023e-55	4	Avpi1
Rpl39	1.86021e-59	0.513282	0.994	0.977	5.77652e-55	4	Rpl39
Lsp12	1.95203e-58	0.808623	0.979	0.926	6.06164e-54	4	Lsp1
Dhcr24	2.10637e-58	0.343466	0.308	0.063	6.54092e-54	4	Dhcr24
Rpl23	3.91637e-58	0.429527	0.997	0.99	1.21615e-53	4	Rpl23
Arhgap22	7.37465e-58	0.299426	0.263	0.046	2.29005e-53	4	Arhgap22
Cnp	6.7705e-57	0.719264	0.621	0.27	2.10244e-52	4	Cnp
Rpl17	6.83458e-57	0.481901	0.991	0.982	2.12234e-52	4	Rpl17
Rps26	8.56267e-57	0.53999	0.988	0.968	2.65897e-52	4	Rps26
Rps6	3.3437e-56	0.50623	0.982	0.973	1.03832e-51	4	Rps6
Rps20	7.53217e-56	0.494954	0.994	0.986	2.33896e-51	4	Rps20
Ccnd2	8.55076e-56	0.686552	0.399	0.108	2.65527e-51	4	Ccnd2
Itgb71	8.93256e-56	0.857096	0.852	0.541	2.77383e-51	4	Itgb7
Ppfia4	9.18538e-56	0.910929	0.76	0.399	2.85233e-51	4	Ppfia4
Eef1b2	2.4812e-54	0.682974	0.985	0.96	7.70486e-50	4	Eef1b2
Rpl5	5.07468e-54	0.522419	0.979	0.97	1.57584e-49	4	Rpl5
Fmnl2	6.9349e-54	0.485981	0.453	0.138	2.1535e-49	4	Fmnl2
Rps8	8.5947e-54	0.394258	0.994	0.99	2.66891e-49	4	Rps8
Rpl22l1	1.22718e-53	0.743855	0.947	0.842	3.81077e-49	4	Rpl22l1
Rpl11	1.47878e-53	0.386982	0.994	0.987	4.59206e-49	4	Rpl11
Pak1	1.67187e-53	0.850106	0.654	0.33	5.19167e-49	4	Pak1
Rpl32	1.77041e-53	0.470688	0.997	0.988	5.49766e-49	4	Rpl32
Phf11a	1.38454e-52	0.341141	0.257	0.05	4.29942e-48	4	Phf11a
Rpl36a	3.18137e-52	0.535716	0.985	0.943	9.87911e-48	4	Rpl36a
Tmem229b	1.01099e-51	0.688598	0.432	0.135	3.13944e-47	4	Tmem229b
Cd2ap	2.56443e-51	0.888627	0.846	0.587	7.96332e-47	4	Cd2ap
Npm11	5.17209e-51	0.542668	0.985	0.942	1.60609e-46	4	Npm1
Rps15a	7.40088e-51	0.411203	0.994	0.978	2.2982e-46	4	Rps15a
Ctsh1	9.09869e-51	0.871256	0.976	0.908	2.82542e-46	4	Ctsh
Rpl8	1.84266e-50	0.377946	1	0.986	5.72201e-46	4	Rpl8
Pafah1b3	3.826e-50	0.779555	0.482	0.182	1.18809e-45	4	Pafah1b3
Clec10a	4.49789e-50	0.868094	0.337	0.092	1.39673e-45	4	Clec10a
Rabgap1l	4.85624e-50	0.915889	0.405	0.124	1.50801e-45	4	Rabgap1l
Selplg1	5.58775e-50	0.842673	0.941	0.746	1.73517e-45	4	Selplg
Ddit4	2.56696e-49	0.611043	0.37	0.104	7.97119e-45	4	Ddit4
Smad7	3.29635e-49	0.570264	0.609	0.255	1.02362e-44	4	Smad7
Rplp1	4.28724e-49	0.448399	0.997	0.982	1.33132e-44	4	Rplp1
Satb1	5.51232e-49	0.254539	0.278	0.06	1.71174e-44	4	Satb1
Apex1	6.3409e-49	0.405362	0.512	0.185	1.96904e-44	4	Apex1
Srebf2	6.44777e-49	0.569681	0.639	0.295	2.00223e-44	4	Srebf2
Rpl30	1.85359e-48	0.380934	0.994	0.979	5.75596e-44	4	Rpl30
Dapk1	2.31618e-48	0.389283	0.334	0.088	7.19243e-44	4	Dapk1
Plxnc1	5.36648e-48	0.388485	0.379	0.108	1.66645e-43	4	Plxnc1
Ece1	3.75505e-47	0.807788	0.559	0.246	1.16605e-42	4	Ece1
Rpl15	5.95772e-45	0.380999	0.997	0.982	1.85005e-40	4	Rpl15
Hspe11	9.07394e-45	0.618371	0.92	0.768	2.81773e-40	4	Hspe1
Rpl28	2.13119e-44	0.418914	0.988	0.983	6.61799e-40	4	Rpl28
Psme1	3.88559e-44	0.681776	0.95	0.88	1.20659e-39	4	Psme1
Tnip31	1.07384e-43	1.2172	0.417	0.149	3.33459e-39	4	Tnip3
Cst31	1.71737e-43	1.54973	0.991	0.981	5.33294e-39	4	Cst3
Bin1	2.54285e-43	0.48709	0.559	0.241	7.89632e-39	4	Bin1
Rps16	2.88946e-43	0.317476	0.997	0.988	8.97265e-39	4	Rps16
Rps21	6.96287e-43	0.390995	0.994	0.98	2.16218e-38	4	Rps21
Bst21	8.72097e-43	2.07007	0.917	0.683	2.70812e-38	4	Bst2
Tfrc	9.51916e-43	0.509797	0.284	0.072	2.95598e-38	4	Tfrc
Tuba1a	3.78097e-42	0.528749	0.583	0.261	1.1741e-37	4	Tuba1a
Rpl4	7.79317e-42	0.451641	0.985	0.962	2.42001e-37	4	Rpl4
Rps5	1.41731e-41	0.385488	0.991	0.985	4.40116e-37	4	Rps5
Ivns1abp	1.57156e-41	0.570762	0.63	0.311	4.88016e-37	4	Ivns1abp
Ppm1m	3.67055e-41	0.793182	0.746	0.485	1.13982e-36	4	Ppm1m
Arhgap18	5.83299e-41	0.564695	0.527	0.237	1.81132e-36	4	Arhgap18
H2-T23	6.52853e-41	0.717928	0.893	0.711	2.0273e-36	4	H2-T23
Ppia	1.762e-40	0.442531	0.994	0.978	5.47155e-36	4	Ppia
Id3	2.66692e-40	0.980974	0.453	0.176	8.28158e-36	4	Id3
Crip1	4.51177e-40	1.02625	0.967	0.894	1.40104e-35	4	Crip1
St8sia4	7.00907e-40	1.19869	0.775	0.516	2.17653e-35	4	St8sia4
Iqgap2	1.28585e-39	0.587675	0.456	0.18	3.99295e-35	4	Iqgap2
Rpl18	1.53211e-39	0.321605	0.991	0.987	4.75766e-35	4	Rpl18
Set	2.50403e-39	0.56351	0.953	0.844	7.77576e-35	4	Set
Idi11	4.1688e-39	0.612003	0.405	0.146	1.29454e-34	4	Idi1
Rps22	1.00085e-38	0.418119	0.988	0.976	3.10794e-34	4	Rps2
Rpsa	1.35139e-38	0.413708	1	0.99	4.19647e-34	4	Rpsa
Slc25a4	1.5738e-38	0.572646	0.846	0.624	4.88713e-34	4	Slc25a4
Clic4	1.80786e-38	0.531621	0.58	0.265	5.61395e-34	4	Clic4
Ywhah	3.15272e-38	0.716754	0.905	0.835	9.79013e-34	4	Ywhah
Alkbh1	4.72332e-38	0.33994	0.544	0.228	1.46673e-33	4	Alkbh1
Dctpp1	4.96491e-38	0.516157	0.533	0.245	1.54175e-33	4	Dctpp1
Rps19	7.48215e-38	0.351284	0.997	0.985	2.32343e-33	4	Rps19
Ptma1	1.08304e-37	0.488046	0.997	0.977	3.36317e-33	4	Ptma
Pde7a	1.24901e-37	0.355047	0.337	0.106	3.87856e-33	4	Pde7a
Sms	1.29152e-37	0.579386	0.562	0.253	4.01055e-33	4	Sms
Dkc1	1.64629e-37	0.340656	0.462	0.179	5.11223e-33	4	Dkc1
Rps10	1.69408e-37	0.310715	1	0.986	5.26063e-33	4	Rps10
Rtl8a	2.02816e-37	0.358173	0.266	0.071	6.29805e-33	4	Rtl8a
Hsp90ab11	2.20503e-37	0.471727	0.994	0.97	6.84727e-33	4	Hsp90ab1
Gm2a1	3.5896e-37	0.752987	0.979	0.928	1.11468e-32	4	Gm2a
Cd471	3.70497e-37	0.694929	0.994	0.941	1.1505e-32	4	Cd47
C1qbp1	5.16447e-37	0.504745	0.784	0.482	1.60372e-32	4	C1qbp
Rack1	1.04054e-36	0.371445	0.991	0.983	3.23119e-32	4	Rack1
Tep1	1.05969e-36	0.428964	0.598	0.282	3.29064e-32	4	Tep1
Adgrg5	1.13966e-36	0.375033	0.426	0.163	3.53897e-32	4	Adgrg5
Rps18	1.14602e-36	0.376492	0.988	0.961	3.55875e-32	4	Rps18
Tagln21	1.83406e-36	1.00476	0.911	0.73	5.6953e-32	4	Tagln2
Pigp	5.31202e-36	0.304237	0.388	0.135	1.64954e-31	4	Pigp
Rpl36	6.03018e-36	0.371163	0.991	0.969	1.87255e-31	4	Rpl36
Rpl18a	1.057e-35	0.335674	1	0.991	3.2823e-31	4	Rpl18a
Psmb9	1.29786e-35	0.825532	0.855	0.646	4.03026e-31	4	Psmb9
Batf3	1.41501e-35	0.625342	0.453	0.195	4.39404e-31	4	Batf3
Ank	1.67e-35	0.324213	0.361	0.124	5.18585e-31	4	Ank
Rps14	2.66691e-35	0.257795	0.991	0.98	8.28155e-31	4	Rps14
Lsr	3.10435e-35	0.367424	0.438	0.17	9.63994e-31	4	Lsr
Nsmaf	3.70368e-35	0.430364	0.438	0.177	1.1501e-30	4	Nsmaf
Hnrnpa1	4.70986e-35	0.513256	0.947	0.821	1.46255e-30	4	Hnrnpa1
Zmiz2	6.33695e-35	0.497633	0.713	0.41	1.96781e-30	4	Zmiz2
Rps15	6.54049e-35	0.391152	0.988	0.977	2.03102e-30	4	Rps15
Sqle	9.31591e-35	0.344275	0.275	0.078	2.89287e-30	4	Sqle
Gpr18	1.01715e-34	0.256825	0.287	0.084	3.15854e-30	4	Gpr18
Ccdc107	1.17844e-34	0.38623	0.494	0.218	3.6594e-30	4	Ccdc107
Cxcl161	7.47146e-34	0.824612	0.538	0.255	2.32011e-29	4	Cxcl16
Nap1l1	9.09213e-34	0.518294	0.914	0.782	2.82338e-29	4	Nap1l1
Tap1	9.81322e-34	0.550282	0.63	0.338	3.0473e-29	4	Tap1
Mef2c1	1.14679e-33	1.04945	0.876	0.666	3.56111e-29	4	Mef2c
Prcp	1.41999e-33	0.548287	0.689	0.401	4.40951e-29	4	Prcp
Sub1	1.86596e-33	0.531371	0.956	0.928	5.79437e-29	4	Sub1
Herpud1	2.0292e-33	0.63299	0.689	0.416	6.30127e-29	4	Herpud1
Rbbp7	3.10574e-33	0.359085	0.592	0.295	9.64426e-29	4	Rbbp7
Tsc22d1	3.43572e-33	0.531783	0.453	0.19	1.0669e-28	4	Tsc22d1
Kctd12	1.17388e-32	0.741475	0.864	0.7	3.64524e-28	4	Kctd12
Amz1	1.57819e-32	0.297316	0.438	0.174	4.90074e-28	4	Amz1
Fdps1	1.81751e-32	0.828084	0.533	0.264	5.64392e-28	4	Fdps
Rpl19	3.85941e-32	0.255876	0.997	0.991	1.19846e-27	4	Rpl19
Tcf4	4.03385e-32	2.0466	0.766	0.473	1.25263e-27	4	Tcf4
Fbl1	4.64737e-32	0.496697	0.825	0.627	1.44315e-27	4	Fbl
Dpy19l1	5.19797e-32	0.516739	0.642	0.362	1.61413e-27	4	Dpy19l1
Pip4k2a1	5.7715e-32	0.527518	0.873	0.684	1.79222e-27	4	Pip4k2a
Tmed3	1.32778e-31	0.530967	0.799	0.553	4.12315e-27	4	Tmed3
Lifr	1.87518e-31	0.701124	0.488	0.234	5.82298e-27	4	Lifr
Lrrk1	4.93016e-31	0.435854	0.604	0.315	1.53096e-26	4	Lrrk1
Strbp	5.49891e-31	0.310555	0.346	0.123	1.70758e-26	4	Strbp
Kynu	8.00199e-31	0.296095	0.287	0.091	2.48486e-26	4	Kynu
Tubgcp5	9.01473e-31	0.981142	0.423	0.183	2.79934e-26	4	Tubgcp5
Ybx3	1.37898e-30	0.616755	0.793	0.567	4.28215e-26	4	Ybx3
Tnni2	1.60735e-30	0.357363	0.367	0.141	4.99129e-26	4	Tnni2
Pgls	2.07753e-30	0.630642	0.947	0.855	6.45136e-26	4	Pgls
Pmvk	2.24982e-30	0.408911	0.524	0.251	6.98638e-26	4	Pmvk
Rps12	2.71731e-30	0.314744	0.985	0.98	8.43806e-26	4	Rps12
Anp32e	7.70161e-30	0.451981	0.751	0.496	2.39158e-25	4	Anp32e
Sigmar1	1.38668e-29	0.479377	0.63	0.351	4.30607e-25	4	Sigmar1
Jak2	1.46484e-29	0.543529	0.651	0.379	4.54876e-25	4	Jak2
Scpep11	1.864e-29	0.428544	0.648	0.361	5.78829e-25	4	Scpep1
Itm2c1	1.86935e-29	0.484536	0.87	0.675	5.8049e-25	4	Itm2c
Rpl31	2.74301e-29	0.738705	0.973	0.927	8.51788e-25	4	Rpl31
Rps25	6.3963e-29	0.343051	0.982	0.968	1.98624e-24	4	Rps25
Naga1	8.89161e-29	0.575513	0.707	0.483	2.76111e-24	4	Naga
Tmem123	9.50884e-29	0.713608	0.678	0.428	2.95278e-24	4	Tmem123
Plbd11	2.02341e-28	0.919209	0.814	0.785	6.28331e-24	4	Plbd1
Trim35	2.43807e-28	0.525068	0.521	0.266	7.57094e-24	4	Trim35
Phf11b	2.86492e-28	0.424461	0.506	0.243	8.89642e-24	4	Phf11b
Rpl6	2.97515e-28	0.302783	0.997	0.982	9.23874e-24	4	Rpl6
Plxdc2	6.23592e-28	0.268319	0.302	0.104	1.93644e-23	4	Plxdc2
Fam60a	1.25513e-27	0.288595	0.34	0.127	3.89756e-23	4	Fam60a
Gltp	1.44932e-27	0.564243	0.796	0.599	4.50059e-23	4	Gltp
Isyna1	1.49515e-27	0.350496	0.518	0.256	4.6429e-23	4	Isyna1
Xist	1.79342e-27	0.680401	0.979	0.915	5.5691e-23	4	Xist
Rgs18	2.58708e-27	0.418457	0.453	0.215	8.03367e-23	4	Rgs18
Runx21	2.79715e-27	1.41177	0.42	0.202	8.68599e-23	4	Runx2
Fam117a	5.61387e-27	0.264428	0.343	0.132	1.74328e-22	4	Fam117a
Clec2d	7.73946e-27	0.523416	0.648	0.38	2.40333e-22	4	Clec2d
Lmo1	1.09164e-26	0.291417	0.293	0.104	3.38988e-22	4	Lmo1
Atpif11	1.1268e-26	0.61758	0.876	0.77	3.49906e-22	4	Atpif1
Aes	1.14247e-26	0.424691	0.891	0.805	3.5477e-22	4	Aes
Jund	1.14469e-26	0.501437	0.967	0.929	3.55461e-22	4	Jund
Actn1	1.15765e-26	0.313759	0.334	0.126	3.59484e-22	4	Actn1
Rpl27a	1.57331e-26	0.291812	0.997	0.99	4.88561e-22	4	Rpl27a
Rps3	1.62143e-26	0.261958	0.994	0.986	5.03504e-22	4	Rps3
Rplp2	1.99842e-26	0.277642	0.988	0.978	6.20568e-22	4	Rplp2
Arhgef6	3.41935e-26	0.567282	0.672	0.442	1.06181e-21	4	Arhgef6
Gna15	3.78407e-26	0.403335	0.429	0.193	1.17507e-21	4	Gna15
Tap2	5.75356e-26	0.507354	0.618	0.367	1.78665e-21	4	Tap2
Scap	6.94945e-26	0.257339	0.328	0.126	2.15801e-21	4	Scap
Rpl38	7.07131e-26	0.29556	0.991	0.974	2.19586e-21	4	Rpl38
Rpl35a	8.63797e-26	0.265744	0.988	0.976	2.68235e-21	4	Rpl35a
Ddx39b	9.89094e-26	0.408815	0.873	0.675	3.07143e-21	4	Ddx39b
Cyp511	1.01513e-25	0.528542	0.34	0.138	3.15228e-21	4	Cyp51
Gsn2	1.09087e-25	0.493494	0.885	0.716	3.38748e-21	4	Gsn
Ahr	1.24514e-25	0.568665	0.5	0.264	3.86655e-21	4	Ahr
Dbnl	1.41393e-25	0.437803	0.885	0.744	4.39067e-21	4	Dbnl
Rrad	2.60192e-25	0.29101	0.305	0.113	8.07975e-21	4	Rrad
Ptger41	2.71074e-25	0.443003	0.63	0.355	8.41767e-21	4	Ptger4
Msi2	4.14734e-25	0.252871	0.278	0.096	1.28787e-20	4	Msi2
Rpl35	4.76318e-25	0.306598	0.985	0.965	1.47911e-20	4	Rpl35
mt-Nd11	5.03094e-25	0.350381	0.988	0.976	1.56226e-20	4	mt-Nd1
Plp2	5.88802e-25	0.452482	0.648	0.391	1.82841e-20	4	Plp2
Impdh2	7.31797e-25	0.350595	0.645	0.401	2.27245e-20	4	Impdh2
Nek6	8.09852e-25	0.290903	0.349	0.142	2.51483e-20	4	Nek6
Rogdi	9.38908e-25	0.336503	0.426	0.191	2.91559e-20	4	Rogdi
Fnbp1	1.9728e-24	0.700014	0.766	0.599	6.12612e-20	4	Fnbp1
Bloc1s2	2.02595e-24	0.520428	0.74	0.545	6.2912e-20	4	Bloc1s2
Rpl26	2.03601e-24	0.314081	0.985	0.955	6.32241e-20	4	Rpl26
Tspan3	2.53221e-24	0.454996	0.393	0.166	7.86326e-20	4	Tspan3
Ebpl	2.81466e-24	0.359513	0.521	0.27	8.74037e-20	4	Ebpl
Cyp27a1	3.71228e-24	0.298129	0.45	0.214	1.15278e-19	4	Cyp27a1
Park71	4.6052e-24	0.346658	0.893	0.797	1.43005e-19	4	Park7
BC147527	5.90413e-24	0.32432	0.275	0.099	1.83341e-19	4	BC147527
Vrk11	6.58883e-24	0.479405	0.686	0.467	2.04603e-19	4	Vrk1
Ttc3	6.65731e-24	0.28725	0.299	0.114	2.06729e-19	4	Ttc3
Fgfr1op	7.25017e-24	0.317622	0.334	0.135	2.25139e-19	4	Fgfr1op
Tubb2a1	7.74606e-24	0.413238	0.669	0.414	2.40538e-19	4	Tubb2a
Tubb51	7.84233e-24	0.477479	0.888	0.753	2.43528e-19	4	Tubb5
Gnas	1.18344e-23	0.590243	0.973	0.943	3.67494e-19	4	Gnas
Bri3bp1	1.25913e-23	0.44161	0.784	0.581	3.90997e-19	4	Bri3bp
Gm10260	1.31117e-23	0.331396	0.976	0.956	4.07156e-19	4	Gm10260
Arpc5l	1.84538e-23	0.479727	0.778	0.584	5.73045e-19	4	Arpc5l
Adpgk	1.85911e-23	0.291035	0.373	0.163	5.7731e-19	4	Adpgk
Frmd4a1	1.98918e-23	0.27021	0.396	0.174	6.177e-19	4	Frmd4a
Rtl8b	3.48003e-23	0.371511	0.257	0.093	1.08066e-18	4	Rtl8b
Sumo2	4.1805e-23	0.34023	0.95	0.91	1.29817e-18	4	Sumo2
Eef1d	4.90655e-23	0.35433	0.926	0.843	1.52363e-18	4	Eef1d
Cd83	5.40589e-23	0.504707	0.352	0.151	1.67869e-18	4	Cd83
Lpcat1	6.94525e-23	0.250369	0.385	0.171	2.15671e-18	4	Lpcat1
Rps23	6.96983e-23	0.258138	0.991	0.983	2.16434e-18	4	Rps23
Dapp1	7.12531e-23	0.424792	0.651	0.414	2.21262e-18	4	Dapp1
Zbtb20	1.12025e-22	0.335325	0.399	0.181	3.47871e-18	4	Zbtb20
Uvrag	1.20808e-22	0.553507	0.787	0.599	3.75146e-18	4	Uvrag
Stat2	1.37617e-22	0.357113	0.47	0.23	4.27343e-18	4	Stat2
Mrps28	2.13237e-22	0.292119	0.536	0.287	6.62164e-18	4	Mrps28
Oxct1	2.18635e-22	0.290882	0.533	0.288	6.78927e-18	4	Oxct1
Rpl10	2.92264e-22	0.25104	0.997	0.986	9.07568e-18	4	Rpl10
Tagap	3.00145e-22	0.371823	0.32	0.133	9.32039e-18	4	Tagap
Nsmce1	3.18538e-22	0.285241	0.506	0.267	9.89155e-18	4	Nsmce1
Erg28	3.53829e-22	0.325211	0.621	0.369	1.09874e-17	4	Erg28
Map4k1	4.63528e-22	0.318373	0.544	0.305	1.43939e-17	4	Map4k1
Fgl2	4.88798e-22	0.530131	0.541	0.313	1.51786e-17	4	Fgl2
Rpl13a	6.0525e-22	0.455176	0.932	0.848	1.87948e-17	4	Rpl13a
Pcyt2	6.27832e-22	0.256451	0.396	0.182	1.94961e-17	4	Pcyt2
Cbx3	8.00632e-22	0.322175	0.707	0.445	2.4862e-17	4	Cbx3
Tbc1d81	8.39514e-22	0.438662	0.453	0.238	2.60694e-17	4	Tbc1d8
Parp8	1.04822e-21	0.401022	0.565	0.338	3.25502e-17	4	Parp8
Net1	1.07144e-21	0.444392	0.423	0.208	3.32716e-17	4	Net1
Slc4a7	2.67725e-21	0.347377	0.598	0.351	8.31367e-17	4	Slc4a7
Serbp1	2.68382e-21	0.289576	0.967	0.924	8.33408e-17	4	Serbp1
G3bp1	4.24539e-21	0.348365	0.891	0.702	1.31832e-16	4	G3bp1
Osgep	6.05052e-21	0.357265	0.707	0.467	1.87887e-16	4	Osgep
Ncl1	8.66759e-21	0.33133	0.947	0.853	2.69155e-16	4	Ncl
Nop58	1.17078e-20	0.31989	0.571	0.334	3.63563e-16	4	Nop58
Atp6v0a2	1.48283e-20	0.440988	0.583	0.37	4.60463e-16	4	Atp6v0a2
Cops4	1.76875e-20	0.32021	0.698	0.492	5.4925e-16	4	Cops4
Rab43	3.34135e-20	0.266009	0.334	0.148	1.03759e-15	4	Rab43
Mettl1	6.14301e-20	0.252995	0.343	0.15	1.90759e-15	4	Mettl1
Pa2g41	7.72337e-20	0.338489	0.725	0.529	2.39834e-15	4	Pa2g4
Gm47283	8.68054e-20	0.323341	0.695	0.448	2.69557e-15	4	Gm47283
Etnk1	8.86348e-20	0.382342	0.583	0.341	2.75238e-15	4	Etnk1
Lsm7	1.04572e-19	0.286827	0.669	0.427	3.24728e-15	4	Lsm7
Snx9	1.28767e-19	0.37847	0.657	0.43	3.9986e-15	4	Snx9
Pnn	1.8596e-19	0.362302	0.828	0.67	5.77462e-15	4	Pnn
Paics	1.90438e-19	0.283962	0.604	0.362	5.91368e-15	4	Paics
Ddost	3.326e-19	0.374444	0.861	0.733	1.03282e-14	4	Ddost
4931406C07Rik	6.57718e-19	0.262265	0.325	0.141	2.04241e-14	4	4931406C07Rik
Cep192	7.21401e-19	0.381617	0.367	0.175	2.24017e-14	4	Cep192
Smdt1	7.48612e-19	0.346794	0.962	0.916	2.32466e-14	4	Smdt1
Runx31	9.57713e-19	0.380039	0.725	0.503	2.97399e-14	4	Runx3
Ech1	9.90845e-19	0.430223	0.814	0.639	3.07687e-14	4	Ech1
Ptp4a3	1.13071e-18	0.547456	0.467	0.272	3.5112e-14	4	Ptp4a3
Trim44	1.34134e-18	0.255081	0.479	0.26	4.16526e-14	4	Trim44
Slc29a31	1.38589e-18	0.369353	0.595	0.368	4.30362e-14	4	Slc29a3
Tmem173	1.53259e-18	0.353174	0.63	0.405	4.75914e-14	4	Tmem173
Tpm1	1.90726e-18	0.277051	0.343	0.16	5.92263e-14	4	Tpm1
Purb	1.98446e-18	0.345482	0.914	0.75	6.16234e-14	4	Purb
Cnbp	2.23801e-18	0.328181	0.899	0.793	6.9497e-14	4	Cnbp
Abhd17a	4.30691e-18	0.431439	0.814	0.657	1.33742e-13	4	Abhd17a
Tbrg1	5.59506e-18	0.312657	0.609	0.386	1.73743e-13	4	Tbrg1
Odc1	7.01567e-18	0.254701	0.317	0.141	2.17858e-13	4	Odc1
Slc38a1	7.32959e-18	0.527139	0.796	0.598	2.27606e-13	4	Slc38a1
Uchl3	7.41004e-18	0.298315	0.524	0.309	2.30104e-13	4	Uchl3
Sfxn1	8.22852e-18	0.315632	0.473	0.27	2.5552e-13	4	Sfxn1
Psme2	9.28619e-18	0.388674	0.917	0.829	2.88364e-13	4	Psme2
Gnl31	1.00162e-17	0.286944	0.562	0.328	3.11032e-13	4	Gnl3
Dnajc2	1.13563e-17	0.303045	0.746	0.515	3.52647e-13	4	Dnajc2
Sdad1	1.81766e-17	0.705354	0.559	0.39	5.64439e-13	4	Sdad1
Ppp1r14b1	2.1634e-17	0.409876	0.867	0.709	6.71802e-13	4	Ppp1r14b
Txndc15	2.31281e-17	0.450227	0.648	0.483	7.18196e-13	4	Txndc15
Dnajc7	2.36727e-17	0.803196	0.837	0.687	7.35108e-13	4	Dnajc7
Hmgb1	2.59578e-17	0.317803	0.956	0.915	8.06067e-13	4	Hmgb1
Ccdc88a1	2.99395e-17	0.460517	0.896	0.751	9.29713e-13	4	Ccdc88a
Etv3	3.33415e-17	0.570574	0.485	0.283	1.03535e-12	4	Etv3
Snrpd2	3.47759e-17	0.300835	0.908	0.758	1.0799e-12	4	Snrpd2
Ube2e1	4.38263e-17	0.323641	0.754	0.568	1.36094e-12	4	Ube2e1
Idh3a	5.11533e-17	0.267414	0.533	0.32	1.58846e-12	4	Idh3a
Pkib1	5.3084e-17	0.428186	0.651	0.464	1.64842e-12	4	Pkib
Cct31	5.71484e-17	0.296093	0.805	0.653	1.77463e-12	4	Cct3
Npm3	6.10681e-17	0.293752	0.645	0.414	1.89635e-12	4	Npm3
Hipk2	8.79867e-17	0.337333	0.574	0.376	2.73225e-12	4	Hipk2
Dennd1b	1.00933e-16	0.323689	0.55	0.338	3.13427e-12	4	Dennd1b
mt-Atp6	1.09668e-16	0.255807	1	0.992	3.40551e-12	4	mt-Atp6
Ly861	1.17224e-16	0.319007	0.917	0.769	3.64015e-12	4	Ly86
Atp5g2	1.32499e-16	0.270215	0.962	0.926	4.11448e-12	4	Atp5g2
Rftn1	1.40339e-16	0.492277	0.58	0.395	4.35795e-12	4	Rftn1
Rpl22	2.25372e-16	0.282399	0.982	0.962	6.99848e-12	4	Rpl22
Afdn	2.52534e-16	0.250248	0.441	0.237	7.84193e-12	4	Afdn
Fus	2.92415e-16	0.294839	0.899	0.789	9.08037e-12	4	Fus
Lactb	3.20685e-16	0.29026	0.627	0.413	9.95824e-12	4	Lactb
Hsp90aa11	3.36528e-16	0.321838	0.932	0.862	1.04502e-11	4	Hsp90aa1
Tapbp	3.40372e-16	0.358736	0.902	0.779	1.05696e-11	4	Tapbp
mt-Nd21	3.48734e-16	0.269791	0.994	0.976	1.08292e-11	4	mt-Nd2
Dmxl1	4.09264e-16	0.331368	0.512	0.301	1.27089e-11	4	Dmxl1
Gtf2i	4.15414e-16	0.273666	0.429	0.241	1.28999e-11	4	Gtf2i
Cyth4	4.33952e-16	0.352932	0.938	0.878	1.34755e-11	4	Cyth4
Mta3	5.31211e-16	0.269234	0.633	0.399	1.64957e-11	4	Mta3
Atp5b	6.49653e-16	0.285732	0.967	0.924	2.01737e-11	4	Atp5b
Erp291	7.22322e-16	0.288888	0.988	0.939	2.24303e-11	4	Erp29
Rsl1d1	7.56448e-16	0.275907	0.751	0.558	2.349e-11	4	Rsl1d1
Laptm51	8.40925e-16	0.272627	0.994	0.97	2.61132e-11	4	Laptm5
H2afz1	8.73562e-16	0.435096	0.964	0.963	2.71267e-11	4	H2afz
Lztfl1	9.71338e-16	0.48266	0.5	0.317	3.0163e-11	4	Lztfl1
[truncated: 2,106 more rows]
