# Supplementary material for: Single-cell sequencing of a novel model of neonatal bile duct ligation in mice identifies macrophage heterogeneity in obstructive cholestasis
Source: Sci Rep. 2023 Aug 29;13:14104. doi: 10.1038/s41598-023-41207-0 (PMC10465511; doi:10.1038/s41598-023-41207-0)
Supplement: Supplementary file 9 — Supplementary Table 3. [file 41598_2023_41207_MOESM9_ESM.xlsx]

## Sheet: IntMac0_diffs
	p_val	avg_log2FC	pct.1	pct.2	p_val_adj
Cebpb	0	0.699409	1	0.969	0
S100a6	0	1.01123	0.997	0.91	0
S100a8	0	2.54753	0.986	0.942	0
S100a11	0	1.15258	0.998	0.9	0
Tmsb10	0	0.980322	0.999	0.913	0
Clec4e	0	0.923331	0.919	0.598	0
Apoe	0	-1.75078	0.981	0.976	0
Ifitm6	0	1.32396	0.933	0.562	0
Ltb4r1	0	0.734713	0.826	0.462	0
Anxa2	0	0.921965	0.953	0.745	0
Wfdc21	0	1.52098	0.717	0.327	0
Actg1	0	0.778874	1	0.968	0
Vcan	0	1.18246	0.807	0.374	0
Lgmn	0	-1.49577	0.837	0.876	0
Lsp1	1.18475e-307	0.718192	0.973	0.809	3.679e-303
Mcemp1	2.33561e-307	0.708935	0.94	0.611	7.25278e-303
Trem1	7.12266e-304	0.723852	0.646	0.243	2.2118e-299
Mmp8	1.42976e-299	1.09319	0.724	0.356	4.43982e-295
Coro1a	1.00817e-294	0.567631	0.997	0.92	3.13067e-290
Lcn2	2.97357e-294	1.55486	0.743	0.4	9.23381e-290
Grn	9.88795e-293	-0.958064	0.935	0.908	3.0705e-288
Samsn1	5.06804e-291	0.770169	0.814	0.471	1.57378e-286
Gda	6.02874e-288	0.736449	0.913	0.656	1.87211e-283
Ifitm2	7.56038e-288	0.598903	0.999	0.951	2.34773e-283
Cytip	8.76325e-288	0.754994	0.9	0.625	2.72125e-283
Alox5ap	4.82804e-286	0.567743	0.999	0.93	1.49925e-281
Napsa	1.40312e-276	0.564565	0.977	0.807	4.35712e-272
H3f3a	1.62438e-274	0.480381	1	0.963	5.04419e-270
Msrb1	9.02488e-273	0.561622	0.997	0.914	2.8025e-268
C3ar1	1.40364e-271	-1.04799	0.207	0.544	4.35873e-267
Anxa1	7.51779e-269	0.995155	0.88	0.663	2.3345e-264
Mgst1	1.77867e-254	0.757665	0.899	0.655	5.5233e-250
Chil3	8.92086e-253	1.22054	0.864	0.635	2.77019e-248
Hopx	8.5785e-251	0.789092	0.883	0.62	2.66388e-246
Hp	1.39826e-250	0.590454	0.995	0.866	4.34203e-246
Wfdc17	9.46186e-246	0.808017	0.98	0.87	2.93819e-241
Nr4a1	3.20591e-240	0.882428	0.779	0.468	9.9553e-236
Mrpl33	2.34878e-235	0.539857	0.945	0.762	7.29367e-231
Cxcl16	1.08793e-233	-1.03334	0.121	0.413	3.37835e-229
Ywhaz	9.71795e-227	0.579381	0.924	0.747	3.01771e-222
Arhgdib	4.12524e-225	0.541189	0.991	0.886	1.28101e-220
Tpd52	2.93209e-224	0.486952	0.987	0.854	9.10501e-220
Tmem37	1.05415e-221	-0.811455	0.096	0.369	3.27346e-217
Ncf4	1.46565e-218	0.497919	0.988	0.874	4.55127e-214
Rara	2.21711e-218	0.560311	0.708	0.398	6.88479e-214
Arpc2	3.65369e-214	0.367053	0.999	0.941	1.13458e-209
Zyx	1.46065e-212	0.534168	0.919	0.69	4.53576e-208
Ceacam1	1.98856e-212	0.64549	0.52	0.205	6.17506e-208
Lgals3	5.74022e-208	0.4356	1	0.95	1.78251e-203
Flna	3.68271e-204	0.597508	0.859	0.666	1.14359e-199
Ccnd3	4.34155e-202	0.506926	0.86	0.605	1.34818e-197
Diaph1	1.92142e-201	0.464332	0.902	0.719	5.96658e-197
Cd44	1.04536e-197	0.630432	0.882	0.688	3.24616e-193
Arhgap26	9.70984e-194	0.434221	0.473	0.171	3.0152e-189
Sem1	6.02399e-193	0.393202	0.998	0.922	1.87063e-188
Ctss	3.73152e-192	-0.531154	0.998	0.958	1.15875e-187
Emilin2	4.29843e-192	0.424374	0.941	0.774	1.33479e-187
Ptpn1	7.1615e-192	0.499326	0.97	0.865	2.22386e-187
Trem2	2.54133e-187	-1.34811	0.331	0.561	7.89161e-183
C1qc	1.17085e-184	-2.10139	0.06	0.281	3.63583e-180
Rab3il1	4.27231e-184	-0.446823	0.049	0.269	1.32668e-179
Tyrobp	4.34958e-184	0.324735	1	0.963	1.35068e-179
Prr13	9.34936e-181	0.699693	0.851	0.68	2.90326e-176
Trps1	2.11496e-179	0.406483	0.815	0.56	6.56757e-175
Glipr2	4.38366e-176	0.46499	0.489	0.2	1.36126e-171
Snx5	2.91103e-175	-0.757884	0.652	0.763	9.03961e-171
Pygl	3.82819e-175	0.476241	0.771	0.519	1.18877e-170
Lgals3bp	2.78143e-173	-0.77324	0.179	0.438	8.63717e-169
Tmem86a	1.19738e-170	-0.63827	0.239	0.499	3.71822e-166
Lrg1	1.56125e-170	0.944405	0.501	0.23	4.84815e-166
Cdkn2d	9.89309e-169	0.460644	0.698	0.408	3.0721e-164
Lyn	4.10179e-166	0.433796	0.95	0.815	1.27373e-161
Slpi	8.86776e-166	0.748884	0.734	0.443	2.7537e-161
Taldo1	7.75534e-164	0.492325	0.974	0.882	2.40826e-159
Rgs1	2.49576e-163	-1.31483	0.234	0.489	7.75009e-159
Prdx5	2.37524e-162	0.419035	0.997	0.931	7.37584e-158
Spi1	1.87028e-161	0.402528	0.99	0.882	5.80779e-157
Fpr2	2.81019e-161	0.487915	0.791	0.502	8.72649e-157
6430548M08Rik	2.36195e-160	0.407671	0.477	0.203	7.33457e-156
Frmd4b	1.0096e-159	-0.331141	0.018	0.188	3.13512e-155
Cnn2	3.45128e-158	0.478814	0.651	0.393	1.07173e-153
Itga6	1.71951e-157	-0.379707	0.015	0.179	5.3396e-153
Pglyrp1	2.27008e-156	0.562907	0.366	0.114	7.04929e-152
F10	5.89364e-156	0.489129	0.869	0.601	1.83015e-151
Fmnl1	1.52059e-154	0.376727	0.818	0.601	4.72188e-150
Plcb1	1.57033e-154	0.35533	0.438	0.168	4.87634e-150
Lims1	3.57674e-154	0.413359	0.761	0.53	1.11069e-149
Gmfg	1.45786e-153	0.407814	0.971	0.824	4.52709e-149
Cdc42ep2	1.5273e-153	0.562418	0.401	0.149	4.74273e-149
S100a4	4.94941e-152	0.623383	0.848	0.634	1.53694e-147
Fbxl5	5.35784e-152	0.408463	0.794	0.547	1.66377e-147
Rplp0	5.53101e-152	0.333588	1	0.973	1.71755e-147
Arpc5	6.03517e-150	0.385295	0.975	0.853	1.8741e-145
Myadm	7.23922e-150	0.487256	0.566	0.314	2.248e-145
Cdc42se1	1.85324e-149	0.43823	0.763	0.541	5.75487e-145
Smpdl3a	6.67315e-149	0.444973	0.94	0.811	2.07221e-144
Smox	1.45336e-148	0.500506	0.561	0.298	4.51313e-144
Dstn	1.20838e-146	0.377614	0.794	0.573	3.75237e-142
Il17ra	6.96727e-146	0.409538	0.783	0.563	2.16355e-141
Fgr	7.43014e-146	0.455735	0.762	0.545	2.30728e-141
Slc16a3	3.77998e-145	0.645295	0.638	0.386	1.1738e-140
C1qa	5.61904e-145	-2.42139	0.072	0.265	1.74488e-140
Tpm4	4.30683e-144	0.549886	0.695	0.48	1.3374e-139
Gch1	4.22455e-143	0.417341	0.69	0.44	1.31185e-138
Tspo	7.31861e-143	0.385995	0.993	0.91	2.27265e-138
Cdc42ep3	8.64332e-143	0.445999	0.532	0.279	2.68401e-138
Samhd1	1.87122e-142	0.473131	0.938	0.812	5.81071e-138
Axl	1.09789e-141	-0.532902	0.067	0.261	3.40929e-137
Dgat2	2.49303e-141	0.409045	0.451	0.192	7.74161e-137
Rgs10	4.40629e-141	-0.735944	0.608	0.702	1.36828e-136
Stk40	1.41643e-140	0.362715	0.495	0.232	4.39844e-136
Ptma	3.03787e-140	-0.549899	0.997	0.946	9.43351e-136
Maf	1.08567e-139	-0.941606	0.353	0.556	3.37133e-135
Slk	1.7106e-139	0.392838	0.85	0.674	5.31192e-135
mt-Nd1	5.94256e-138	-0.618469	0.977	0.949	1.84534e-133
C1qb	9.29461e-137	-2.20748	0.075	0.262	2.88625e-132
Glrx	6.66899e-136	0.445293	0.906	0.693	2.07092e-131
Kdm6b	1.07724e-135	0.466302	0.72	0.488	3.34516e-131
Ctsb	1.77291e-135	-0.944192	0.976	0.929	5.50541e-131
Aif1	1.36771e-133	-0.925281	0.525	0.673	4.24715e-129
Rap1b	4.91827e-132	0.47325	0.969	0.857	1.52727e-127
Ccl6	5.58337e-132	0.450064	0.924	0.766	1.7338e-127
Ncf2	1.07369e-131	0.3527	0.951	0.82	3.33412e-127
S100a9	1.20711e-131	1.92377	0.911	0.83	3.74843e-127
Stx11	1.32688e-131	0.329411	0.441	0.198	4.12035e-127
Dab2	2.83078e-131	-0.850715	0.2	0.426	8.79041e-127
Lcp1	1.1208e-129	0.391099	0.971	0.861	3.48041e-125
F13a1	2.10644e-128	0.632776	0.776	0.568	6.54112e-124
Trem3	4.00457e-128	0.4522	0.501	0.255	1.24354e-123
Fam96a	4.472e-127	0.390159	0.94	0.772	1.38869e-122
Myl6	1.50604e-126	0.348807	0.991	0.907	4.6767e-122
Ly86	2.18383e-126	-0.902885	0.618	0.708	6.78145e-122
Ctsd	1.26428e-125	-0.84839	0.964	0.914	3.92596e-121
Rbms1	1.85729e-125	0.323838	0.959	0.815	5.76746e-121
Pira2	1.48801e-124	0.436495	0.832	0.627	4.62071e-120
Ctsz	4.71834e-124	-0.529479	0.976	0.926	1.46519e-119
Ehd1	1.02971e-123	0.549103	0.674	0.447	3.19757e-119
Nfam1	2.67101e-123	0.38177	0.801	0.627	8.29428e-119
Add3	1.91037e-122	0.493165	0.523	0.301	5.93227e-118
Mertk	4.19989e-121	-0.51117	0.19	0.413	1.30419e-116
Hif1a	1.29791e-120	0.436886	0.869	0.689	4.03041e-116
Plac8	1.99398e-119	0.512342	0.996	0.907	6.19192e-115
Nfkbia	3.23616e-119	0.534616	0.95	0.81	1.00493e-114
Emb	5.55395e-119	0.390573	0.972	0.863	1.72467e-114
Klf2	1.48482e-118	0.669506	0.797	0.599	4.6108e-114
1110008P14Rik	1.97201e-118	0.389355	0.655	0.429	6.12368e-114
Ppp2r5a	2.12725e-118	0.394411	0.763	0.579	6.60574e-114
Ostf1	6.72754e-117	0.330155	0.976	0.853	2.0891e-112
Sec11c	1.32326e-116	0.337003	0.851	0.677	4.10911e-112
Gnb2	1.69437e-116	0.320262	0.987	0.884	5.26152e-112
Adora2b	4.77324e-116	0.332089	0.361	0.144	1.48224e-111
Ier2	6.90328e-116	0.447987	0.95	0.788	2.14368e-111
Sub1	8.09168e-116	0.319342	0.973	0.856	2.51271e-111
Rgl1	9.36446e-116	-0.376762	0.041	0.194	2.90795e-111
mt-Atp6	9.61947e-116	-0.581226	1	0.989	2.98713e-111
Degs1	2.42551e-115	0.318879	0.778	0.565	7.53193e-111
Cd63	3.68082e-115	-0.813321	0.056	0.218	1.143e-110
Lrrfip1	5.24655e-115	0.361231	0.871	0.692	1.62921e-110
Msn	7.36915e-115	0.456301	0.95	0.843	2.28834e-110
Zfyve9	5.33794e-114	0.345046	0.489	0.259	1.65759e-109
Plbd1	3.34025e-113	0.356542	0.77	0.543	1.03725e-108
Card19	8.99984e-113	0.390534	0.889	0.707	2.79472e-108
mt-Nd2	9.0053e-113	-0.623473	0.956	0.949	2.79642e-108
Bri3bp	1.11246e-112	0.322635	0.731	0.479	3.45452e-108
Klra2	6.3682e-111	0.350681	0.62	0.365	1.97752e-106
Srgn	2.5922e-110	0.472543	0.999	0.942	8.04957e-106
Cd52	4.49375e-110	0.333166	0.999	0.927	1.39544e-105
Sec61b	5.15085e-110	0.346849	0.963	0.843	1.59949e-105
Tarm1	6.24214e-110	0.276425	0.423	0.192	1.93837e-105
Eif1	8.67066e-110	0.261987	1	0.961	2.6925e-105
Ndel1	5.3136e-109	0.287363	0.657	0.443	1.65003e-104
Trib1	3.02174e-108	0.378361	0.615	0.391	9.3834e-104
C3	7.29905e-108	0.311234	0.749	0.553	2.26658e-103
Abcc3	1.06712e-107	-0.435588	0.14	0.326	3.31371e-103
Thbs1	4.34257e-107	0.704927	0.711	0.534	1.3485e-102
Lyz2	5.231e-107	0.385192	0.999	0.98	1.62438e-102
Ahnak	5.41153e-107	0.460114	0.864	0.707	1.68044e-102
Agpat4	9.92346e-107	0.324656	0.422	0.206	3.08153e-102
Gpcpd1	3.98898e-106	0.299207	0.73	0.51	1.2387e-101
Bst2	4.64864e-106	-0.684259	0.623	0.731	1.44354e-101
Fpr1	1.29778e-105	0.425446	0.482	0.254	4.02999e-101
Acp5	3.66544e-105	-0.799807	0.23	0.422	1.13823e-100
Gpx1	4.04722e-105	0.362751	0.996	0.933	1.25678e-100
Gm9733	1.50239e-104	0.279017	0.401	0.182	4.66539e-100
Plek	2.01517e-104	0.544906	0.762	0.575	6.25772e-100
Plaur	2.82565e-104	0.398813	0.689	0.486	8.77448e-100
Tppp3	2.95472e-104	0.467943	0.267	0.085	9.1753e-100
Tmpo	1.25667e-103	0.386263	0.698	0.497	3.90233e-99
Fn1	1.8759e-103	0.304698	0.889	0.686	5.82524e-99
Npm1	2.02036e-103	-0.394312	0.97	0.89	6.27381e-99
Rasgrp4	4.14398e-103	0.251108	0.386	0.173	1.28683e-98
Mmp14	6.63579e-103	-0.488045	0.173	0.376	2.06061e-98
Cd33	1.467e-102	0.367543	0.747	0.546	4.55546e-98
Nfe2	3.86064e-102	0.267917	0.336	0.136	1.19885e-97
Vim	5.77123e-102	0.41728	0.996	0.943	1.79214e-97
Sec61g	7.8617e-102	0.337369	0.986	0.869	2.44129e-97
S100a10	8.61451e-102	0.508379	0.891	0.758	2.67506e-97
Itgal	8.70867e-102	0.618789	0.645	0.437	2.7043e-97
Klf13	2.80139e-101	0.317164	0.973	0.864	8.69915e-97
Hpgds	3.04667e-101	-0.302194	0.017	0.133	9.46082e-97
Rap1a	9.30914e-101	0.39836	0.942	0.815	2.89077e-96
Fam32a	1.88542e-100	0.346664	0.85	0.696	5.8548e-96
Emd	1.89294e-100	0.289823	0.665	0.457	5.87816e-96
Fcgr2b	1.99903e-100	-0.689718	0.762	0.82	6.2076e-96
Pim1	4.96413e-100	0.380118	0.938	0.795	1.54151e-95
Ptpre	6.31691e-100	0.3394	0.757	0.587	1.96159e-95
AI839979	8.47544e-100	0.322186	0.407	0.196	2.63188e-95
Eif4ebp1	2.5227e-99	0.32129	0.906	0.729	7.83373e-95
Kras	3.44841e-99	0.388954	0.803	0.626	1.07084e-94
Bst1	1.24575e-98	0.348482	0.596	0.388	3.86843e-94
Gyg	1.64571e-98	0.353942	0.774	0.576	5.11043e-94
Sirpb1c	2.06624e-98	0.30826	0.78	0.559	6.4163e-94
Lyst	3.54137e-98	0.306997	0.592	0.374	1.0997e-93
Snx20	6.28416e-98	0.290756	0.79	0.607	1.95142e-93
Sell	1.15709e-97	0.353753	0.486	0.258	3.5931e-93
Flot2	1.62512e-97	0.329475	0.51	0.299	5.04649e-93
Pitpna	2.23638e-97	0.35839	0.942	0.808	6.94464e-93
Ctsh	3.57941e-97	-0.500477	0.949	0.885	1.11151e-92
Tbxas1	5.00548e-97	-0.399014	0.107	0.273	1.55435e-92
Rflnb	2.92821e-96	0.646134	0.439	0.24	9.09297e-92
Cd244	9.77643e-96	0.286644	0.394	0.187	3.03588e-91
Ppp1r2	1.29128e-95	0.267669	0.836	0.637	4.00982e-91
Tubb5	2.45869e-95	-0.664807	0.687	0.746	7.63496e-91
Plec	1.50687e-94	0.323989	0.621	0.41	4.67928e-90
Ptpn6	3.60914e-94	0.396318	0.873	0.718	1.12075e-89
Sgms2	6.6266e-94	0.253898	0.333	0.14	2.05776e-89
Rasgrp2	1.15615e-93	0.336537	0.491	0.286	3.59019e-89
Rac2	1.27853e-93	0.332565	0.949	0.833	3.97023e-89
Sdc3	3.27085e-93	-0.504358	0.167	0.349	1.0157e-88
Sash1	3.4467e-93	-0.304069	0.017	0.128	1.0703e-88
Prdx6	6.7726e-93	0.336186	0.893	0.726	2.1031e-88
Fabp5	8.80604e-93	-0.917722	0.043	0.176	2.73454e-88
Lbp	1.05041e-92	0.289877	0.329	0.135	3.26184e-88
Adap2	1.99633e-92	-0.468424	0.292	0.478	6.19919e-88
Zbtb7a	5.40496e-92	0.310318	0.767	0.588	1.6784e-87
Slc2a1	6.51726e-92	0.422699	0.514	0.31	2.02381e-87
Noct	8.72271e-92	0.313326	0.413	0.211	2.70866e-87
Iqgap1	1.41989e-91	0.316607	0.922	0.806	4.40919e-87
Tacstd2	1.61018e-91	0.254674	0.281	0.101	5.00008e-87
Cxcl2	7.0713e-91	0.814105	0.763	0.589	2.19585e-86
Il1b	1.28363e-90	0.746915	0.834	0.683	3.98605e-86
Cd302	2.87842e-90	0.272291	0.91	0.744	8.93837e-86
Kmt5a	1.73458e-89	0.341578	0.673	0.489	5.38638e-85
Fis1	1.95668e-89	0.270907	0.95	0.824	6.07608e-85
Wdr26	2.59122e-89	0.272688	0.875	0.739	8.04653e-85
Flot1	2.10889e-88	0.304675	0.568	0.373	6.54874e-84
mt-Co2	2.59289e-88	-0.521685	1	0.986	8.05171e-84
Rassf5	2.63046e-88	0.282583	0.579	0.38	8.16837e-84
Fcgr1	5.10954e-88	-0.599287	0.714	0.765	1.58666e-83
Igfbp6	7.85182e-88	0.277894	0.374	0.18	2.43823e-83
Igf1	2.72545e-87	-0.387458	0.012	0.111	8.46333e-83
Ms4a7	5.29733e-87	-0.507363	0.098	0.25	1.64498e-82
St3gal4	5.42738e-87	0.258952	0.581	0.376	1.68536e-82
Nab1	5.42781e-87	0.342463	0.649	0.479	1.6855e-82
Gsr	7.51508e-87	0.360672	0.673	0.495	2.33366e-82
Metrnl	1.0934e-86	0.469757	0.703	0.504	3.39533e-82
mt-Cytb	1.9135e-86	-0.49637	0.997	0.971	5.942e-82
1110008F13Rik	2.97207e-86	0.281523	0.96	0.829	9.22916e-82
Xbp1	3.54443e-86	0.276372	0.798	0.639	1.10065e-81
Klf4	7.59707e-86	0.433471	0.599	0.386	2.35912e-81
Cmip	1.32635e-85	0.27088	0.731	0.545	4.11873e-81
Tnfrsf1b	1.69389e-85	0.452126	0.725	0.567	5.26003e-81
Tes	1.72193e-85	0.304515	0.348	0.165	5.34711e-81
Lmo4	3.84853e-85	0.375496	0.714	0.508	1.19508e-80
Klf3	4.39951e-85	0.321994	0.792	0.612	1.36618e-80
Irf5	5.0058e-85	0.294422	0.858	0.696	1.55445e-80
Ccdc88a	7.94803e-85	0.375699	0.642	0.462	2.4681e-80
Esd	8.19409e-85	0.306109	0.951	0.829	2.54451e-80
Rps2	3.00742e-84	-0.295057	0.998	0.939	9.33893e-80
Stk10	5.66251e-84	0.433617	0.567	0.394	1.75838e-79
Ube2d3	1.07922e-83	0.269747	0.991	0.903	3.35131e-79
Nadk	1.25076e-83	0.448462	0.641	0.494	3.884e-79
Ear2	2.30612e-83	0.441877	0.287	0.115	7.16119e-79
Higd2a	1.46672e-82	0.272824	0.82	0.645	4.55461e-78
Npc2	1.85466e-82	-0.472731	0.995	0.948	5.75927e-78
Btg2	2.02193e-82	0.366587	0.949	0.805	6.27871e-78
Nabp1	2.94864e-82	0.289856	0.349	0.167	9.1564e-78
Ecm1	3.79582e-82	-0.552231	0.306	0.477	1.17872e-77
Spp1	7.71016e-82	-2.22791	0.13	0.281	2.39424e-77
AU020206	1.47756e-81	-0.302501	0.091	0.238	4.58827e-77
Rnase4	4.65235e-81	-0.690343	0.496	0.593	1.44469e-76
Sqor	6.662e-80	0.267353	0.533	0.345	2.06875e-75
Stk17b	1.32371e-79	0.258569	0.89	0.726	4.1105e-75
Btg1	9.31694e-79	0.283848	0.991	0.91	2.89319e-74
Abcg1	1.20897e-78	-0.497906	0.393	0.543	3.75422e-74
Ccdc12	2.40236e-78	0.271767	0.867	0.736	7.46005e-74
Frmd4a	2.55301e-78	-0.252955	0.082	0.225	7.92788e-74
Lgals1	2.76576e-78	-0.709702	0.827	0.815	8.58853e-74
Ap1s2	3.38203e-78	0.320098	0.7	0.51	1.05022e-73
Ifi44	1.26453e-77	-0.573607	0.238	0.411	3.92675e-73
Rnh1	3.27116e-77	0.253837	0.965	0.841	1.01579e-72
Pbx1	3.2749e-77	0.274106	0.372	0.189	1.01696e-72
Myl12b	6.43805e-77	0.290697	0.958	0.827	1.99921e-72
Actb	7.47713e-77	0.320042	1	0.983	2.32187e-72
Dusp5	7.94449e-77	0.30204	0.31	0.141	2.467e-72
Igfbp4	3.56836e-76	-0.262632	0.021	0.12	1.10808e-71
Ugp2	3.11661e-75	0.274565	0.671	0.504	9.678e-71
Plp2	1.2984e-74	0.268169	0.475	0.278	4.03192e-70
Bmyc	1.96855e-74	-0.28203	0.088	0.226	6.11292e-70
Ifi203	8.83939e-74	-0.649126	0.419	0.559	2.7449e-69
Abca1	4.80271e-73	-0.533348	0.294	0.455	1.49139e-68
Ptprc	5.1469e-73	0.36765	0.925	0.836	1.59827e-68
Adgre5	1.4374e-72	0.415199	0.726	0.587	4.46357e-68
Cd74	2.9931e-72	-1.98262	0.394	0.523	9.29448e-68
C1qbp	3.09387e-72	-0.462677	0.414	0.557	9.6074e-68
Ncl	3.21396e-72	-0.515017	0.819	0.804	9.9803e-68
Mbp	9.72565e-72	0.259072	0.376	0.207	3.02011e-67
Neat1	1.17675e-71	0.280257	0.892	0.77	3.65416e-67
Atg3	1.38734e-71	0.258653	0.8	0.637	4.30809e-67
Slc7a8	6.04819e-71	-0.450355	0.196	0.349	1.87814e-66
Dhrs3	1.10913e-68	-0.43903	0.241	0.392	3.44418e-64
Ptgs1	1.46014e-68	-0.3809	0.11	0.248	4.53416e-64
Itgb5	1.51864e-68	-0.820644	0.4	0.495	4.71584e-64
Crip1	2.88654e-68	0.53017	0.851	0.719	8.96356e-64
Slc7a11	4.33276e-68	0.283169	0.445	0.262	1.34545e-63
Ikzf1	8.95349e-68	0.27348	0.641	0.483	2.78033e-63
Casp6	4.61792e-67	0.317798	0.489	0.317	1.434e-62
Gns	5.93694e-67	-0.56634	0.655	0.721	1.8436e-62
Selenop	6.92553e-67	-1.0766	0.649	0.675	2.15058e-62
Got1	7.93242e-67	-0.387531	0.245	0.411	2.46326e-62
Cybb	1.61438e-66	0.260924	0.982	0.911	5.01312e-62
Stab1	3.63805e-66	-0.467177	0.223	0.378	1.12972e-61
Slc29a3	5.84918e-66	-0.342603	0.244	0.399	1.81635e-61
Fam129a	9.18448e-66	0.254122	0.547	0.369	2.85206e-61
Pebp1	9.1185e-65	-0.477085	0.624	0.685	2.83157e-60
H2-Aa	1.83124e-64	-1.48111	0.121	0.25	5.68656e-60
Creb5	2.62812e-64	-0.312484	0.054	0.166	8.1611e-60
Clec4d	2.93725e-64	0.319757	0.779	0.588	9.12103e-60
Cdkn1a	3.07092e-64	0.332806	0.837	0.677	9.53612e-60
Rhoa	4.66366e-64	0.275463	0.976	0.881	1.44821e-59
Arhgef10l	6.20305e-64	0.253154	0.392	0.232	1.92623e-59
Fcor	6.48003e-64	0.276116	0.358	0.192	2.01224e-59
Cttnbp2nl	7.37761e-64	-0.388593	0.298	0.46	2.29097e-59
Rasa4	1.67463e-63	-0.371738	0.255	0.415	5.20022e-59
Id2	2.45967e-63	0.312412	0.88	0.708	7.638e-59
Tln1	2.65204e-63	0.325177	0.88	0.788	8.23539e-59
Igsf6	4.5437e-63	0.279369	0.878	0.742	1.41096e-58
Fam49a	1.06735e-62	0.306855	0.447	0.286	3.31445e-58
Slc29a1	1.20208e-62	-0.286216	0.126	0.266	3.73283e-58
Plagl2	1.91315e-62	0.316164	0.409	0.257	5.9409e-58
Cmpk1	2.21279e-62	0.266238	0.755	0.595	6.87139e-58
H2-Ab1	2.40625e-62	-1.15908	0.078	0.193	7.47211e-58
Spon1	3.08861e-62	-0.455276	0.171	0.321	9.59105e-58
H2-DMa	3.70565e-62	-0.484422	0.712	0.742	1.15072e-57
Uap1l1	8.42305e-62	-0.338982	0.164	0.302	2.61561e-57
Unc119	1.0686e-61	0.264508	0.574	0.407	3.31833e-57
Pf4	2.28126e-61	-0.978702	0.022	0.107	7.08399e-57
P2rx4	2.65285e-61	-0.44538	0.391	0.522	8.23789e-57
Ttc7	3.19294e-61	0.250273	0.586	0.431	9.91502e-57
Gna12	3.42293e-61	-0.339534	0.172	0.309	1.06292e-56
Rras	4.22253e-61	0.33598	0.574	0.421	1.31122e-56
Lat2	7.60578e-61	-0.317641	0.189	0.337	2.36182e-56
Dusp1	8.62973e-61	0.328471	0.972	0.887	2.67979e-56
Gm14005	2.43449e-60	0.265067	0.351	0.198	7.55983e-56
C5ar1	2.71413e-60	0.315668	0.725	0.523	8.4282e-56
Cd300ld	3.50564e-60	0.278859	0.268	0.127	1.08861e-55
Igsf8	3.84523e-60	-0.486405	0.435	0.544	1.19406e-55
Apobec1	5.66028e-60	-0.572051	0.664	0.691	1.75769e-55
Bhlhe40	8.47834e-60	0.273544	0.333	0.181	2.63278e-55
Selenow	2.49642e-59	-0.494527	0.766	0.768	7.75215e-55
Oasl2	7.85204e-59	-0.263931	0.081	0.2	2.43829e-54
Apbb1ip	8.85864e-59	0.29728	0.88	0.749	2.75087e-54
mt-Co3	1.03264e-58	-0.491251	1	0.988	3.20665e-54
Ltb	1.26187e-58	0.282528	0.545	0.382	3.91847e-54
Pfkp	3.85343e-58	0.259199	0.503	0.342	1.19661e-53
Asap1	8.30855e-58	0.251152	0.714	0.571	2.58005e-53
Rasgef1b	1.14401e-57	-0.250502	0.09	0.209	3.5525e-53
Pltp	2.91193e-57	-0.581606	0.151	0.285	9.04241e-53
Tuba1b	2.96279e-57	-0.509173	0.545	0.624	9.20036e-53
Chchd10	3.20951e-57	-0.546514	0.268	0.41	9.96649e-53
Mif	1.14325e-56	-0.454769	0.678	0.739	3.55014e-52
Limd2	1.48597e-56	0.259485	0.814	0.67	4.61437e-52
Eef1g	2.36236e-56	-0.441074	0.782	0.765	7.33585e-52
Osm	3.1971e-56	0.393798	0.546	0.388	9.92795e-52
Ifi44l	5.55925e-56	-0.356144	0.182	0.321	1.72632e-51
Itm2b	8.12698e-56	-0.292558	0.999	0.964	2.52367e-51
Actr3	2.21763e-55	0.254501	0.952	0.858	6.88641e-51
Dctpp1	4.31689e-55	-0.265288	0.164	0.3	1.34052e-50
Parp1	7.18961e-55	-0.300135	0.217	0.354	2.23259e-50
Gpnmb	5.37475e-54	-0.609417	0.038	0.126	1.66902e-49
Clec5a	5.67143e-54	0.252973	0.524	0.365	1.76115e-49
Cap1	2.64272e-53	0.252541	0.881	0.744	8.20645e-49
Ezr	4.40174e-53	0.254439	0.596	0.445	1.36687e-48
Ccl5	8.68754e-53	-1.97083	0.205	0.324	2.69774e-48
Emp3	1.63045e-52	0.301437	0.956	0.856	5.06302e-48
Hmox1	1.7725e-52	0.485158	0.788	0.616	5.50416e-48
Mrpl23	7.04422e-51	-0.380366	0.616	0.681	2.18744e-46
Erp29	1.12608e-50	-0.340866	0.889	0.85	3.4968e-46
Itgb2	1.31632e-50	0.256617	0.806	0.693	4.08756e-46
Lcp2	1.69267e-50	0.252252	0.722	0.583	5.25625e-46
Cd81	2.78952e-50	-0.332279	0.05	0.142	8.66228e-46
Gnl3	4.99363e-50	-0.353489	0.229	0.364	1.55067e-45
Hspe1	9.92758e-50	-0.425458	0.697	0.713	3.08281e-45
Junb	1.63272e-49	0.270867	0.984	0.917	5.07009e-45
Il18bp	2.04423e-49	-0.397481	0.063	0.16	6.34796e-45
Fam26f	2.74279e-49	-0.266044	0.08	0.185	8.51718e-45
Lamp1	3.49612e-49	-0.262432	0.99	0.933	1.08565e-44
Nrp1	4.08186e-49	-0.364338	0.164	0.283	1.26754e-44
Atp5g2	5.29795e-48	-0.319402	0.966	0.877	1.64517e-43
Hist1h1c	1.08373e-47	0.359085	0.593	0.447	3.36531e-43
Spn	2.73569e-47	0.260815	0.175	0.071	8.49513e-43
Snhg12	2.39291e-46	-0.378651	0.21	0.334	7.43069e-42
Tnfrsf11a	2.70723e-46	-0.301675	0.227	0.353	8.40678e-42
Hck	9.19332e-46	0.343036	0.736	0.619	2.8548e-41
mt-Nd4	1.3043e-45	-0.430309	0.989	0.963	4.05024e-41
Ly6i	1.4445e-45	-0.359966	0.079	0.178	4.4856e-41
Blvrb	3.62705e-45	-0.509183	0.386	0.489	1.12631e-40
Vasp	7.54817e-45	0.342701	0.706	0.589	2.34393e-40
Pld3	2.09403e-44	-0.334756	0.167	0.28	6.50259e-40
Gpr183	3.03952e-44	-0.31477	0.094	0.197	9.43864e-40
Cd300c2	6.8018e-44	-0.441463	0.701	0.722	2.11216e-39
AW112010	7.54666e-44	-1.46118	0.418	0.504	2.34346e-39
Gm4951	1.63671e-43	-0.268215	0.035	0.11	5.08248e-39
Slc3a2	3.11042e-43	-0.419211	0.721	0.761	9.6588e-39
Tor3a	9.32885e-43	-0.366535	0.26	0.382	2.89689e-38
H2-Eb1	1.86618e-42	-0.948806	0.072	0.16	5.79504e-38
Phf11d	2.2652e-41	-0.270526	0.079	0.174	7.03412e-37
Hmgn1	2.44552e-41	-0.295805	0.179	0.293	7.59408e-37
Fcgrt	2.44951e-41	-0.566649	0.513	0.594	7.60647e-37
Anxa3	4.44482e-41	-0.549161	0.375	0.466	1.38025e-36
Slc37a2	5.15463e-41	-0.287411	0.197	0.311	1.60067e-36
Unc93b1	8.671e-41	-0.34659	0.938	0.87	2.69261e-36
Cdk2ap2	1.81095e-40	0.292092	0.936	0.805	5.62354e-36
Mapkapk2	2.4429e-40	0.274266	0.799	0.704	7.58594e-36
Idh2	3.19345e-40	-0.272643	0.243	0.358	9.91661e-36
Ckb	1.38398e-39	-0.436302	0.186	0.292	4.29767e-35
Itm2c	2.2876e-39	-0.394008	0.585	0.649	7.10369e-35
Stmn1	3.07031e-39	-0.451126	0.064	0.146	9.53423e-35
Pla2g15	3.21701e-39	-0.265722	0.181	0.291	9.98978e-35
Ctsl	1.35587e-38	-0.50401	0.957	0.932	4.21039e-34
Neurl3	1.56721e-38	-0.448522	0.566	0.637	4.86665e-34
Hexb	1.67779e-38	-0.73324	0.672	0.647	5.21003e-34
Gbp4	2.25507e-38	-0.272488	0.051	0.129	7.00268e-34
Mrpl12	3.23367e-38	-0.322464	0.497	0.584	1.00415e-33
Cd300a	7.43116e-38	0.312362	0.669	0.558	2.3076e-33
Uck2	1.21521e-37	0.293087	0.369	0.252	3.77361e-33
Cd93	7.54225e-37	-0.435029	0.193	0.293	2.34209e-32
Mylip	1.53392e-36	-0.273171	0.225	0.346	4.76327e-32
Ifit2	2.21398e-36	-0.451329	0.061	0.141	6.87506e-32
Csf1r	5.9826e-36	-0.437416	0.775	0.774	1.85778e-31
Tcf4	1.07682e-35	-0.372202	0.337	0.449	3.34386e-31
Ifi47	1.19881e-35	-0.382489	0.184	0.291	3.72267e-31
Ifit3	1.58943e-35	-0.482242	0.087	0.176	4.93565e-31
Mki67	2.58336e-35	-0.369778	0.065	0.143	8.02212e-31
Plekho1	5.17928e-35	-0.304069	0.826	0.794	1.60832e-30
Hsp90ab1	6.23585e-35	-0.436823	0.894	0.858	1.93642e-30
Gatm	8.25915e-35	-0.684004	0.446	0.503	2.56471e-30
Ptms	1.18611e-34	-0.416141	0.602	0.655	3.68323e-30
Psap	2.12328e-34	-0.428949	0.983	0.95	6.59342e-30
Lair1	2.55111e-34	-0.336734	0.32	0.429	7.92195e-30
Rcbtb2	5.33457e-34	-0.307289	0.33	0.437	1.65655e-29
Ly6a	5.58402e-34	-0.388986	0.04	0.107	1.73401e-29
Fcgr3	1.06455e-33	-0.267671	0.972	0.895	3.30575e-29
Nceh1	1.17873e-33	-0.342852	0.31	0.414	3.6603e-29
Tmem106a	1.31483e-33	-0.34371	0.324	0.416	4.08295e-29
Irf7	1.79389e-33	-0.627862	0.658	0.698	5.57056e-29
Snhg6	2.05176e-33	-0.253357	0.247	0.36	6.37132e-29
Ppp1r14b	2.85875e-33	-0.359203	0.635	0.66	8.87727e-29
Ftl1	3.09054e-33	-0.320616	1	0.991	9.59705e-29
Vat1	5.27576e-33	-0.286804	0.126	0.218	1.63828e-28
Ero1l	1.95758e-32	0.297814	0.427	0.315	6.07889e-28
Naa20	3.31017e-32	-0.297158	0.376	0.465	1.02791e-27
Atp13a2	3.40963e-32	-0.398637	0.588	0.635	1.05879e-27
Gm42418	8.86801e-32	-0.908407	0.985	0.979	2.75378e-27
2810474O19Rik	1.20855e-31	0.286055	0.829	0.733	3.75292e-27
Tubb2a	1.25239e-31	-0.342602	0.283	0.376	3.88906e-27
Arrb2	1.30894e-31	-0.337691	0.566	0.621	4.06465e-27
Camk1	1.7157e-31	-0.271957	0.199	0.294	5.32777e-27
Ms4a6d	7.45045e-31	-0.337581	0.918	0.854	2.31359e-26
Glul	1.08915e-30	-0.397462	0.496	0.567	3.38214e-26
Ivns1abp	2.44651e-29	-0.258619	0.196	0.295	7.59713e-25
Il1r2	4.91897e-29	0.44613	0.582	0.459	1.52749e-24
Rcc2	1.16546e-28	-0.251384	0.297	0.396	3.61909e-24
Lpl	1.39841e-28	-0.476446	0.122	0.208	4.34249e-24
Cd164	1.6796e-28	-0.307501	0.349	0.449	5.21567e-24
Eno3	1.77622e-28	0.354472	0.14	0.068	5.51568e-24
Myof	2.08238e-28	-0.26834	0.271	0.37	6.46642e-24
Fmnl2	3.25382e-28	-0.25274	0.15	0.243	1.01041e-23
Pou2f2	3.6501e-28	0.435375	0.622	0.534	1.13346e-23
Psme1	6.3657e-28	-0.290496	0.892	0.821	1.97674e-23
St13	1.94892e-27	-0.35084	0.519	0.567	6.05198e-23
Treml4	3.03066e-27	0.524351	0.321	0.23	9.41111e-23
Rsad2	3.23503e-27	-0.784571	0.053	0.116	1.00457e-22
Prtn3	5.32581e-27	-0.513419	0.495	0.35	1.65382e-22
mt-Nd4l	6.96709e-27	-0.409355	0.788	0.79	2.16349e-22
Tcirg1	1.69971e-26	-0.362742	0.557	0.612	5.2781e-22
Anxa4	5.19776e-26	-0.335185	0.362	0.438	1.61406e-21
Anp32b	6.0546e-26	-0.31096	0.901	0.822	1.88014e-21
Grk3	8.11918e-26	0.311421	0.379	0.293	2.52125e-21
Arid5b	1.84705e-25	-0.368066	0.505	0.575	5.73564e-21
Arl5c	7.56549e-25	0.287206	0.38	0.289	2.34931e-20
Xist	8.26545e-25	-0.460532	0.851	0.824	2.56667e-20
Usp18	8.8089e-25	-0.254927	0.106	0.181	2.73543e-20
Epsti1	1.49359e-24	-0.267424	0.335	0.427	4.63806e-20
Mx1	4.06233e-24	-0.419726	0.097	0.168	1.26148e-19
Adgre1	4.35713e-24	-0.391278	0.363	0.431	1.35302e-19
Phf11b	5.82976e-24	-0.298781	0.189	0.274	1.81031e-19
Oasl1	1.024e-23	-0.315094	0.162	0.245	3.17984e-19
Dnase2a	1.17304e-23	-0.300899	0.393	0.465	3.64264e-19
Rpl12	1.70238e-23	-0.282496	0.975	0.904	5.28641e-19
P2ry6	1.77161e-23	-0.382361	0.445	0.487	5.50137e-19
B2m	1.83216e-23	-0.251038	0.999	0.963	5.6894e-19
Ifnar2	5.34264e-23	-0.302934	0.79	0.757	1.65905e-18
Znfx1	5.9296e-23	-0.319312	0.228	0.306	1.84132e-18
Cebpa	9.67035e-23	-0.309721	0.343	0.418	3.00293e-18
Sdc4	9.94238e-23	-0.286743	0.369	0.478	3.08741e-18
Smc2	1.11947e-22	-0.278434	0.114	0.185	3.4763e-18
Tpp1	1.93986e-22	-0.315809	0.447	0.501	6.02386e-18
Tap1	2.33773e-22	-0.323237	0.373	0.453	7.25935e-18
Zfp36l1	3.4335e-22	-0.379929	0.727	0.74	1.06621e-17
Rpl22l1	3.48012e-22	-0.320367	0.881	0.814	1.08068e-17
Cx3cr1	6.62933e-22	-0.783026	0.357	0.397	2.05861e-17
H2-K1	7.67669e-22	-0.40515	0.995	0.959	2.38384e-17
Parp14	1.02871e-21	-0.417281	0.462	0.526	3.19444e-17
Basp1	1.85433e-21	-0.257198	0.217	0.308	5.75825e-17
Ass1	1.93869e-21	-0.319558	0.205	0.288	6.02021e-17
Isg15	2.58388e-21	-0.692602	0.346	0.426	8.02371e-17
Psmb8	6.66118e-21	-0.261616	0.938	0.857	2.0685e-16
AC149090.1	8.13266e-21	-0.295009	0.321	0.4	2.52544e-16
Park7	1.14232e-20	-0.298577	0.705	0.688	3.54726e-16
Hspd1	1.22034e-20	-0.386011	0.527	0.552	3.78951e-16
Ace	2.82133e-20	0.374926	0.155	0.092	8.76109e-16
Adgre4	1.20661e-19	0.333408	0.27	0.196	3.74687e-15
Cd84	1.64814e-19	-0.379	0.501	0.549	5.11798e-15
Cd38	3.41365e-19	-0.402023	0.515	0.579	1.06004e-14
Epb41l4aos	3.45523e-19	-0.324643	0.294	0.364	1.07295e-14
Ctsa	3.72959e-19	-0.293237	0.928	0.858	1.15815e-14
Hnrnpa1	5.17978e-19	-0.261035	0.691	0.7	1.60848e-14
Drap1	8.00557e-19	-0.255727	0.784	0.762	2.48597e-14
Abhd12	8.16437e-19	-0.314238	0.466	0.518	2.53528e-14
mt-Nd3	1.12156e-18	-0.39098	0.747	0.75	3.48277e-14
Cstb	1.51521e-18	-0.460584	0.903	0.821	4.70518e-14
Rtp4	1.57583e-18	-0.252609	0.497	0.572	4.89341e-14
mt-Co1	2.18156e-18	-0.409659	1	0.987	6.77439e-14
Stat2	3.18858e-18	-0.337967	0.251	0.323	9.9015e-14
Ifit1	3.59251e-18	-0.374278	0.086	0.144	1.11558e-13
H2-T22	4.55095e-18	-0.366241	0.439	0.499	1.41321e-13
Ighm	5.70558e-18	-0.93223	0.056	0.106	1.77175e-13
Comt	8.17064e-18	-0.255979	0.402	0.465	2.53723e-13
Gbp7	1.27399e-17	-0.315648	0.286	0.36	3.95612e-13
Ramp1	2.53956e-17	-0.251478	0.127	0.191	7.8861e-13
Mndal	3.57036e-17	-0.408639	0.766	0.739	1.1087e-12
Dtnbp1	5.29204e-17	-0.251093	0.369	0.433	1.64334e-12
Ly6e	5.87444e-17	-0.282298	0.891	0.859	1.82419e-12
Lipa	8.11794e-17	-0.454714	0.504	0.528	2.52086e-12
mt-Nd5	2.00906e-16	-0.328795	0.893	0.879	6.23875e-12
Saa3	4.50582e-16	-0.273	0.672	0.554	1.39919e-11
Marcksl1	5.29514e-16	0.453749	0.499	0.423	1.6443e-11
Pnpla7	1.25001e-15	-0.285533	0.273	0.34	3.88167e-11
Ehd4	1.33942e-15	-0.339405	0.561	0.582	4.15929e-11
Irf8	2.43878e-15	-0.250902	0.783	0.75	7.57316e-11
Fbl	3.46827e-15	-0.251591	0.554	0.578	1.077e-10
Clec12a	7.4839e-15	-0.299755	0.485	0.533	2.32398e-10
Serinc3	1.07663e-14	-0.28681	0.78	0.761	3.34327e-10
Cd48	1.21008e-14	-0.304935	0.555	0.577	3.75767e-10
H2afv	1.39621e-14	-0.317637	0.472	0.509	4.33566e-10
Tmem176b	2.98865e-14	-0.502365	0.283	0.343	9.28067e-10
Pnn	3.80832e-14	-0.287352	0.603	0.626	1.1826e-09
Hexa	5.70284e-14	-0.399586	0.631	0.602	1.7709e-09
Sfi1	1.00943e-13	-0.278961	0.408	0.467	3.13457e-09
H2-M3	1.87544e-13	-0.267306	0.39	0.458	5.82382e-09
Taf1d	3.92316e-13	-0.306569	0.544	0.576	1.21826e-08
Cd68	5.71721e-13	-0.422958	0.827	0.75	1.77536e-08
Wnk1	7.56414e-13	-0.288961	0.728	0.722	2.34889e-08
H2-Q7	2.06765e-12	-0.448451	0.477	0.494	6.42068e-08
Nisch	3.50601e-12	-0.263063	0.637	0.659	1.08872e-07
Atpif1	4.89554e-12	-0.287949	0.738	0.693	1.52021e-07
Pa2g4	9.41885e-12	-0.253079	0.445	0.479	2.92484e-07
Klhl24	1.10768e-11	-0.314816	0.466	0.505	3.43967e-07
Mef2c	1.36351e-11	-0.273885	0.473	0.512	4.23412e-07
Ifi204	1.85829e-11	-0.354823	0.585	0.6	5.77054e-07
Ran	2.12627e-11	-0.329662	0.815	0.724	6.60269e-07
Tgfbr1	2.67137e-11	-0.25095	0.414	0.454	8.2954e-07
Atp2b1	5.02437e-11	-0.254405	0.92	0.865	1.56022e-06
Sdcbp	6.06096e-11	-0.333261	0.84	0.765	1.88211e-06
Ccl4	6.39382e-11	-0.552705	0.252	0.308	1.98547e-06
H2-Q4	2.1686e-10	-0.378261	0.506	0.532	6.73416e-06
Ranbp1	2.87346e-10	-0.2649	0.678	0.645	8.92295e-06
Fam20c	8.50802e-10	-0.304699	0.243	0.286	2.642e-05
AY036118	3.87513e-09	-0.576805	0.434	0.464	0.000120334
Fcgr4	6.60684e-09	-0.259777	0.658	0.65	0.000205162
Fosb	3.83367e-08	-0.375261	0.319	0.359	0.00119047
Gsn	5.89893e-08	-0.31261	0.523	0.518	0.00183179
Ccl24	1.04481e-07	-0.455195	0.366	0.398	0.00324446
Stxbp3	1.63919e-07	-0.313568	0.4	0.435	0.00509019
Fam105a	2.06606e-07	-0.252884	0.647	0.622	0.00641573
Nucks1	2.24097e-07	-0.25294	0.46	0.473	0.00695888
Malat1	2.93556e-07	-0.336584	0.999	0.981	0.00911578
Asah1	3.01767e-07	-0.284481	0.742	0.689	0.00937077
Slc43a2	3.57463e-07	-0.250084	0.489	0.51	0.0111003
Ifih1	4.29311e-07	-0.273947	0.349	0.385	0.0133314
Arl6ip1	4.38383e-07	-0.26438	0.767	0.711	0.0136131
Tmem176a	5.4735e-07	-0.323255	0.239	0.28	0.0169968
Stat1	5.96438e-07	-0.262256	0.431	0.458	0.0185212
Tapbp	6.103e-07	-0.255685	0.707	0.684	0.0189517
Cenpa	7.34893e-07	-0.306033	0.203	0.237	0.0228206
mt-Atp8	1.0972e-06	-0.27672	0.388	0.423	0.0340714
Creg1	1.1946e-06	-0.285419	0.757	0.72	0.0370959
Mpeg1	1.94134e-06	-0.28021	0.897	0.821	0.0602843
Gbp2	8.1306e-06	-0.269178	0.138	0.167	0.25248
Ubc	1.07226e-05	-0.274522	0.805	0.761	0.332968
Dek	0.00011504	-0.255815	0.833	0.755	1
Hist1h2ap	0.00331303	-0.604379	0.314	0.272	1
Peli1	0.00564182	-0.260287	0.518	0.515	1
Ccl3	0.0203084	-0.308161	0.397	0.403	1
Jun	0.0206272	-0.36465	0.657	0.606	1
Ngp	0.0239491	-0.414586	0.28	0.295	1
Mkrn1	0.107747	-0.310959	0.903	0.816	1
Gngt2	0.213085	0.274987	0.591	0.633	1
Cyb5a	0.2196	-0.277877	0.589	0.547	1
Rpl9-ps6	0.240269	-0.279542	0.249	0.238	1
Camp	0.273263	-0.304831	0.296	0.275	1
Cfp	0.364852	-0.334087	0.596	0.551	1
Gm26917	0.385518	-0.37051	0.591	0.56	1
BC100530	0.40435	-0.300241	0.331	0.332	1
Igkc	0.77068	-1.66744	0.139	0.135	1

## Sheet: IntMac1_diffs
	p_val	avg_log2FC	pct.1	pct.2	p_val_adj
Tmem37	0	0.811017	0.462	0.096	0
Snx5	0	0.909224	0.887	0.611	0
S100a8	0	-3.07732	0.952	0.974	0
S100a11	0	-1.00313	0.975	0.946	0
Ctss	0	0.638743	1	0.971	0
C3ar1	0	1.17706	0.69	0.191	0
Apoe	0	1.52602	0.999	0.969	0
Tmem86a	0	0.693498	0.628	0.22	0
Rgs10	0	0.911687	0.843	0.555	0
Ifitm6	0	-1.30025	0.608	0.85	0
Cxcl16	0	1.13636	0.521	0.117	0
Grn	0	0.847394	0.987	0.892	0
Lgmn	0	1.38644	0.988	0.79	0
Trem2	0	1.36752	0.671	0.316	0
Tmsb10	3.39137e-306	-0.96977	0.982	0.951	1.05312e-301
Vcan	1.08877e-302	-1.52699	0.38	0.733	3.38095e-298
Aif1	1.77181e-298	1.10868	0.797	0.489	5.502e-294
Wfdc21	3.11542e-293	-1.86024	0.307	0.663	9.6743e-289
Lcn2	3.58155e-287	-2.12079	0.377	0.698	1.11218e-282
Maf	8.9842e-283	0.951064	0.683	0.325	2.78986e-278
Rab3il1	9.38261e-280	0.524731	0.34	0.051	2.91358e-275
Rgs1	2.85635e-265	1.34087	0.589	0.228	8.86982e-261
S100a6	2.18778e-258	-0.905892	0.966	0.956	6.79372e-254
Lgals3bp	5.64016e-246	0.693092	0.518	0.183	1.75144e-241
S100a9	5.89516e-245	-3.35007	0.822	0.902	1.83062e-240
Fcgr2b	1.12444e-241	0.758235	0.94	0.714	3.49171e-237
Fcgr1	4.62325e-234	0.701527	0.89	0.662	1.43566e-229
Ctsb	1.7598e-233	0.914402	0.988	0.94	5.4647e-229
Ly86	1.81202e-233	0.932816	0.81	0.584	5.62686e-229
Npc2	2.0901e-232	0.714177	0.999	0.962	6.4904e-228
Ctsz	6.3249e-230	0.552578	0.991	0.936	1.96407e-225
Bst2	1.08548e-226	0.658996	0.846	0.585	3.37075e-222
Ctsd	1.94922e-226	0.7924	0.977	0.925	6.05291e-222
Adap2	3.07089e-225	0.529794	0.602	0.263	9.53604e-221
Mertk	3.2908e-224	0.485778	0.514	0.178	1.02189e-219
Dab2	6.58166e-223	0.819269	0.521	0.191	2.0438e-218
Actg1	3.17487e-222	-0.631405	0.997	0.981	9.85894e-218
Ctsh	5.07357e-222	0.577152	0.979	0.893	1.5755e-217
Ftl1	9.48948e-219	0.592622	1	0.994	2.94677e-214
Anxa2	3.37258e-218	-0.86646	0.822	0.882	1.04729e-213
Frmd4b	3.41965e-217	0.314786	0.235	0.023	1.0619e-212
Ltb4r1	9.41443e-216	-0.891446	0.491	0.753	2.92346e-211
Napsa	7.64369e-215	-0.698333	0.884	0.911	2.3736e-210
Rnase4	1.00817e-210	0.794849	0.71	0.455	3.13067e-206
C1qc	3.56919e-208	1.05466	0.328	0.074	1.10834e-203
Hp	5.57909e-207	-0.753442	0.906	0.954	1.73247e-202
Axl	3.76236e-206	0.497079	0.321	0.07	1.16832e-201
Selenow	4.96615e-202	0.655111	0.893	0.706	1.54214e-197
Mmp8	1.2997e-201	-1.23872	0.372	0.657	4.03596e-197
Itga6	1.93879e-199	0.395843	0.218	0.023	6.02053e-195
Anxa1	3.62773e-199	-1.16357	0.715	0.819	1.12652e-194
Mmp14	6.05385e-199	0.508174	0.47	0.161	1.8799e-194
Abcc3	2.35173e-197	0.458047	0.41	0.13	7.30284e-193
Acp5	3.02546e-196	0.807667	0.515	0.216	9.39496e-192
Mgst1	1.90877e-194	-0.879225	0.705	0.835	5.9273e-190
Apobec1	4.07253e-192	0.698292	0.817	0.607	1.26464e-187
Gda	6.77436e-183	-0.783419	0.715	0.843	2.10364e-178
Ecm1	2.0855e-181	0.569974	0.583	0.283	6.47609e-177
Clec4e	9.58394e-181	-0.911758	0.649	0.842	2.9761e-176
Trem1	1.20854e-180	-0.799628	0.261	0.571	3.75288e-176
Samsn1	1.8364e-180	-0.789559	0.502	0.743	5.70257e-176
Cd300c2	2.72371e-175	0.634888	0.866	0.635	8.45794e-171
Abcg1	5.58617e-172	0.49216	0.651	0.366	1.73467e-167
Plekho1	3.70191e-171	0.477825	0.925	0.758	1.14955e-166
Ms4a7	2.27227e-167	0.599333	0.319	0.09	7.05608e-163
Ifi44	7.6649e-167	0.676644	0.503	0.221	2.38018e-162
Tbxas1	2.21854e-166	0.395243	0.339	0.103	6.88925e-162
Mcemp1	1.08491e-165	-0.66955	0.67	0.858	3.36898e-161
C1qa	3.37467e-165	1.32775	0.307	0.084	1.04794e-160
Itgb5	9.65822e-164	0.891516	0.594	0.368	2.99917e-159
Rasa4	3.80696e-160	0.419106	0.517	0.232	1.18218e-155
Sdc3	2.61785e-159	0.361923	0.426	0.16	8.1292e-155
Cttnbp2nl	3.68358e-159	0.448944	0.568	0.273	1.14386e-154
Rgl1	6.88686e-159	0.325538	0.238	0.045	2.13858e-154
Npm1	1.69614e-157	0.391794	0.982	0.913	5.26701e-153
H2-DMa	1.27944e-156	0.547935	0.853	0.664	3.97304e-152
Slc7a8	2.78847e-155	0.494609	0.437	0.179	8.65904e-151
Lgals1	1.08392e-152	0.79352	0.917	0.775	3.3659e-148
Mrpl33	1.43141e-152	-0.566239	0.86	0.868	4.44497e-148
Coro1a	1.52209e-150	-0.437132	0.984	0.954	4.72655e-146
C1qb	2.36706e-149	1.24618	0.3	0.087	7.35042e-145
Gns	3.81221e-149	0.434349	0.834	0.612	1.18381e-144
Selenop	3.61528e-147	0.832878	0.771	0.607	1.12265e-142
Cebpb	5.79164e-146	-0.539562	0.997	0.981	1.79848e-141
Chil3	2.54552e-144	-1.32054	0.671	0.81	7.90461e-140
Ms4a6d	1.12156e-143	0.493189	0.969	0.852	3.48278e-139
P2rx4	1.6159e-143	0.433769	0.622	0.364	5.01786e-139
Cytip	4.9596e-143	-0.671153	0.693	0.822	1.54011e-138
Tubb5	7.8141e-143	0.428361	0.855	0.644	2.42651e-138
Lamp1	4.39519e-140	0.372221	0.995	0.95	1.36484e-135
Slc29a3	5.18729e-140	0.391304	0.481	0.23	1.61081e-135
Ifitm2	1.70875e-139	-0.463636	0.994	0.97	5.3062e-135
Efhd2	2.55042e-139	0.398738	0.977	0.884	7.91981e-135
Cstb	4.04194e-139	0.729371	0.934	0.835	1.25514e-134
Hpgds	1.04074e-138	0.287214	0.166	0.02	3.23181e-134
Dhrs3	4.45068e-138	0.5061	0.471	0.227	1.38207e-133
Stab1	5.60325e-138	0.418332	0.465	0.206	1.73998e-133
Igsf8	4.32964e-135	0.462478	0.637	0.408	1.34448e-130
Ifi203	3.05465e-134	0.64702	0.64	0.403	9.48559e-130
Pglyrp1	4.42291e-133	-0.726998	0.094	0.335	1.37345e-128
Fcgr3	5.43797e-133	0.413	0.984	0.916	1.68865e-128
Cd63	1.47867e-132	0.729163	0.253	0.066	4.59173e-128
Flna	4.39745e-132	-0.704441	0.72	0.802	1.36554e-127
Ceacam1	5.99216e-132	-0.707637	0.213	0.464	1.86075e-127
Irf7	1.4585e-131	0.850744	0.819	0.607	4.52909e-127
Abca1	5.47369e-131	0.393703	0.539	0.28	1.69975e-126
Ccnd3	2.15147e-130	-0.571297	0.659	0.792	6.68098e-126
Tnfrsf11a	5.14523e-130	0.380065	0.445	0.203	1.59775e-125
Lsp1	1.89647e-129	-0.544376	0.907	0.899	5.8891e-125
Got1	1.25469e-128	0.412157	0.486	0.236	3.89619e-124
Fth1	4.68645e-128	0.505002	1	0.998	1.45528e-123
Cd74	2.48814e-127	1.58135	0.607	0.375	7.72641e-123
Hexb	9.47279e-127	0.778184	0.747	0.62	2.94159e-122
Lrg1	1.57877e-126	-1.25488	0.225	0.459	4.90256e-122
AU020206	2.2152e-125	0.276727	0.287	0.091	6.87887e-121
Mrpl23	1.20047e-124	0.403636	0.791	0.574	3.72781e-120
Mif	1.64052e-123	0.506029	0.839	0.64	5.09429e-119
Spp1	1.64514e-123	2.11675	0.332	0.131	5.10867e-119
Spon1	1.98894e-123	0.427061	0.394	0.161	6.17625e-119
Arhgdib	8.25445e-122	-0.441395	0.979	0.929	2.56325e-117
Neurl3	4.36e-121	0.424828	0.759	0.519	1.35391e-116
Arhgap26	6.86083e-121	-0.464669	0.175	0.421	2.13049e-116
Nr4a1	1.73578e-119	-0.858933	0.515	0.705	5.3901e-115
Lbp	1.83228e-119	-0.540368	0.09	0.318	5.68977e-115
Rtp4	2.34448e-119	0.470364	0.71	0.443	7.28031e-115
Gna12	3.2275e-119	0.368946	0.374	0.163	1.00224e-114
Ifi44l	6.11271e-119	0.418773	0.393	0.17	1.89818e-114
Erp29	7.50646e-119	0.407353	0.941	0.839	2.33098e-114
Hopx	2.60686e-118	-0.688462	0.693	0.805	8.0951e-114
Ptms	2.01371e-117	0.470247	0.768	0.556	6.25317e-113
Rps2	1.93868e-116	0.296811	0.999	0.959	6.0202e-112
Creb5	3.29321e-116	0.341921	0.212	0.05	1.02264e-111
Blvrb	1.2117e-115	0.448653	0.583	0.357	3.76269e-111
Ybx1	2.60276e-115	0.313735	0.991	0.93	8.08234e-111
Wfdc17	5.96596e-115	-0.6739	0.937	0.93	1.85261e-110
Rasgef1b	3.93081e-114	0.289712	0.264	0.083	1.22064e-109
Sem1	7.90334e-114	-0.305854	0.996	0.95	2.45423e-109
Itm2b	4.11484e-113	0.317592	0.999	0.976	1.27778e-108
Cdkn2d	1.03983e-112	-0.553735	0.432	0.639	3.22898e-108
Bmyc	3.82759e-112	0.289696	0.27	0.089	1.18858e-107
Oasl2	1.19769e-111	0.294468	0.252	0.075	3.7192e-107
Emilin2	2.70341e-111	-0.566666	0.854	0.875	8.39491e-107
Uap1l1	2.12619e-110	0.372968	0.36	0.159	6.60245e-106
Anxa4	1.08121e-109	0.436156	0.542	0.324	3.35747e-105
Anxa3	2.10573e-109	0.738017	0.546	0.352	6.53893e-105
Ywhaz	1.16817e-108	-0.519589	0.833	0.854	3.62753e-104
Arrb2	4.14754e-108	0.379147	0.726	0.525	1.28794e-103
Hspe1	5.36483e-108	0.382483	0.81	0.653	1.66594e-103
Eef1g	8.54681e-108	0.36564	0.864	0.732	2.65404e-103
Lair1	1.27761e-107	0.440673	0.526	0.291	3.96736e-103
Lat2	1.10323e-106	0.346484	0.397	0.184	3.42587e-102
C1qbp	1.22025e-106	0.316039	0.633	0.401	3.78924e-102
Itm2c	2.40141e-106	0.346714	0.748	0.548	7.45708e-102
Alox5ap	2.50607e-106	-0.365401	0.995	0.956	7.7821e-102
Zfp36l1	2.51256e-106	0.541286	0.854	0.675	7.80224e-102
Glipr2	7.61777e-106	-0.444848	0.207	0.439	2.36555e-101
Tor3a	1.74787e-105	0.35859	0.463	0.241	5.42767e-101
Bri3	4.035e-105	0.397208	0.98	0.902	1.25299e-100
Csf1r	1.30287e-104	0.45283	0.88	0.724	4.04582e-100
Epsti1	2.4241e-104	0.374731	0.532	0.299	7.52756e-100
Atp5g2	3.23802e-104	0.390687	0.986	0.899	1.0055e-99
P2ry6	3.54434e-104	0.471412	0.6	0.397	1.10062e-99
Diaph1	4.53569e-104	-0.518359	0.795	0.835	1.40847e-99
Psme1	8.09167e-104	0.397064	0.94	0.823	2.51271e-99
Slc37a2	1.21452e-103	0.321059	0.388	0.179	3.77145e-99
Gatm	1.06993e-102	0.725473	0.595	0.411	3.32245e-98
Pltp	1.44544e-102	0.474861	0.346	0.144	4.48854e-98
Zyx	5.89292e-102	-0.498823	0.772	0.843	1.82993e-97
Pebp1	2.77835e-101	0.305721	0.772	0.592	8.62762e-97
Tmem106a	1.68873e-100	0.364822	0.507	0.295	5.244e-96
Clta	3.6144e-99	0.287414	0.988	0.938	1.12238e-94
Plcb1	1.03621e-98	-0.441161	0.171	0.392	3.21776e-94
Drap1	1.04303e-98	0.347334	0.878	0.724	3.23893e-94
Rcbtb2	1.09242e-98	0.361665	0.521	0.307	3.39229e-94
Sell	1.36476e-98	-0.580845	0.235	0.46	4.23798e-94
Parp1	1.43261e-98	0.313838	0.412	0.211	4.44868e-94
Ncl	1.98329e-98	0.380447	0.897	0.772	6.15872e-94
Ifnar2	2.08179e-98	0.372857	0.859	0.735	6.46458e-94
Ptpn18	3.37552e-98	0.35799	0.965	0.872	1.0482e-93
Svbp	3.57633e-98	0.350766	0.75	0.56	1.11056e-93
Ppp1r14b	3.96591e-98	0.40095	0.758	0.592	1.23153e-93
Sdcbp	6.79554e-98	0.534853	0.871	0.777	2.11022e-93
Cd44	2.48998e-97	-0.648519	0.758	0.817	7.73215e-93
Tuba1b	3.52536e-97	0.335503	0.714	0.514	1.09473e-92
Ubb	7.23974e-97	0.336529	0.999	0.975	2.24816e-92
Ly6i	2.84613e-96	0.472083	0.227	0.072	8.83807e-92
Slc3a2	6.54148e-96	0.316155	0.848	0.685	2.03133e-91
Pld3	1.08262e-95	0.295239	0.345	0.154	3.36185e-91
Myof	1.32325e-95	0.325096	0.461	0.243	4.10908e-91
Msrb1	2.45019e-95	-0.347145	0.989	0.947	7.60857e-91
Tnfsf12	6.33907e-95	0.32557	0.374	0.178	1.96847e-90
Sdc4	2.30396e-94	0.445388	0.588	0.335	7.15449e-90
Unc93b1	2.35561e-94	0.327317	0.96	0.883	7.31488e-90
Naa20	3.95572e-94	0.384294	0.546	0.352	1.22837e-89
H3f3a	7.55759e-94	-0.292275	1	0.976	2.34686e-89
Ccdc88c	5.09715e-93	-0.288978	0.035	0.204	1.58282e-88
Dstn	6.50385e-93	-0.536465	0.637	0.727	2.01964e-88
Ckb	1.31771e-92	0.450645	0.359	0.171	4.09189e-88
Glul	1.04112e-91	0.366215	0.657	0.464	3.23299e-87
Rara	2.51394e-91	-0.481115	0.452	0.631	7.80654e-87
Camk1	4.42574e-91	0.304377	0.37	0.178	1.37432e-86
Ptpn1	5.19765e-91	-0.447726	0.946	0.914	1.61403e-86
Pla2g15	6.52395e-91	0.25426	0.357	0.167	2.02588e-86
Trps1	2.16931e-90	-0.53437	0.617	0.746	6.73636e-86
Atp13a2	6.56168e-90	0.292788	0.731	0.549	2.0376e-85
Fam26f	2.37853e-89	0.280374	0.229	0.076	7.38605e-85
Cd68	2.74093e-89	0.516416	0.861	0.761	8.51139e-85
Snhg12	1.00736e-87	0.450928	0.389	0.203	3.12816e-83
Cebpa	4.31293e-87	0.413231	0.506	0.313	1.33929e-82
Cdc42ep3	5.23008e-87	-0.454957	0.288	0.486	1.6241e-82
Hsd11b1	5.68914e-87	-0.340431	0.1	0.292	1.76665e-82
Tcf4	6.40276e-87	0.307473	0.527	0.318	1.98825e-82
H2-Aa	3.44703e-86	1.28526	0.288	0.124	1.07041e-81
Isg15	7.64387e-86	0.881243	0.519	0.314	2.37365e-81
Fcgr4	3.29766e-85	0.381705	0.788	0.591	1.02402e-80
Slpi	3.58389e-85	-0.663539	0.478	0.669	1.11291e-80
Nceh1	4.63069e-85	0.37466	0.487	0.291	1.43797e-80
Adgre1	8.86335e-85	0.379172	0.525	0.329	2.75234e-80
Phf11d	1.69555e-84	0.36044	0.219	0.073	5.26521e-80
Ncf4	2.36152e-84	-0.356574	0.966	0.925	7.33323e-80
Ctsa	5.22611e-84	0.315447	0.948	0.874	1.62286e-79
Tcirg1	1.68893e-83	0.268774	0.71	0.519	5.24463e-79
6430548M08Rik	2.55007e-83	-0.418554	0.226	0.421	7.91872e-79
Sec11c	3.65339e-83	-0.471175	0.753	0.786	1.13449e-78
Mrpl12	3.99568e-83	0.304756	0.671	0.469	1.24078e-78
Nrp1	1.93617e-82	0.322587	0.333	0.159	6.0124e-78
Dnase2a	5.19038e-82	0.328216	0.552	0.363	1.61177e-77
Tpp1	7.23681e-82	0.321264	0.591	0.412	2.24725e-77
Renbp	1.76839e-81	0.325091	0.46	0.267	5.49138e-77
Phf11b	5.39796e-81	0.421641	0.346	0.169	1.67623e-76
Arid5b	8.65973e-81	0.32431	0.667	0.472	2.6891e-76
Ifit3	2.26849e-80	0.583132	0.224	0.079	7.04435e-76
H2-Ab1	4.53412e-80	1.01183	0.224	0.082	1.40798e-75
AW112010	5.02401e-80	1.61763	0.557	0.407	1.56011e-75
Fcgrt	6.97907e-80	0.384563	0.667	0.491	2.16721e-75
Chchd10	8.2829e-80	0.388835	0.458	0.268	2.57209e-75
Gpnmb	1.14942e-79	0.669425	0.154	0.039	3.56928e-75
Ehd4	4.10883e-79	0.457042	0.676	0.52	1.27591e-74
Tubb2a	5.11048e-79	0.348584	0.444	0.266	1.58696e-74
Slk	5.35648e-79	-0.473104	0.739	0.791	1.66335e-74
F13a1	6.89035e-79	-0.725453	0.612	0.72	2.13966e-74
Rpl7a	1.30591e-78	0.256277	0.997	0.951	4.05523e-74
Akr1a1	2.23349e-78	0.317496	0.97	0.9	6.93565e-74
Il17ra	2.46822e-78	-0.545563	0.614	0.723	7.66455e-74
Pi16	5.98239e-78	-0.321773	0.118	0.3	1.85771e-73
Nhsl2	8.64204e-78	-0.292982	0.094	0.269	2.68361e-73
Cd84	1.03131e-77	0.319048	0.651	0.459	3.20253e-73
Cx3cr1	1.48702e-77	0.968844	0.475	0.326	4.61764e-73
Acp2	6.63062e-77	0.275432	0.44	0.246	2.05901e-72
Ccl5	1.12849e-76	2.19065	0.362	0.206	3.50429e-72
Pygl	3.83338e-76	-0.478731	0.582	0.7	1.19038e-71
Irf8	5.67423e-76	0.328462	0.86	0.724	1.76202e-71
Hmgb2	1.43085e-75	-0.671539	0.857	0.847	4.44323e-71
Cnn2	5.25284e-75	-0.454677	0.429	0.591	1.63117e-70
Ctsl	6.45459e-75	0.356252	0.992	0.925	2.00434e-70
Nt5dc2	1.41043e-74	0.330976	0.488	0.296	4.37982e-70
Ptgs1	4.69346e-74	0.279908	0.274	0.12	1.45746e-69
Cd48	2.2943e-73	0.394977	0.672	0.513	7.1245e-69
Emb	3.36134e-73	-0.437129	0.941	0.917	1.0438e-68
Mfsd6	1.14209e-72	-0.327199	0.161	0.344	3.54654e-68
Xaf1	1.38108e-72	0.367652	0.527	0.34	4.28866e-68
Serpinb1a	3.02922e-72	-0.362444	0.035	0.173	9.40663e-68
Cd93	4.18041e-72	0.456923	0.343	0.185	1.29814e-67
Parp14	7.33714e-72	0.317091	0.614	0.43	2.2784e-67
Sub1	1.41433e-71	-0.334745	0.954	0.906	4.39192e-67
Basp1	2.13677e-71	0.449792	0.381	0.197	6.63532e-67
Fbxl5	2.3003e-71	-0.4996	0.601	0.727	7.14313e-67
Gpr183	4.22028e-71	0.273447	0.234	0.093	1.31052e-66
Add3	5.87763e-70	-0.521631	0.317	0.478	1.82518e-65
Tspo	2.84366e-69	-0.292309	0.988	0.942	8.83043e-65
H2-T22	3.05793e-69	0.450605	0.581	0.409	9.49579e-65
Fn1	3.08737e-69	-0.512373	0.732	0.834	9.58719e-65
Adora2b	4.29961e-69	-0.3331	0.148	0.324	1.33516e-64
Tmpo	6.52724e-69	-0.493744	0.534	0.647	2.0269e-64
Abhd12	8.02018e-69	0.329835	0.599	0.435	2.49051e-64
Stx11	1.19648e-68	-0.308947	0.212	0.395	3.71543e-64
Gmfg	1.54542e-68	-0.321812	0.935	0.893	4.799e-64
F10	3.00009e-68	-0.440951	0.657	0.798	9.31617e-64
Nfe2	4.92395e-68	-0.269565	0.131	0.305	1.52903e-63
Snhg6	6.44304e-68	0.324796	0.414	0.239	2.00076e-63
Fmnl1	6.98868e-68	-0.415852	0.673	0.747	2.1702e-63
Mndal	9.1476e-68	0.500028	0.838	0.714	2.8406e-63
Myadm	9.60346e-68	-0.50118	0.357	0.504	2.98216e-63
Ifi47	1.17855e-67	0.426711	0.337	0.179	3.65975e-63
Ifi204	2.72599e-67	0.422093	0.701	0.539	8.46502e-63
Rasgrp2	7.76445e-67	-0.454261	0.287	0.457	2.41109e-62
Gsn	8.18822e-67	0.380062	0.622	0.472	2.54269e-62
Cdc42ep2	9.21967e-67	-0.478254	0.181	0.345	2.86298e-62
St13	1.24215e-66	0.286603	0.638	0.493	3.85726e-62
Rflnb	1.56755e-66	-0.661073	0.238	0.407	4.8677e-62
Hexa	1.61527e-66	0.455699	0.684	0.587	5.0159e-62
Eif2ak2	2.59129e-66	0.272156	0.383	0.216	8.04673e-62
Gdi2	3.58319e-66	0.288813	0.932	0.858	1.11269e-61
Rbfa	3.88454e-66	0.272949	0.612	0.443	1.20627e-61
Myl6	3.9826e-66	-0.27991	0.977	0.944	1.23672e-61
Hmox2	5.43979e-66	0.278448	0.718	0.572	1.68922e-61
Lipa	5.47204e-66	0.498128	0.609	0.469	1.69923e-61
Lgals9	6.9238e-66	0.307965	0.694	0.516	2.15005e-61
Gm15987	3.52709e-65	-0.367373	0.229	0.41	1.09527e-60
Oasl1	4.9765e-65	0.355242	0.301	0.149	1.54535e-60
Smpdl3a	5.53444e-65	-0.435855	0.897	0.878	1.71861e-60
Sec61b	5.56078e-65	-0.341925	0.949	0.893	1.72679e-60
Vat1	1.08782e-64	0.286996	0.263	0.12	3.378e-60
Lbr	1.20268e-64	-0.423525	0.298	0.463	3.73469e-60
Dgat2	1.20933e-64	-0.376538	0.217	0.396	3.75534e-60
Bcl2a1b	4.5688e-64	0.274105	0.509	0.314	1.41875e-59
Psmb8	1.33673e-63	0.329358	0.969	0.871	4.15095e-59
Eef1d	1.36531e-63	0.270587	0.797	0.67	4.2397e-59
Ear2	1.26257e-62	-0.52986	0.107	0.263	3.92067e-58
Psap	1.45705e-62	0.399064	0.99	0.958	4.52458e-58
Ntpcr	1.63915e-62	0.324963	0.569	0.414	5.09006e-58
Lims1	2.13857e-62	-0.377004	0.593	0.692	6.6409e-58
Comt	6.30128e-62	0.25253	0.541	0.376	1.95673e-57
Fabp5	9.9656e-62	0.822042	0.177	0.064	3.09462e-57
F5	1.04942e-61	-0.310857	0.122	0.284	3.25876e-57
Cxcl14	1.54364e-61	0.321161	0.124	0.032	4.79347e-57
Pdlim1	2.40965e-61	-0.27818	0.096	0.246	7.4827e-57
B2m	2.87161e-61	0.340974	1	0.975	8.9172e-57
Tpd52	2.95791e-61	-0.300246	0.961	0.914	9.18521e-57
Znfx1	1.10344e-60	0.261971	0.367	0.212	3.4265e-56
Tgfbr1	1.10966e-60	0.294278	0.547	0.376	3.44583e-56
Pkig	1.15926e-60	0.327185	0.675	0.521	3.59985e-56
Arl11	1.30699e-60	0.283989	0.538	0.367	4.0586e-56
Ifit2	2.2269e-60	0.540632	0.171	0.06	6.9152e-56
Ripor2	3.50673e-60	-0.284502	0.104	0.254	1.08895e-55
Stk40	4.19744e-60	-0.322881	0.262	0.437	1.30343e-55
Lcp1	4.57956e-60	-0.362248	0.932	0.919	1.42209e-55
Lyst	7.2539e-60	-0.488929	0.396	0.546	2.25255e-55
Vcl	8.40435e-60	-0.28613	0.162	0.324	2.6098e-55
Rpl22l1	3.51952e-59	0.364845	0.922	0.818	1.09292e-54
Pkib	4.74388e-59	0.302315	0.541	0.374	1.47312e-54
Trem3	5.27032e-59	-0.40299	0.283	0.447	1.63659e-54
Ahnak	2.09793e-58	-0.528181	0.77	0.808	6.5147e-54
Sec61g	2.42653e-58	-0.325453	0.973	0.917	7.53511e-54
Ppfia4	3.49073e-58	0.27305	0.415	0.257	1.08398e-53
Blvra	4.21448e-58	0.259916	0.663	0.513	1.30872e-53
Oas1a	4.23762e-58	0.265342	0.43	0.266	1.31591e-53
C3	4.50328e-58	-0.541054	0.608	0.69	1.39841e-53
Lyn	1.28224e-57	-0.328209	0.907	0.884	3.98175e-53
Gde1	1.30528e-57	0.255793	0.516	0.35	4.05328e-53
Prr13	1.50141e-57	-0.57954	0.774	0.778	4.66234e-53
0610012G03Rik	1.7158e-57	0.268178	0.819	0.691	5.32807e-53
Taldo1	7.5817e-57	-0.335456	0.964	0.92	2.35435e-52
Hnrnpa1	5.08575e-56	0.254696	0.794	0.647	1.57928e-51
Fam96a	1.31822e-55	-0.330262	0.88	0.861	4.09348e-51
Plec	3.64398e-55	-0.449191	0.433	0.576	1.13156e-50
Cd38	3.87249e-55	0.261665	0.663	0.485	1.20252e-50
Epb41l4aos	6.0713e-55	0.427494	0.42	0.278	1.88532e-50
Snx2	6.78939e-55	0.270836	0.73	0.605	2.10831e-50
AI839979	1.02969e-54	-0.328621	0.21	0.366	3.19749e-50
Cd164	1.13416e-54	0.253854	0.503	0.339	3.5219e-50
Pnp	1.24621e-54	0.339178	0.691	0.546	3.86984e-50
Degs1	1.87091e-53	-0.389854	0.621	0.716	5.80972e-49
Tpm4	1.98124e-53	-0.495038	0.54	0.631	6.15235e-49
Fam105a	3.31073e-53	0.330348	0.707	0.601	1.02808e-48
Rgs2	4.11272e-53	0.339637	0.857	0.721	1.27712e-48
Flot2	5.80245e-53	-0.349929	0.317	0.467	1.80183e-48
Ndufs7	7.65962e-53	0.259771	0.866	0.745	2.37854e-48
Spn	1.20851e-52	-0.309176	0.051	0.168	3.75279e-48
Rbms1	1.48758e-52	-0.326598	0.903	0.894	4.6194e-48
Ube2c	1.76314e-52	-0.292372	0.02	0.121	5.47508e-48
Gpr65	2.61148e-52	0.280733	0.614	0.458	8.10943e-48
Slc16a3	3.17534e-52	-0.62155	0.447	0.568	9.8604e-48
Ms4a6b	6.86432e-52	0.338056	0.81	0.684	2.13158e-47
Usp18	8.52057e-52	0.272955	0.219	0.1	2.64589e-47
Klf2	8.60481e-52	-0.561624	0.643	0.744	2.67205e-47
Bri3bp	1.13383e-51	-0.328898	0.527	0.667	3.52088e-47
Plp2	1.21518e-51	-0.322797	0.284	0.44	3.7735e-47
Sgms2	1.60486e-51	-0.257999	0.147	0.298	4.98357e-47
Tarm1	1.99381e-51	-0.319719	0.216	0.374	6.19137e-47
Thbs1	2.93842e-51	-0.915513	0.586	0.657	9.12468e-47
Tppp3	5.45601e-51	-0.413925	0.1	0.23	1.69425e-46
Ier2	6.45689e-51	-0.394203	0.863	0.887	2.00506e-46
Stat1	8.2726e-51	0.281148	0.545	0.393	2.56889e-46
Spata13	1.26509e-50	-0.318043	0.155	0.304	3.9285e-46
Samhd1	5.22283e-50	-0.426868	0.902	0.874	1.62184e-45
Gch1	6.59736e-50	-0.334718	0.5	0.62	2.04868e-45
Iqgap1	7.14047e-50	-0.384686	0.869	0.873	2.21733e-45
Nfkbia	7.55077e-50	-0.468891	0.886	0.89	2.34474e-45
Ppp2r5a	1.01913e-49	-0.400929	0.643	0.702	3.1647e-45
Ly6a	2.17871e-49	0.443565	0.127	0.042	6.76553e-45
Cndp2	3.4163e-49	0.282735	0.779	0.649	1.06086e-44
S100a4	5.18166e-49	-0.463833	0.714	0.774	1.60906e-44
Cdc42se1	5.21033e-49	-0.368417	0.614	0.692	1.61796e-44
Serinc3	5.84006e-49	0.262265	0.846	0.736	1.81351e-44
Itgal	7.87112e-49	-0.692175	0.475	0.593	2.44422e-44
Tacstd2	1.15275e-48	-0.260536	0.111	0.247	3.57964e-44
Fgr	1.88163e-48	-0.463465	0.636	0.683	5.84302e-44
Mafb	3.01446e-48	0.368387	0.838	0.728	9.36079e-44
Fpr2	3.34858e-48	-0.400161	0.584	0.705	1.03984e-43
Msn	6.83564e-48	-0.379223	0.913	0.899	2.12267e-43
Slc11a1	7.48611e-48	0.266739	0.644	0.494	2.32466e-43
Agpat4	7.97851e-48	-0.369061	0.235	0.372	2.47757e-43
Ifit1	1.02178e-47	0.462433	0.182	0.077	3.17293e-43
Clec12a	1.30467e-47	0.275756	0.608	0.457	4.05138e-43
Rsad2	2.04581e-47	0.862635	0.142	0.052	6.35286e-43
Smox	2.08603e-47	-0.380674	0.356	0.491	6.47775e-43
Cd244	2.08612e-47	-0.368755	0.208	0.35	6.47803e-43
Spi1	2.19552e-47	-0.253447	0.981	0.925	6.81775e-43
Cxcr2	3.22977e-47	-0.266519	0.016	0.104	1.00294e-42
H2-Eb1	8.55136e-47	0.725799	0.178	0.077	2.65545e-42
Pim1	2.14992e-46	-0.374966	0.872	0.877	6.67614e-42
Gbp7	2.65983e-46	0.320643	0.414	0.272	8.25956e-42
Mx1	6.38216e-46	0.412482	0.2	0.093	1.98185e-41
Kdm6b	8.27264e-46	-0.431954	0.554	0.65	2.5689e-41
Rasgrp4	1.02918e-45	-0.259964	0.198	0.339	3.1959e-41
Zfyve9	1.50826e-45	-0.316332	0.294	0.434	4.6836e-41
Sort1	9.84414e-45	-0.271217	0.191	0.331	3.0569e-40
Neat1	1.54709e-44	-0.481182	0.828	0.844	4.80418e-40
Gm9733	2.37257e-44	-0.26666	0.208	0.352	7.36754e-40
Ifi202b	6.03377e-44	0.302388	0.673	0.549	1.87367e-39
Lmo4	9.22206e-44	-0.425152	0.552	0.659	2.86373e-39
Kmt5a	9.42444e-44	-0.38204	0.533	0.622	2.92657e-39
Ccl6	1.10919e-43	-0.318412	0.849	0.858	3.44437e-39
Met	1.67887e-43	-0.25439	0.116	0.242	5.2134e-39
Psme2	3.82452e-43	0.256995	0.81	0.694	1.18763e-38
Gpcpd1	4.11287e-43	-0.365191	0.562	0.669	1.27717e-38
Tes	4.32479e-43	-0.293671	0.178	0.311	1.34298e-38
Stxbp3	8.79061e-43	0.257069	0.508	0.37	2.72975e-38
H2afz	8.85772e-43	-0.380505	0.99	0.95	2.75059e-38
Fam20c	1.26794e-42	0.392968	0.348	0.22	3.93734e-38
Psmb10	2.06108e-42	0.267339	0.852	0.732	6.40027e-38
Klhl2	2.43256e-42	-0.29345	0.267	0.408	7.55384e-38
Lpl	5.18718e-42	0.441524	0.237	0.122	1.61077e-37
Ndel1	7.00147e-42	-0.37527	0.496	0.597	2.17417e-37
Rhou	1.08002e-41	-0.262054	0.154	0.282	3.35378e-37
Klf4	1.23986e-41	-0.428298	0.417	0.55	3.85014e-37
Dhrs7	3.29343e-41	-0.386018	0.411	0.525	1.02271e-36
Ifih1	1.64874e-40	0.255521	0.459	0.319	5.11983e-36
Pira2	2.52179e-40	-0.381219	0.705	0.76	7.83092e-36
Ddrgk1	2.93652e-40	0.265265	0.822	0.704	9.11877e-36
Ly6e	4.60455e-40	0.293844	0.934	0.85	1.42985e-35
Mkrn1	6.76168e-40	0.465451	0.925	0.836	2.09971e-35
Ldhb	1.11776e-39	0.351895	0.543	0.424	3.47097e-35
Gm14005	2.50039e-39	-0.253655	0.198	0.326	7.76447e-35
Rap1b	5.42324e-39	-0.337364	0.942	0.91	1.68408e-34
Mfsd14b	6.38903e-39	-0.33275	0.319	0.438	1.98399e-34
Abca7	1.02534e-38	-0.272983	0.221	0.353	3.18398e-34
Hsp90ab1	1.36468e-38	0.331262	0.92	0.858	4.23773e-34
1110008P14Rik	1.83195e-38	-0.32142	0.487	0.59	5.68874e-34
Nfam1	3.46888e-38	-0.381898	0.712	0.732	1.07719e-33
Dusp5	8.91793e-38	-0.337412	0.157	0.275	2.76929e-33
Fpr1	1.04436e-37	-0.44399	0.299	0.423	3.24305e-33
Svil	1.25954e-37	-0.359207	0.584	0.671	3.91126e-33
Atp11a	1.315e-37	-0.255378	0.177	0.297	4.08348e-33
Ptpn12	2.69512e-37	-0.30374	0.284	0.409	8.36916e-33
Noct	4.09178e-37	-0.279417	0.237	0.368	1.27062e-32
Xbp1	4.98994e-37	-0.346265	0.704	0.741	1.54953e-32
Slfn5	5.35118e-37	0.300164	0.657	0.516	1.6617e-32
Cd33	7.06371e-37	-0.433193	0.612	0.682	2.19349e-32
Atox1	1.33525e-36	0.261404	0.988	0.924	4.14636e-32
Ifi27l2a	1.41644e-36	0.275373	0.94	0.865	4.39846e-32
Pbx1	2.08279e-36	-0.283921	0.207	0.333	6.46768e-32
Nabp1	2.68118e-36	-0.291629	0.189	0.309	8.32588e-32
Ptprc	3.0701e-36	-0.516642	0.901	0.879	9.53359e-32
Gcnt2	3.82691e-36	-0.345659	0.461	0.583	1.18837e-31
Atp8b4	7.38923e-36	-0.291583	0.346	0.47	2.29458e-31
Plac8	8.16633e-36	-0.312283	0.957	0.957	2.53589e-31
Mef2c	1.1273e-35	0.265749	0.573	0.45	3.5006e-31
Peli1	2.25822e-35	0.277626	0.599	0.477	7.01244e-31
Fosb	5.06968e-35	0.333046	0.421	0.296	1.57429e-30
St3gal4	8.78471e-35	-0.297444	0.413	0.53	2.72792e-30
Colec12	1.4443e-34	0.293553	0.58	0.469	4.48497e-30
Fosl2	1.4593e-34	-0.324562	0.477	0.595	4.53157e-30
Vim	2.06619e-34	-0.272925	0.99	0.965	6.41615e-30
Lrrfip1	2.22255e-34	-0.309278	0.778	0.8	6.90169e-30
Ehd1	2.57604e-34	-0.422442	0.511	0.606	7.99938e-30
S100a10	3.33687e-34	-0.425481	0.855	0.823	1.0362e-29
Slc44a2	6.59684e-34	-0.30184	0.244	0.362	2.04852e-29
Mpeg1	6.74697e-34	0.276735	0.899	0.847	2.09514e-29
Ccl4	4.66074e-33	0.677608	0.357	0.238	1.4473e-28
Ibtk	1.56084e-32	-0.283318	0.284	0.402	4.84687e-28
Igfbp6	2.21619e-32	-0.266864	0.212	0.327	6.88193e-28
Ptpre	2.53833e-32	-0.355519	0.656	0.696	7.88226e-28
Ppp1r2	7.58875e-32	-0.271658	0.717	0.765	2.35654e-27
Prtn3	9.7078e-32	-1.00676	0.355	0.47	3.01456e-27
Hif1a	1.09892e-31	-0.391271	0.78	0.795	3.41248e-27
Gyg	1.46632e-31	-0.28509	0.649	0.707	4.55338e-27
Rassf5	1.90187e-31	-0.296692	0.424	0.525	5.90589e-27
Gsr	2.359e-31	-0.326586	0.55	0.618	7.32539e-27
Cxcl2	3.03582e-31	-0.691161	0.639	0.711	9.42712e-27
Trib1	1.24045e-30	-0.343693	0.454	0.548	3.85196e-26
Svip	2.02426e-30	-0.255253	0.32	0.44	6.28592e-26
Itgb7	2.34136e-30	-0.314107	0.298	0.408	7.27062e-26
Dbi	3.45734e-30	-0.316776	0.877	0.844	1.07361e-25
Sptbn1	7.54948e-30	-0.360299	0.387	0.475	2.34434e-25
Tmem176b	8.6641e-30	0.535631	0.38	0.275	2.69046e-25
Anxa5	1.36345e-29	0.331133	0.814	0.747	4.23393e-25
Klra2	2.63001e-29	-0.270074	0.428	0.549	8.16697e-25
Marcks	2.97252e-29	0.285019	0.728	0.635	9.23057e-25
Casp6	3.94597e-29	-0.312897	0.344	0.448	1.22534e-24
Emd	4.19431e-29	-0.275758	0.514	0.603	1.30246e-24
Tet2	7.23707e-29	-0.30742	0.511	0.607	2.24733e-24
Prdx6	1.45405e-28	-0.287605	0.819	0.821	4.51528e-24
Crip1	3.48507e-28	-0.53039	0.792	0.794	1.08222e-23
Slc2a1	3.59861e-28	-0.378602	0.357	0.458	1.11748e-23
Ccdc88a	4.55996e-28	-0.411952	0.515	0.587	1.41601e-23
Il13ra1	1.95187e-27	-0.2768	0.57	0.651	6.06113e-23
Camkk2	2.01187e-27	-0.303729	0.344	0.441	6.24744e-23
Myo1g	2.38449e-27	-0.360374	0.41	0.496	7.40455e-23
Flot1	3.08322e-27	-0.262233	0.419	0.513	9.57431e-23
Plaur	3.32691e-27	-0.390007	0.568	0.617	1.03311e-22
Kras	4.85668e-27	-0.327904	0.695	0.741	1.50815e-22
Ccl24	5.5818e-27	0.512208	0.449	0.346	1.73332e-22
Capg	8.69095e-27	0.296515	0.839	0.754	2.6988e-22
Ikzf1	1.09709e-26	-0.361552	0.533	0.591	3.40679e-22
Rap1a	1.43924e-26	-0.298568	0.905	0.878	4.46927e-22
Pfkp	2.04399e-26	-0.319659	0.368	0.464	6.34719e-22
Ldlr	2.82572e-26	-0.287921	0.193	0.297	8.77471e-22
Plbd1	3.73476e-26	-0.321334	0.641	0.686	1.15976e-21
Kif5b	6.41485e-26	-0.263776	0.796	0.807	1.992e-21
Stk10	6.93893e-26	-0.438393	0.447	0.512	2.15475e-21
Xdh	7.29555e-26	-0.267366	0.452	0.542	2.26549e-21
Cd302	9.95342e-26	-0.252709	0.838	0.838	3.09083e-21
Baz2b	1.37286e-25	-0.268599	0.629	0.695	4.26314e-21
Adgre5	1.44989e-25	-0.449006	0.642	0.676	4.50234e-21
Ifi211	2.80158e-25	0.257924	0.606	0.491	8.69974e-21
Ppp1r15b	2.82246e-25	-0.255031	0.425	0.516	8.76457e-21
Bst1	4.3685e-25	-0.280873	0.454	0.53	1.35655e-20
Lmnb1	9.03016e-25	-0.271836	0.292	0.395	2.80414e-20
Zbtb7a	1.1263e-24	-0.279343	0.664	0.702	3.4975e-20
Bhlhe40	2.65161e-24	-0.3486	0.206	0.296	8.23405e-20
Ctsc	3.08687e-24	0.279446	0.919	0.874	9.58565e-20
Cybb	6.16614e-24	-0.303874	0.975	0.94	1.91477e-19
Sp140	7.95525e-24	0.262093	0.631	0.549	2.47034e-19
Nab1	9.36962e-24	-0.302187	0.541	0.591	2.90955e-19
Myh9	1.27588e-23	-0.317307	0.741	0.745	3.96199e-19
Slc7a11	1.74639e-23	-0.406039	0.299	0.397	5.42307e-19
Lyz2	2.23451e-23	-0.274763	0.998	0.987	6.93882e-19
Osm	2.24869e-23	-0.505493	0.422	0.503	6.98284e-19
Map4k4	2.72411e-23	-0.317223	0.701	0.734	8.45917e-19
Il1b	2.97277e-23	-0.609724	0.755	0.775	9.23135e-19
H2-K1	3.1536e-23	0.314771	0.998	0.97	9.79288e-19
Cast	3.3306e-23	-0.264434	0.572	0.624	1.03425e-18
Capn2	5.3635e-23	-0.268395	0.418	0.495	1.66553e-18
Tln1	5.67884e-23	-0.315685	0.858	0.831	1.76345e-18
Jun	8.54735e-23	0.395052	0.671	0.617	2.65421e-18
Asap1	1.55308e-22	-0.298506	0.627	0.664	4.82279e-18
Plagl2	3.21305e-22	-0.280369	0.285	0.371	9.97748e-18
Ifitm1	4.59832e-22	-0.400698	0.212	0.309	1.42792e-17
Ms4a4c	1.586e-21	0.301949	0.713	0.629	4.92501e-17
Stk17b	1.88015e-21	-0.284094	0.807	0.825	5.83842e-17
Notch2	2.16543e-21	-0.316912	0.364	0.442	6.7243e-17
Atp11b	3.54299e-21	-0.254606	0.436	0.526	1.1002e-16
Srgn	6.20924e-21	-0.270468	0.991	0.966	1.92816e-16
Stfa3	7.63205e-21	-0.294029	0.063	0.13	2.36998e-16
Atp1a1	1.07668e-20	-0.329921	0.807	0.813	3.34342e-16
Card19	2.44688e-20	-0.254504	0.809	0.81	7.59828e-16
Cited2	4.46733e-20	0.323822	0.659	0.576	1.38724e-15
Cebpd	1.46644e-19	-0.330251	0.634	0.678	4.55374e-15
Aplp2	2.24011e-19	-0.28686	0.536	0.587	6.95622e-15
Fam129a	5.79304e-19	-0.271119	0.42	0.494	1.79891e-14
Hist1h1e	1.23858e-18	-0.257662	0.392	0.473	3.84616e-14
Gbp2	1.30758e-18	0.327479	0.195	0.129	4.06042e-14
H2-Q7	1.72635e-18	0.311398	0.523	0.466	5.36084e-14
Nadk	2.20308e-18	-0.366557	0.568	0.581	6.84121e-14
Nin	3.84364e-18	-0.277828	0.597	0.634	1.19356e-13
Ddx3x	5.60078e-18	-0.270663	0.643	0.682	1.73921e-13
Thoc7	7.95421e-18	-0.259104	0.654	0.68	2.47002e-13
Klf3	9.22529e-18	-0.257382	0.699	0.721	2.86473e-13
Tmem176a	9.97829e-18	0.303911	0.311	0.231	3.09856e-13
Plek	6.01183e-17	-0.414919	0.672	0.685	1.86685e-12
Tnfrsf1b	9.56985e-17	-0.426633	0.661	0.655	2.97172e-12
Hist1h1c	1.26926e-16	-0.317021	0.486	0.55	3.94144e-12
Plk3	2.85845e-16	-0.253688	0.312	0.385	8.87633e-12
Emp3	3.04095e-16	-0.250473	0.937	0.901	9.44308e-12
Ccl3	2.19226e-15	0.378066	0.453	0.373	6.80764e-11
Tagln2	1.61336e-14	-0.38414	0.622	0.622	5.00996e-10
Ltb	1.82377e-14	-0.341801	0.437	0.492	5.66336e-10
Itgam	2.87865e-14	-0.267028	0.753	0.759	8.93907e-10
Nsf	2.98224e-14	-0.250977	0.515	0.559	9.26075e-10
Stk38	1.36766e-13	-0.289466	0.56	0.59	4.24699e-09
Ighm	2.40664e-13	-0.494475	0.108	0.063	7.47333e-09
Nfkb1	4.553e-13	-0.279961	0.657	0.676	1.41384e-08
Ppp1cb	4.75281e-13	-0.255197	0.406	0.458	1.47589e-08
Metrnl	7.41926e-13	-0.321092	0.594	0.627	2.3039e-08
Il1r2	9.30525e-13	-0.36129	0.469	0.557	2.88956e-08
Camk2d	1.13427e-12	-0.285596	0.647	0.678	3.52226e-08
Fam49a	4.31148e-12	-0.273877	0.343	0.393	1.33884e-07
Zfp560	6.09741e-12	-0.273982	0.298	0.353	1.89343e-07
Ero1l	4.0827e-11	-0.317017	0.34	0.396	1.2678e-06
Emp1	8.03995e-11	0.260702	0.364	0.303	2.49665e-06
Adam8	8.62748e-11	-0.257843	0.335	0.391	2.67909e-06
Itgb2	1.59695e-10	-0.278487	0.778	0.747	4.95901e-06
Eno3	2.65957e-10	-0.302414	0.08	0.122	8.25877e-06
Hist1h2ap	6.87727e-10	-0.566233	0.26	0.313	2.1356e-05
F630028O10Rik	9.73421e-09	-0.274856	0.387	0.437	0.000302276
Hmgn2	3.21963e-08	-0.333767	0.484	0.503	0.000999793
Malt1	4.12382e-08	-0.278145	0.394	0.431	0.00128057
Ankrd44	4.25201e-07	-0.278053	0.502	0.519	0.0132038
Cfh	7.95655e-07	-0.27682	0.481	0.508	0.0247075
Cd300a	4.85932e-06	-0.284172	0.622	0.62	0.150897
2810474O19Rik	1.18625e-05	-0.362893	0.806	0.778	0.368367
Ace	5.25749e-05	-0.344468	0.111	0.135	1
Cks2	5.28501e-05	-0.269803	0.276	0.307	1
Grk3	0.000384404	-0.325791	0.337	0.344	1
Hmox1	0.000449331	-0.444936	0.712	0.713	1
Treml4	0.0062891	-0.417169	0.277	0.283	1
Smc6	0.010211	-0.257024	0.662	0.637	1
Gm5483	0.0224435	-0.420915	0.143	0.161	1
Gm26917	0.0339995	-0.274042	0.608	0.563	1
Marcksl1	0.0497594	-0.263299	0.497	0.451	1
Adgre4	0.0670697	-0.296863	0.237	0.238	1
BC100530	0.0954304	-0.476889	0.32	0.337	1
Pou2f2	0.105916	-0.332375	0.606	0.573	1
Stmn1	0.135992	-0.255606	0.096	0.102	1
Igkc	0.32039	-1.25952	0.131	0.14	1
Ccl2	0.353868	0.252617	0.343	0.356	1
Itga4	0.668688	-0.260257	0.755	0.669	1
Saa3	0.703718	0.541693	0.601	0.63	1

## Sheet: IntMac2_diffs
	p_val	avg_log2FC	pct.1	pct.2	p_val_adj
Glrx	1.40709e-145	-0.819844	0.2	0.866	4.36943e-141
Arhgdib	3.85546e-143	-0.987768	0.469	0.986	1.19724e-138
Mrpl30	4.39627e-143	-0.647248	0.179	0.86	1.36517e-138
Rplp0	7.52004e-137	-0.827356	0.851	1	2.3352e-132
Sdhb	3.16839e-136	-0.478448	0.173	0.85	9.8388e-132
Gm42418	3.55497e-136	2.06396	0.936	0.987	1.10393e-131
Sin3b	6.1936e-133	-0.496322	0.191	0.857	1.9233e-128
Ppp1r18	2.80324e-132	-0.472545	0.166	0.819	8.70491e-128
Eif4ebp1	8.42731e-131	-0.603155	0.218	0.881	2.61693e-126
Uqcrfs1	3.12079e-130	-0.589357	0.227	0.904	9.69098e-126
Lamtor5	7.25696e-129	-0.353834	0.172	0.827	2.2535e-124
H3f3a	1.45409e-128	-0.756141	0.8	1	4.5154e-124
Gapdh	6.49037e-128	-0.937274	0.636	0.997	2.01545e-123
Fam96a	3.73088e-127	-0.707565	0.257	0.919	1.15855e-122
Psmd8	1.38595e-126	-0.42511	0.228	0.896	4.30378e-122
Cwc15	6.71132e-125	-0.441758	0.172	0.817	2.08407e-120
Snf8	1.83041e-124	-0.447021	0.148	0.768	5.68396e-120
Ndufs6	3.73296e-124	-0.434147	0.166	0.805	1.1592e-119
Higd2a	6.28474e-124	-0.455526	0.16	0.794	1.9516e-119
Atp5o.1	7.61984e-124	-0.436528	0.231	0.898	2.36619e-119
Cops9	7.25866e-123	-0.421758	0.188	0.834	2.25403e-118
Mrps21	1.79566e-121	-0.34364	0.16	0.779	5.57605e-117
Uqcr10	2.36566e-120	-0.560296	0.246	0.921	7.34607e-116
Tmsb10	3.49634e-120	-1.00331	0.6	0.993	1.08572e-115
Dazap2	5.20636e-120	-0.501222	0.276	0.948	1.61673e-115
Mrpl20	6.02266e-120	-0.397986	0.206	0.866	1.87022e-115
Cox7b	9.84854e-120	-0.43577	0.222	0.877	3.05827e-115
Cox14	2.17502e-119	-0.368266	0.154	0.77	6.75408e-115
Tpt1	3.63307e-119	-0.711097	0.922	1	1.12818e-114
Sf3b5	4.34341e-119	-0.340198	0.196	0.851	1.34876e-114
Psmb5	1.14712e-118	-0.448126	0.251	0.913	3.56215e-114
Ndufb10	1.58075e-118	-0.479414	0.227	0.88	4.9087e-114
Sf3b6	2.06705e-118	-0.445451	0.239	0.909	6.41881e-114
Lgals3	6.32357e-118	-0.880338	0.764	0.997	1.96366e-113
Psmb4	2.08234e-117	-0.514572	0.242	0.895	6.46628e-113
Lamtor1	4.41747e-116	-0.454446	0.216	0.857	1.37176e-111
Csnk2b	5.82881e-116	-0.311045	0.172	0.789	1.81002e-111
Snrpc	6.68158e-116	-0.382438	0.121	0.702	2.07483e-111
Pycard	1.15513e-115	-0.534372	0.167	0.768	3.58703e-111
Ndufv2	1.27326e-115	-0.378278	0.178	0.809	3.95387e-111
Eif3i	1.55572e-115	-0.4364	0.19	0.819	4.83099e-111
Pdcd5	1.62493e-115	-0.313366	0.164	0.788	5.0459e-111
2010107E04Rik	3.50473e-115	-0.5858	0.281	0.934	1.08832e-110
Chmp4b	6.90872e-115	-0.618526	0.281	0.921	2.14537e-110
Rps9	1.15499e-114	-0.661702	0.912	1	3.58659e-110
Ndufs8	1.56675e-114	-0.350381	0.14	0.733	4.86524e-110
Rhog	1.70191e-114	-0.599136	0.272	0.925	5.28493e-110
Ndufb4	5.63345e-114	-0.439551	0.191	0.825	1.74936e-109
Rab7	9.32831e-114	-0.530209	0.267	0.91	2.89672e-109
Sap18	1.02622e-113	-0.317511	0.17	0.783	3.18672e-109
Gmfg	1.49849e-113	-0.634785	0.313	0.958	4.65325e-109
Rps10	5.16677e-113	-0.713308	0.803	1	1.60444e-108
Bag1	6.39045e-113	-0.352855	0.212	0.849	1.98443e-108
Lsm12	2.42747e-112	-0.423573	0.127	0.705	7.53801e-108
S100a10	3.3431e-112	-0.897731	0.31	0.878	1.03813e-107
1810037I17Rik	6.15495e-112	-0.31205	0.227	0.875	1.9113e-107
Ndufv3	8.23079e-112	-0.320298	0.176	0.796	2.55591e-107
Fam32a	8.49131e-112	-0.455223	0.203	0.833	2.63681e-107
Gyg	1.22885e-111	-0.505876	0.154	0.734	3.81594e-107
Rnf7	1.38714e-111	-0.317557	0.188	0.81	4.30749e-107
Tomm7	2.80873e-111	-0.404293	0.239	0.885	8.72195e-107
Usmg5	3.07379e-111	-0.366842	0.212	0.843	9.54503e-107
Ndufb3	3.44596e-111	-0.393741	0.142	0.733	1.07007e-106
Ndufa11	6.50561e-111	-0.354632	0.218	0.862	2.02019e-106
Eif3m	9.25714e-111	-0.384251	0.23	0.87	2.87462e-106
Psma2	1.03466e-110	-0.549904	0.301	0.958	3.21293e-106
Raly	1.30844e-110	-0.361271	0.181	0.794	4.06309e-106
Cycs	1.66604e-110	-0.438113	0.151	0.737	5.17356e-106
Mrpl14	2.93203e-110	-0.305886	0.145	0.732	9.10484e-106
Fam104a	6.5285e-110	-0.2594	0.152	0.749	2.0273e-105
Mrps33	1.26682e-109	-0.355539	0.155	0.752	3.93386e-105
Capg	1.47375e-109	-0.649302	0.225	0.829	4.57643e-105
Eif3f	1.50117e-109	-0.780966	0.455	0.991	4.6616e-105
Polr1d	1.76666e-109	-0.468389	0.267	0.918	5.48602e-105
Eno1	2.31804e-109	-0.79736	0.406	0.964	7.19822e-105
Ube2a	5.40876e-109	-0.298127	0.19	0.803	1.67958e-104
Edf1	5.48179e-109	-0.470205	0.245	0.89	1.70226e-104
Psme2	6.1869e-109	-0.393957	0.179	0.779	1.92122e-104
Vapa	1.75388e-108	-0.454407	0.272	0.923	5.44634e-104
Rps5	2.08139e-108	-0.635505	0.775	0.999	6.46335e-104
Taf10	2.18102e-108	-0.420013	0.236	0.868	6.77273e-104
Eif3h	2.22284e-108	-0.59369	0.378	0.974	6.9026e-104
Ndufa7	3.60161e-108	-0.397503	0.252	0.902	1.11841e-103
Rala	5.452e-108	-0.403133	0.167	0.758	1.69301e-103
Rpl13a	6.8158e-108	-0.4668	0.203	0.814	2.11651e-103
Rps7	1.18379e-107	-0.715295	0.74	0.998	3.67603e-103
Mbd2	2.29103e-107	-0.351375	0.224	0.857	7.11433e-103
Eif3e	2.85576e-107	-0.382633	0.287	0.923	8.86799e-103
Ndufb11	4.26953e-107	-0.510329	0.272	0.916	1.32582e-102
Srp19	8.5266e-107	-0.367456	0.152	0.73	2.64776e-102
Prelid1	9.52037e-107	-0.537246	0.296	0.929	2.95636e-102
Ube2q1	1.27258e-106	-0.292086	0.185	0.792	3.95175e-102
Rplp2	2.00997e-106	-0.719397	0.731	0.999	6.24156e-102
Limd2	2.08768e-106	-0.444876	0.199	0.799	6.48288e-102
Elof1	3.38288e-106	-0.257094	0.127	0.687	1.05049e-101
Ndufa6	5.09369e-106	-0.632271	0.313	0.955	1.58174e-101
Snrpg	6.11621e-106	-0.331352	0.221	0.852	1.89927e-101
Ranbp1	6.71629e-106	-0.340886	0.142	0.709	2.08561e-101
Card19	6.81011e-106	-0.438974	0.227	0.86	2.11474e-101
Timm8b	8.5929e-106	-0.332582	0.143	0.714	2.66835e-101
Atp5c1	2.30407e-105	-0.606451	0.343	0.972	7.15483e-101
Rps26	2.76646e-105	-0.770772	0.622	0.997	8.59068e-101
Ppp1cc	2.90929e-105	-0.364344	0.172	0.753	9.03423e-101
S100a11	2.94268e-105	-0.876256	0.57	0.989	9.13791e-101
Psmb2	3.41008e-105	-0.474194	0.279	0.927	1.05893e-100
Polr2k	4.25996e-105	-0.316543	0.148	0.723	1.32284e-100
Snapc5	7.58898e-105	-0.281968	0.118	0.675	2.35661e-100
Sumo1	1.28003e-104	-0.264925	0.216	0.848	3.97487e-100
Hdgf	1.43191e-104	-0.423302	0.178	0.766	4.44652e-100
Chp1	1.8208e-104	-0.360833	0.104	0.651	5.65412e-100
Ndufa3	9.63273e-104	-0.302815	0.178	0.773	2.99125e-99
Psmb1	1.62009e-103	-0.57982	0.318	0.955	5.03086e-99
Dctn3	1.97486e-103	-0.256663	0.213	0.834	6.13252e-99
Zfp706	2.36156e-103	-0.425106	0.263	0.896	7.33335e-99
Txndc17	2.59797e-103	-0.314476	0.221	0.844	8.06746e-99
Rpl6	2.76016e-103	-0.730467	0.797	1	8.57114e-99
Ube2d2a	2.79337e-103	-0.310359	0.23	0.859	8.67427e-99
Gtf2h5	3.90239e-103	-0.282569	0.166	0.745	1.21181e-98
Psma6	4.46214e-103	-0.316803	0.246	0.878	1.38563e-98
Psme1	6.5775e-103	-0.404096	0.275	0.911	2.04251e-98
Minos1	7.74273e-103	-0.32731	0.234	0.863	2.40435e-98
Ndufb6	9.9751e-103	-0.294645	0.164	0.75	3.09757e-98
Arpc2	1.02715e-102	-0.654403	0.687	0.998	3.1896e-98
Rpl10	1.0778e-102	-0.430117	0.733	0.997	3.34688e-98
Rps11	1.22328e-102	-0.653318	0.796	0.999	3.79864e-98
Bcl10	1.30846e-102	-0.296801	0.184	0.771	4.06318e-98
Nsa2	1.63825e-102	-0.529273	0.294	0.93	5.08726e-98
Ap3s1	2.09015e-102	-0.29103	0.116	0.657	6.49054e-98
Sec61b	2.8973e-102	-0.603808	0.357	0.959	8.99698e-98
Rpl29	3.57501e-102	-0.471476	0.321	0.951	1.11015e-97
Rpl35a	4.70272e-102	-0.696172	0.751	0.999	1.46034e-97
Ap2s1	5.63889e-102	-0.339014	0.237	0.874	1.75104e-97
Aurkaip1	5.91138e-102	-0.278657	0.172	0.758	1.83566e-97
Pgls	7.77556e-102	-0.397354	0.251	0.875	2.41455e-97
Capns1	9.7088e-102	-0.328896	0.203	0.815	3.01487e-97
Snrpb2	1.55294e-101	-0.29274	0.14	0.699	4.82235e-97
Ndufa1	1.55607e-101	-0.321375	0.236	0.854	4.83206e-97
Nudt21	1.68792e-101	-0.298837	0.125	0.673	5.2415e-97
Spcs1	1.79982e-101	-0.271853	0.245	0.88	5.58897e-97
Atp5k	2.1853e-101	-0.299525	0.237	0.865	6.78601e-97
Trappc4	2.70495e-101	-0.315813	0.139	0.696	8.3997e-97
Rpl26	3.19855e-101	-0.731009	0.531	0.995	9.93244e-97
Uqcrb	3.26947e-101	-0.38819	0.278	0.923	1.01527e-96
Polr2j	3.6295e-101	-0.290108	0.161	0.734	1.12707e-96
Nol7	3.67586e-101	-0.281134	0.145	0.702	1.14146e-96
Med8	3.91169e-101	-0.321693	0.199	0.809	1.2147e-96
Cuedc2	4.34701e-101	-0.261023	0.131	0.684	1.34988e-96
Smdt1	4.35808e-101	-0.497407	0.301	0.94	1.35331e-96
Myl12b	4.63957e-101	-0.621061	0.352	0.948	1.44073e-96
Pin4	5.15582e-101	-0.3467	0.096	0.617	1.60104e-96
Mrpl33	5.5962e-101	-0.484023	0.288	0.915	1.73779e-96
Mrpl54	5.64453e-101	-0.311971	0.128	0.675	1.7528e-96
Sap30	6.44782e-101	-0.361906	0.122	0.667	2.00224e-96
Adssl1	1.33887e-100	-0.401407	0.104	0.631	4.15758e-96
Dek	1.48802e-100	-0.424253	0.242	0.847	4.62074e-96
Cyc1	1.50927e-100	-0.298495	0.152	0.72	4.68673e-96
Ost4	1.68559e-100	-0.311509	0.216	0.817	5.23428e-96
Uqcrc2	1.97095e-100	-0.32577	0.146	0.713	6.12041e-96
Ppig	3.55753e-100	-0.251739	0.227	0.841	1.10472e-95
Cript	3.5722e-100	-0.27217	0.172	0.753	1.10928e-95
Ssna1	3.95143e-100	-0.340073	0.09	0.603	1.22704e-95
Pcbp2	5.20091e-100	-0.481406	0.29	0.931	1.61504e-95
Ten1	5.53602e-100	-0.381319	0.087	0.6	1.7191e-95
Chmp2a	7.7157e-100	-0.426738	0.282	0.919	2.39596e-95
Psmb6	8.13915e-100	-0.29064	0.252	0.894	2.52745e-95
Hnrnpab	1.27593e-99	-0.29694	0.199	0.793	3.96213e-95
Ifitm6	1.31973e-99	-0.901626	0.273	0.814	4.09816e-95
Ndufa10	2.82407e-99	-0.281784	0.152	0.71	8.76957e-95
Ube2r2	2.83135e-99	-0.299986	0.127	0.672	8.79219e-95
Prdx5	3.03857e-99	-0.761995	0.658	0.995	9.43566e-95
Snrpe	3.62231e-99	-0.427497	0.287	0.932	1.12484e-94
Pfn1	3.68891e-99	-0.75684	0.676	0.997	1.14552e-94
Ube2l3	6.71584e-99	-0.372623	0.288	0.929	2.08547e-94
Snx3	9.94252e-99	-0.385743	0.248	0.862	3.08745e-94
Supt4a	1.03776e-98	-0.34013	0.234	0.861	3.22256e-94
Bnip3l	1.25515e-98	-0.372715	0.279	0.902	3.89761e-94
Trmt112	1.7603e-98	-0.283032	0.175	0.754	5.46626e-94
Bri3bp	1.76895e-98	-0.336074	0.125	0.664	5.49313e-94
Iscu	1.79477e-98	-0.275385	0.239	0.866	5.57329e-94
Rpl18	1.89087e-98	-0.626887	0.837	0.999	5.87171e-94
Cox5b	4.4538e-98	-0.688271	0.39	0.984	1.38304e-93
Tmem256	5.13789e-98	-0.429192	0.264	0.893	1.59547e-93
Aprt	6.89761e-98	-0.641789	0.397	0.959	2.14192e-93
Kxd1	7.14256e-98	-0.352492	0.139	0.684	2.21798e-93
Atg3	1.31519e-97	-0.330619	0.188	0.776	4.08407e-93
Rbm3	1.40937e-97	-0.791823	0.56	0.997	4.37652e-93
Prr13	1.61265e-97	-0.519089	0.243	0.823	5.00776e-93
Tnfaip8l2	3.06748e-97	-0.281366	0.172	0.74	9.52543e-93
Rps15a	3.95534e-97	-0.711536	0.757	0.999	1.22825e-92
Snrpf	4.40306e-97	-0.32543	0.163	0.716	1.36728e-92
Rps12	4.88686e-97	-0.33749	0.731	0.999	1.51752e-92
Rps16	5.34798e-97	-0.606508	0.84	1	1.66071e-92
Alyref	5.81333e-97	-0.297903	0.125	0.661	1.80521e-92
Ndufc1	7.17783e-97	-0.264953	0.157	0.71	2.22893e-92
Use1	7.33138e-97	-0.295094	0.133	0.666	2.27661e-92
S100a13	7.75108e-97	-0.278509	0.167	0.74	2.40694e-92
Vps28	7.79092e-97	-0.308142	0.176	0.742	2.41931e-92
Rps24	9.00495e-97	-0.663193	0.843	1	2.79631e-92
Prdx6	9.97967e-97	-0.336222	0.257	0.869	3.09899e-92
Plac8	1.00775e-96	-0.93075	0.67	0.982	3.12936e-92
Nt5c	1.52665e-96	-0.276992	0.209	0.809	4.74071e-92
Necap2	1.57545e-96	-0.324196	0.142	0.684	4.89224e-92
Rpl9	1.88378e-96	-0.604687	0.843	1	5.84971e-92
Esd	2.5251e-96	-0.505665	0.336	0.947	7.8412e-92
Spg21	2.57206e-96	-0.275324	0.157	0.708	7.98703e-92
Emg1	3.02889e-96	-0.26561	0.157	0.712	9.40561e-92
Atp5h	3.88854e-96	-0.566282	0.375	0.98	1.20751e-91
Rgs19	5.61093e-96	-0.357341	0.133	0.668	1.74236e-91
Rpl23a	1.07652e-95	-0.735769	0.504	0.979	3.34291e-91
Btf3	1.56014e-95	-0.696248	0.509	0.995	4.84469e-91
Uqcrc1	1.85629e-95	-0.34124	0.181	0.752	5.76433e-91
Fau	2.35024e-95	-0.596523	0.958	1	7.29821e-91
Dbi	3.07396e-95	-0.288181	0.293	0.903	9.54556e-91
Rpsa	3.57888e-95	-0.635204	0.855	1	1.11135e-90
Ndufa2	4.06352e-95	-0.394888	0.272	0.908	1.26185e-90
Actg1	4.82052e-95	-0.719099	0.837	0.999	1.49692e-90
Gabarap	4.90807e-95	-0.673935	0.501	0.992	1.5241e-90
Psmb3	5.97989e-95	-0.367951	0.31	0.938	1.85694e-90
Abracl	6.22637e-95	-0.424421	0.272	0.897	1.93347e-90
Ndufa8	8.48987e-95	-0.273778	0.254	0.885	2.63636e-90
Trappc2l	8.59143e-95	-0.359167	0.152	0.696	2.6679e-90
Eef1a1	8.84143e-95	-0.452154	0.945	1	2.74553e-90
Mrpl57	1.02278e-94	-0.288818	0.187	0.76	3.17602e-90
Sra1	1.25719e-94	-0.305688	0.167	0.719	3.90395e-90
Arpc1b	1.31436e-94	-0.57991	0.745	0.999	4.08149e-90
Eapp	2.32549e-94	-0.343047	0.119	0.637	7.22135e-90
Tpm3-rs7	2.77221e-94	-0.485039	0.287	0.888	8.60853e-90
Eif4a3	3.17087e-94	-0.297543	0.113	0.63	9.8465e-90
Rpl36al	3.21204e-94	-0.431705	0.294	0.918	9.97436e-90
Anp32b	3.78009e-94	-0.346338	0.296	0.916	1.17383e-89
Irf5	4.00991e-94	-0.345705	0.228	0.836	1.2452e-89
1110008P14Rik	4.18944e-94	-0.374714	0.097	0.596	1.30095e-89
Atp5g1	4.82436e-94	-0.352313	0.297	0.924	1.49811e-89
Ndufb7	5.44418e-94	-0.460034	0.315	0.95	1.69058e-89
Stx7	5.48673e-94	-0.324338	0.179	0.74	1.70379e-89
Rps14	6.82218e-94	-0.391694	0.755	0.999	2.11849e-89
Snrpb	7.44012e-94	-0.470886	0.333	0.947	2.31038e-89
Lsp1	1.13708e-93	-0.690952	0.388	0.946	3.53099e-89
Tprgl	1.3057e-93	-0.308923	0.137	0.673	4.0546e-89
Timm13	1.63531e-93	-0.260461	0.2	0.788	5.07812e-89
Pnp	1.90439e-93	-0.434141	0.121	0.634	5.9137e-89
Cox7a2	2.20391e-93	-0.50715	0.334	0.967	6.84381e-89
Nhp2	3.57318e-93	-0.303356	0.096	0.595	1.10958e-88
Lamtor4	3.65822e-93	-0.397205	0.288	0.899	1.13599e-88
Ctdnep1	3.82998e-93	-0.292851	0.109	0.62	1.18932e-88
Rab11b	6.32629e-93	-0.268909	0.17	0.731	1.9645e-88
Rps13	7.08329e-93	-0.541997	0.745	0.999	2.19958e-88
Rps8	8.17248e-93	-0.560687	0.852	1	2.5378e-88
Eif3k	8.2803e-93	-0.473482	0.387	0.977	2.57128e-88
Fis1	1.07654e-92	-0.460655	0.325	0.944	3.34298e-88
Eif5a	1.18813e-92	-0.598324	0.391	0.975	3.68951e-88
Atp6v0d1	1.32946e-92	-0.280593	0.213	0.797	4.12838e-88
Ube2m	1.43517e-92	-0.272778	0.173	0.731	4.45664e-88
Ubl3	1.62022e-92	-0.351281	0.197	0.763	5.03127e-88
Psma5	1.68303e-92	-0.290366	0.231	0.827	5.22632e-88
Rpl17	1.76605e-92	-0.642795	0.731	0.998	5.48412e-88
Chrac1	1.98377e-92	-0.275257	0.152	0.691	6.1602e-88
Higd1a	2.11384e-92	-0.25571	0.149	0.692	6.56411e-88
Psmb9	2.46123e-92	-0.307967	0.125	0.645	7.64287e-88
Chmp5	2.46424e-92	-0.261642	0.143	0.679	7.65221e-88
Ube2s	2.47381e-92	-0.324694	0.145	0.68	7.68192e-88
Mcts1	2.62524e-92	-0.300033	0.094	0.592	8.15216e-88
Ssu72	2.70071e-92	-0.335431	0.245	0.854	8.38652e-88
Bad	2.71173e-92	-0.379147	0.073	0.549	8.42072e-88
Jtb	2.99372e-92	-0.252107	0.167	0.723	9.29639e-88
Arpc1a	7.19641e-92	-0.269775	0.228	0.827	2.2347e-87
Pold4	7.96073e-92	-0.33596	0.207	0.787	2.47205e-87
Atp5g3	8.31765e-92	-0.394282	0.304	0.924	2.58288e-87
Cmpk1	8.45256e-92	-0.444312	0.184	0.729	2.62477e-87
Anxa2	9.48153e-92	-0.747033	0.369	0.905	2.9443e-87
Fam174a	1.48456e-91	-0.306435	0.21	0.786	4.61001e-87
Pin1	1.53168e-91	-0.259888	0.091	0.58	4.75633e-87
Rpl15	1.58268e-91	-0.633662	0.719	0.999	4.91468e-87
Atpif1	1.88929e-91	-0.307089	0.197	0.763	5.86682e-87
Msrb1	2.05718e-91	-0.709152	0.597	0.992	6.38815e-87
Psma4	2.06581e-91	-0.27178	0.252	0.869	6.41497e-87
Sec61g	2.2104e-91	-0.577978	0.394	0.982	6.86394e-87
Nme1	2.22974e-91	-0.329048	0.216	0.786	6.92402e-87
Eif1ax	3.86062e-91	-0.320948	0.11	0.617	1.19884e-86
Otub1	4.53806e-91	-0.271855	0.104	0.605	1.4092e-86
Dnajc19	4.64108e-91	-0.27927	0.116	0.626	1.4412e-86
Svbp	5.99424e-91	-0.264702	0.136	0.663	1.86139e-86
Emc2	7.12071e-91	-0.293804	0.09	0.58	2.21119e-86
Cfl1	8.44877e-91	-0.577611	0.664	0.997	2.6236e-86
Atox1	1.03521e-90	-0.617051	0.445	0.988	3.21464e-86
Capzb	1.23323e-90	-0.535018	0.434	0.983	3.82955e-86
Vim	1.235e-90	-0.805782	0.734	0.994	3.83505e-86
Acp1	1.23899e-90	-0.322166	0.1	0.588	3.84743e-86
Arrdc4	1.69694e-90	-0.560568	0.115	0.605	5.26951e-86
Rpl7a	1.81164e-90	-0.664129	0.599	0.997	5.62568e-86
Mtpn	1.84987e-90	-0.334184	0.207	0.777	5.7444e-86
Cox6a1	4.34646e-90	-0.345102	0.258	0.863	1.34971e-85
Rab8a	5.24246e-90	-0.275939	0.173	0.724	1.62794e-85
Ifi27l2a	6.97012e-90	-0.7298	0.449	0.927	2.16443e-85
Rpl34	8.95787e-90	-0.520423	0.801	0.999	2.78169e-85
Elob	1.01418e-89	-0.450563	0.325	0.955	3.14933e-85
Fcf1	1.326e-89	-0.279189	0.106	0.6	4.11762e-85
Tmem243	1.75908e-89	-0.313476	0.096	0.584	5.46246e-85
Rpl18a	2.00542e-89	-0.430063	0.833	1	6.22742e-85
Mrpl52	2.9305e-89	-0.325128	0.301	0.913	9.10007e-85
Rsl24d1	3.79499e-89	-0.377227	0.067	0.528	1.17846e-84
Arl6ip4	4.51548e-89	-0.259407	0.122	0.628	1.40219e-84
Atp6v1f	5.3959e-89	-0.406369	0.34	0.959	1.67559e-84
Cdkn2d	5.95318e-89	-0.373839	0.118	0.611	1.84864e-84
Atp5g2	7.50104e-89	-0.534019	0.391	0.974	2.3293e-84
Srp14	1.21758e-88	-0.279967	0.243	0.836	3.78094e-84
Med28	2.08434e-88	-0.257123	0.11	0.602	6.47249e-84
Sem1	2.12001e-88	-0.64443	0.591	0.997	6.58326e-84
Mrpl4	2.18752e-88	-0.321288	0.109	0.603	6.79291e-84
S100a4	2.5386e-88	-0.681521	0.276	0.796	7.88312e-84
Ctnnbip1	3.06735e-88	-0.2769	0.11	0.607	9.52504e-84
Ptpn6	3.40811e-88	-0.539787	0.278	0.851	1.05832e-83
Cstb	5.35394e-88	-0.548884	0.343	0.912	1.66256e-83
Arpp19	5.51942e-88	-0.282176	0.269	0.868	1.71395e-83
Nop10	6.31428e-88	-0.282814	0.104	0.596	1.96077e-83
Gpsm3	6.84222e-88	-0.306858	0.26	0.865	2.12471e-83
D1Ertd622e	7.22624e-88	-0.272618	0.124	0.63	2.24396e-83
Ogfrl1	1.42779e-87	-0.281829	0.224	0.797	4.43372e-83
Anp32a	1.64988e-87	-0.265612	0.203	0.754	5.12337e-83
Ola1	1.81261e-87	-0.293333	0.121	0.629	5.62871e-83
Atp5d	2.00414e-87	-0.456297	0.343	0.959	6.22346e-83
Lsm5	2.21557e-87	-0.321075	0.109	0.597	6.88002e-83
Gsto1	2.46835e-87	-0.278205	0.097	0.579	7.66497e-83
Cdc42se1	2.53477e-87	-0.287022	0.17	0.709	7.87123e-83
Psmb8	4.54084e-87	-0.446205	0.352	0.95	1.41007e-82
Psma3	8.66644e-87	-0.276841	0.299	0.92	2.69119e-82
Nedd8	8.78518e-87	-0.403822	0.348	0.955	2.72806e-82
Rps27l	1.01271e-86	-0.342838	0.304	0.925	3.14478e-82
Arhgdia	1.67123e-86	-0.394829	0.33	0.923	5.18966e-82
Dynll1	2.32584e-86	-0.519958	0.303	0.85	7.22242e-82
Ppp6c	2.38512e-86	-0.269361	0.073	0.531	7.40651e-82
Psmb10	2.65021e-86	-0.260787	0.234	0.817	8.22969e-82
Jpt1	3.77153e-86	-0.352904	0.228	0.792	1.17117e-81
Pcbp1	4.8624e-86	-0.262628	0.301	0.91	1.50992e-81
Rps4x	6.78059e-86	-0.510481	0.816	1	2.10558e-81
Ywhae	7.37169e-86	-0.327204	0.306	0.903	2.28913e-81
Cox4i1	8.55928e-86	-0.644428	0.633	0.998	2.65791e-81
Gpx1	9.64266e-86	-0.642932	0.664	0.995	2.99434e-81
Sh3glb1	9.99014e-86	-0.525717	0.421	0.985	3.10224e-81
Rpl41	1.09537e-85	-0.675064	0.818	1	3.40145e-81
Ndufb5	1.42613e-85	-0.381557	0.291	0.899	4.42855e-81
Myl12a	1.53403e-85	-0.410474	0.316	0.921	4.76362e-81
Ccdc86	1.74462e-85	-0.289469	0.145	0.662	5.41756e-81
2310011J03Rik	2.38994e-85	-0.284303	0.094	0.563	7.42149e-81
Mrpl34	2.57889e-85	-0.315726	0.076	0.534	8.00824e-81
Rpl19	2.61121e-85	-0.432831	0.872	0.999	8.10859e-81
Srp9	4.27002e-85	-0.423806	0.349	0.958	1.32597e-80
Mcub	9.83704e-85	-0.35129	0.134	0.635	3.05469e-80
Ube2f	1.31023e-84	-0.273657	0.128	0.628	4.06865e-80
Gch1	1.58168e-84	-0.366177	0.125	0.62	4.9116e-80
Bin2	1.62241e-84	-0.355075	0.209	0.746	5.03808e-80
Eif3g	1.99954e-84	-0.264672	0.125	0.621	6.20918e-80
Rnh1	2.24308e-84	-0.53024	0.379	0.957	6.96544e-80
Cox6b1	2.29558e-84	-0.469153	0.393	0.981	7.12847e-80
Rpl8	3.15702e-84	-0.468024	0.81	0.999	9.80351e-80
Arl1	3.41763e-84	-0.271246	0.143	0.651	1.06128e-79
Ifitm3	3.75935e-84	-0.685539	0.821	0.997	1.16739e-79
Rpl32	4.80641e-84	-0.462496	0.872	0.999	1.49254e-79
Rpl28	4.81242e-84	-0.516515	0.782	0.999	1.4944e-79
Znhit1	6.14538e-84	-0.273916	0.097	0.569	1.90833e-79
Rpl27	7.12126e-84	-0.503359	0.404	0.978	2.21136e-79
Rps6	9.1491e-84	-0.563744	0.615	0.994	2.84107e-79
Spi1	1.33339e-83	-0.496918	0.452	0.985	4.14056e-79
Gnai2	1.47899e-83	-0.586136	0.658	0.996	4.5927e-79
Ywhaz	2.31705e-83	-0.394671	0.324	0.892	7.19514e-79
1110008F13Rik	2.48383e-83	-0.47556	0.366	0.949	7.71303e-79
Ndufb8	2.75745e-83	-0.443003	0.345	0.951	8.5627e-79
Yeats4	2.99424e-83	-0.298219	0.14	0.644	9.29802e-79
Rps23	3.84794e-83	-0.425347	0.813	0.999	1.1949e-78
Ube2e3	3.97783e-83	-0.251544	0.14	0.643	1.23523e-78
Rps25	5.10372e-83	-0.610208	0.603	0.995	1.58486e-78
Brk1	5.12062e-83	-0.433003	0.327	0.913	1.5901e-78
Maf1	6.21368e-83	-0.275738	0.145	0.654	1.92954e-78
Cox7a2l	7.63232e-83	-0.514339	0.388	0.956	2.37007e-78
Rpl22l1	2.02649e-82	-0.430527	0.313	0.898	6.29286e-78
Sh3bgrl3	2.58168e-82	-0.508104	0.451	0.969	8.01689e-78
Ftl1	3.2228e-82	-0.512663	0.955	1	1.00078e-77
Gna13	3.53943e-82	-0.276199	0.237	0.812	1.0991e-77
Hebp1	3.7157e-82	-0.326355	0.184	0.71	1.15384e-77
Tma7	4.27883e-82	-0.342417	0.333	0.952	1.3287e-77
Rps27a	4.71469e-82	-0.470512	0.924	1	1.46405e-77
Sys1	5.30811e-82	-0.259884	0.294	0.907	1.64833e-77
Ubl5	5.59715e-82	-0.372296	0.343	0.956	1.73808e-77
Ybx3	5.78105e-82	-0.346687	0.099	0.56	1.79519e-77
Rara	6.34984e-82	-0.338064	0.127	0.611	1.97181e-77
Ppp1ca	7.39746e-82	-0.489391	0.415	0.973	2.29713e-77
Ostf1	8.49463e-82	-0.537631	0.409	0.967	2.63784e-77
Hopx	1.24881e-81	-0.564577	0.272	0.812	3.87794e-77
Smn1	1.84766e-81	-0.341527	0.081	0.528	5.73754e-77
Tubb5	2.02298e-81	-0.269278	0.21	0.755	6.28196e-77
Rpl13	2.83675e-81	-0.331379	0.893	1	8.80896e-77
S100a6	3.24771e-81	-0.730069	0.69	0.983	1.00851e-76
Rnf115	6.96408e-81	-0.280352	0.122	0.604	2.16255e-76
Rrp1	2.06474e-80	-0.260646	0.158	0.667	6.41162e-76
Twf2	2.6752e-80	-0.284982	0.131	0.619	8.30729e-76
Tspo	2.89476e-80	-0.574785	0.558	0.991	8.98911e-76
1700123O20Rik	3.02179e-80	-0.315206	0.085	0.532	9.38356e-76
Uqcrq	3.731e-80	-0.336251	0.364	0.959	1.15859e-75
Txn2	3.86257e-80	-0.255859	0.107	0.573	1.19944e-75
Bax	4.77217e-80	-0.258117	0.27	0.83	1.4819e-75
Cdk2ap2	8.83839e-80	-0.474185	0.354	0.924	2.74459e-75
Sh3bgrl	9.39156e-80	-0.284774	0.175	0.682	2.91636e-75
Lims1	9.75688e-80	-0.256703	0.181	0.701	3.0298e-75
Rpl4	9.94443e-80	-0.59001	0.53	0.982	3.08805e-75
Tmem234	1.61476e-79	-0.422532	0.354	0.941	5.01431e-75
Rbx1	1.62302e-79	-0.268469	0.339	0.94	5.03996e-75
Sumo2	1.80632e-79	-0.282267	0.328	0.935	5.60918e-75
Dad1	1.97214e-79	-0.260793	0.301	0.903	6.12408e-75
Rps28	2.41749e-79	-0.535849	0.694	0.998	7.50704e-75
Srsf9	2.8181e-79	-0.366742	0.257	0.806	8.75105e-75
mt-Co1	3.12524e-79	1.34108	0.93	1	9.70482e-75
Rpl39	3.27894e-79	-0.689738	0.784	0.999	1.01821e-74
Ndufb9	3.59778e-79	-0.334193	0.342	0.948	1.11722e-74
Selenow	6.39175e-79	-0.261668	0.245	0.812	1.98483e-74
Plgrkt	9.01018e-79	-0.30165	0.158	0.652	2.79793e-74
Mea1	1.09737e-78	-0.324068	0.057	0.474	3.40765e-74
Rps3a1	1.24496e-78	-0.372524	0.818	1	3.86599e-74
Zbp1	1.24781e-78	-0.308983	0.124	0.595	3.87483e-74
mt-Co2	1.42226e-78	1.32879	0.927	1	4.41653e-74
Atp5e	3.45396e-78	-0.444039	0.452	0.991	1.07256e-73
Pgk1	4.87018e-78	-0.523195	0.303	0.843	1.51234e-73
Arpc4	8.36557e-78	-0.3738	0.3	0.867	2.59776e-73
Pitpna	1.61076e-77	-0.504967	0.369	0.928	5.0019e-73
Nol12	3.02423e-77	-0.341542	0.064	0.483	9.39116e-73
Atp5j	7.77104e-77	-0.292325	0.346	0.944	2.41314e-72
Tpi1	1.06177e-76	-0.410183	0.258	0.793	3.29713e-72
Ptpn18	1.0664e-76	-0.386525	0.36	0.949	3.31151e-72
Rpl7	2.20318e-76	-0.536748	0.716	0.998	6.84154e-72
Arpc5	3.50026e-76	-0.485439	0.46	0.962	1.08693e-71
Rpl23	3.5696e-76	-0.465593	0.876	1	1.10847e-71
Rab32	4.35969e-76	-0.292669	0.125	0.592	1.35381e-71
Cox8a	4.65329e-76	-0.644303	0.563	0.996	1.44499e-71
Tpd52	6.02801e-76	-0.451962	0.427	0.972	1.87188e-71
Mrps7	7.00828e-76	-0.254741	0.072	0.492	2.17628e-71
Dusp22	9.7243e-76	-0.271062	0.078	0.501	3.01969e-71
Gpi1	1.71653e-75	-0.448978	0.406	0.962	5.33034e-71
Ifi211	2.1182e-75	-0.330676	0.115	0.564	6.57764e-71
Rpl22	2.64802e-75	-0.580794	0.572	0.995	8.22288e-71
Rac1	2.66899e-75	-0.391115	0.41	0.976	8.28803e-71
Txnl4a	2.69039e-75	-0.256062	0.097	0.536	8.35448e-71
Tomm20	2.70796e-75	-0.250133	0.31	0.904	8.40902e-71
Atg101	2.89601e-75	-0.253367	0.14	0.609	8.99299e-71
Pgam1	3.44358e-75	-0.478737	0.375	0.918	1.06934e-70
Rac2	6.127e-75	-0.460538	0.381	0.943	1.90262e-70
Atp5l	7.07981e-75	-0.563051	0.506	0.995	2.19849e-70
mt-Atp6	1.11819e-74	1.34617	0.942	1	3.47231e-70
Dmac1	1.21279e-74	-0.290333	0.088	0.518	3.76609e-70
Gm10260	2.5688e-74	-0.546424	0.476	0.979	7.97689e-70
Cytip	4.89024e-74	-0.416346	0.284	0.823	1.51857e-69
AI413582	7.42739e-74	-0.254312	0.079	0.5	2.30643e-69
Atp5j2	8.37841e-74	-0.344946	0.364	0.966	2.60175e-69
Ybx1	8.3872e-74	-0.482013	0.497	0.989	2.60448e-69
Gnb2	1.37684e-73	-0.475737	0.46	0.984	4.27551e-69
Rpl24	3.70997e-73	-0.559837	0.769	0.999	1.15206e-68
D8Ertd738e	4.24866e-73	-0.259079	0.373	0.963	1.31934e-68
Ifi202b	4.42846e-73	-0.258383	0.155	0.627	1.37517e-68
1500011B03Rik	4.78514e-73	-0.383525	0.104	0.539	1.48593e-68
H2afy	5.70485e-73	-0.287445	0.346	0.913	1.77153e-68
Psma7	6.2922e-73	-0.379064	0.413	0.97	1.95392e-68
Eid1	8.85642e-73	-0.277741	0.112	0.559	2.75018e-68
Cox5a	9.79477e-73	-0.273266	0.376	0.962	3.04157e-68
Sub1	1.04961e-72	-0.360261	0.403	0.967	3.25936e-68
Rps19	1.43328e-72	-0.390049	0.779	0.999	4.45077e-68
Tyrobp	1.75297e-72	-0.505911	0.81	0.999	5.44349e-68
Lsm7	3.64513e-72	-0.259194	0.091	0.515	1.13192e-67
Clec4d	4.32477e-72	-0.393684	0.236	0.735	1.34297e-67
Rpl35	4.50157e-72	-0.583291	0.667	0.996	1.39787e-67
Tmsb4x	5.02046e-72	-0.596309	0.967	1	1.559e-67
Anp32e	5.69422e-72	-0.320924	0.076	0.481	1.76823e-67
Tusc1	9.55711e-72	-0.250298	0.063	0.464	2.96777e-67
Efhd2	1.93669e-71	-0.376581	0.416	0.957	6.01401e-67
Tifab	5.43874e-71	-0.314658	0.178	0.66	1.68889e-66
Ppia	1.4185e-70	-0.509735	0.676	0.998	4.40487e-66
Rack1	1.85609e-70	-0.447363	0.699	0.995	5.7637e-66
Alox5ap	2.31538e-70	-0.565145	0.66	0.995	7.18994e-66
Atp6v1g1	2.53757e-70	-0.371284	0.404	0.977	7.87991e-66
Samsn1	3.14093e-70	-0.278231	0.203	0.704	9.75354e-66
Vamp8	3.49763e-70	-0.331579	0.403	0.98	1.08612e-65
Rras	5.00353e-70	-0.330615	0.115	0.541	1.55375e-65
Rpl27a	5.08168e-70	-0.494065	0.896	1	1.57802e-65
Plek	1.2827e-69	-0.294504	0.221	0.72	3.98316e-65
Rps3	1.58702e-69	-0.334392	0.79	1	4.92817e-65
Slc25a5	1.97409e-69	-0.46695	0.439	0.97	6.13015e-65
Tagln2	2.6188e-69	-0.326508	0.188	0.66	8.13214e-65
Rpl21	2.65964e-69	-0.458785	0.654	0.997	8.25899e-65
Crip1	2.90281e-69	-0.770775	0.364	0.831	9.01409e-65
Rtp4	3.84422e-69	-0.396995	0.13	0.564	1.19375e-64
Lgals1	4.07952e-69	-0.456034	0.349	0.862	1.26681e-64
Hck	4.20184e-68	-0.311014	0.225	0.725	1.3048e-63
Rpl38	4.58993e-68	-0.518161	0.724	0.999	1.42531e-63
Nupr1	9.31464e-68	-0.309515	0.107	0.526	2.89248e-63
Sh2d1b1	9.66686e-68	-0.35634	0.045	0.413	3.00185e-63
Rps29	1.03517e-67	-0.448933	0.909	1	3.21452e-63
Uba52	1.64923e-67	-0.454133	0.484	0.988	5.12136e-63
Cirbp	2.54829e-67	-0.350356	0.148	0.587	7.91321e-63
Zcchc17	2.85686e-67	-0.284452	0.061	0.44	8.87141e-63
Hint1	3.78446e-67	-0.303349	0.404	0.968	1.17519e-62
Rpl37	3.8606e-67	-0.409087	0.8	0.999	1.19883e-62
Dda1	4.22675e-67	-0.252083	0.079	0.476	1.31253e-62
Hmgb2	4.40888e-67	-0.368844	0.337	0.894	1.36909e-62
Arf1	5.08541e-67	-0.370251	0.427	0.97	1.57917e-62
Ncf4	5.54103e-67	-0.451458	0.482	0.977	1.72065e-62
Nabp2	1.93595e-66	-0.299214	0.054	0.425	6.01172e-62
Capza2	2.14344e-66	-0.429669	0.455	0.958	6.65602e-62
mt-Co3	2.83787e-66	1.27568	0.937	1	8.81243e-62
Rpl36	4.81997e-66	-0.548995	0.703	0.998	1.49675e-61
Dnajc21	8.3849e-66	-0.28344	0.066	0.446	2.60376e-61
Ehd1	1.11425e-65	-0.368456	0.167	0.61	3.46007e-61
Cox7c	2.0459e-65	-0.36421	0.424	0.985	6.35313e-61
Rpl10a	3.15965e-65	-0.5363	0.713	0.996	9.81166e-61
Coro1a	5.60483e-65	-0.539529	0.639	0.992	1.74047e-60
Rps17	6.26573e-65	-0.455841	0.463	0.981	1.9457e-60
Oaz1	9.54823e-65	-0.453696	0.584	0.992	2.96501e-60
Gm10076	1.02454e-64	-0.400997	0.51	0.989	3.1815e-60
Rpl11	1.14566e-64	-0.398317	0.837	1	3.5576e-60
Akr1a1	1.19323e-64	-0.387154	0.428	0.965	3.70534e-60
Smox	1.64142e-64	-0.37877	0.088	0.478	5.0971e-60
Cdkn1a	2.26425e-64	-0.430696	0.307	0.807	7.03117e-60
Cotl1	2.27744e-64	-0.456986	0.437	0.922	7.07214e-60
Cox6c	5.17266e-64	-0.407946	0.427	0.982	1.60627e-59
Slfn2	7.10871e-64	-0.383566	0.458	0.968	2.20747e-59
Runx3	7.18803e-64	-0.355742	0.07	0.444	2.2321e-59
Rps20	7.29755e-64	-0.483171	0.801	0.999	2.26611e-59
Hist1h1c	1.05554e-63	-0.456108	0.146	0.563	3.27777e-59
Rpl31	1.27325e-63	-0.280327	0.434	0.976	3.95381e-59
Uqcrh	2.84303e-63	-0.439053	0.439	0.986	8.82846e-59
Casp6	4.91926e-63	-0.255612	0.072	0.444	1.52758e-58
Rap1a	8.05883e-63	-0.336977	0.388	0.93	2.50251e-58
Mif	1.01433e-62	-0.279753	0.26	0.743	3.1498e-58
Mrpl22	1.424e-62	-0.258095	0.061	0.422	4.42196e-58
Ucp2	2.23466e-62	-0.500794	0.503	0.982	6.93928e-58
Taldo1	3.40348e-62	-0.53632	0.507	0.971	1.05688e-57
Atp5f1	3.64766e-62	-0.309266	0.412	0.965	1.13271e-57
Mtx2	5.89202e-62	-0.252541	0.057	0.415	1.82965e-57
Plp2	7.58144e-62	-0.354971	0.06	0.418	2.35426e-57
Mcemp1	1.30927e-61	-0.265024	0.316	0.838	4.06569e-57
Rpl14	1.40841e-61	-0.415264	0.643	0.998	4.37355e-57
Sdcbp	1.4984e-61	-0.299998	0.331	0.849	4.65297e-57
Cap1	1.59617e-61	-0.323939	0.351	0.862	4.9566e-57
Bri3	1.92355e-61	-0.345102	0.412	0.972	5.97319e-57
Ndufa4	2.15423e-61	-0.363916	0.41	0.973	6.68952e-57
Arl11	2.26226e-61	-0.260019	0.079	0.452	7.02499e-57
Arg2	3.49984e-61	-0.31887	0.193	0.638	1.08681e-56
Aldoa	8.09127e-61	-0.505046	0.473	0.955	2.51258e-56
Eif1	8.33309e-61	-0.424004	0.797	0.999	2.58767e-56
Hspa8	8.41602e-61	-0.572189	0.822	0.999	2.61343e-56
Vdac2	9.34658e-61	-0.274903	0.394	0.962	2.90239e-56
H2afj	1.43311e-60	-0.326927	0.433	0.966	4.45025e-56
Arpc3	1.62987e-60	-0.417376	0.582	0.993	5.06124e-56
Slpi	2.73849e-60	-0.498298	0.2	0.642	8.50385e-56
Ldhb	2.80399e-60	-0.308114	0.107	0.493	8.70722e-56
Hmgb1	5.30507e-60	-0.326685	0.396	0.957	1.64738e-55
Calm1	8.61817e-60	-0.493469	0.578	0.977	2.6762e-55
Cmtm7	2.0249e-59	-0.280687	0.346	0.897	6.28791e-55
Fcer1g	2.28102e-59	-0.417534	0.819	0.999	7.08327e-55
Eef1b2	5.93448e-59	-0.462324	0.531	0.988	1.84283e-54
Rplp1	7.79314e-59	-0.320214	0.813	0.999	2.42e-54
Gng5	9.45314e-59	-0.451363	0.512	0.99	2.93548e-54
Pou2f2	9.55847e-59	-0.32292	0.19	0.617	2.96819e-54
Rpl37a	1.16508e-58	-0.410055	0.833	0.999	3.61793e-54
Rpl3	1.37903e-58	-0.517548	0.66	0.984	4.2823e-54
Npm1	2.52467e-58	-0.362722	0.478	0.975	7.83984e-54
Rps18	6.47576e-58	-0.330172	0.554	0.989	2.01092e-53
Txn1	1.38119e-57	-0.274894	0.454	0.969	4.28902e-53
Smim3	2.25631e-57	-0.259462	0.049	0.382	7.00651e-53
Anxa5	2.84849e-57	-0.322166	0.322	0.807	8.84542e-53
Anxa1	3.30512e-57	-0.426513	0.349	0.823	1.02634e-52
Arf5	4.14509e-57	-0.387981	0.473	0.985	1.28718e-52
Fundc1	2.42464e-56	-0.308827	0.045	0.368	7.52925e-52
Ly6c2	5.14842e-56	-0.335165	0.172	0.58	1.59874e-51
2310009B15Rik	6.3929e-56	-0.250745	0.046	0.371	1.98519e-51
Cd52	7.44248e-56	-0.444934	0.672	0.993	2.31111e-51
Rps2	1.09903e-55	-0.425006	0.669	0.998	3.41283e-51
Scand1	1.19372e-55	-0.396329	0.501	0.989	3.70685e-51
Rpl5	1.37648e-55	-0.2727	0.558	0.973	4.27437e-51
Rgs2	2.3537e-55	-0.328202	0.322	0.803	7.30894e-51
Pfdn5	8.687e-55	-0.322786	0.479	0.989	2.69758e-50
Morf4l1	2.27127e-54	-0.267278	0.421	0.964	7.05296e-50
Fos	3.6552e-54	-0.552884	0.767	0.987	1.13505e-49
Ier2	4.71161e-54	-0.258612	0.416	0.919	1.4631e-49
Gm11361	3.26593e-53	0.275906	0.094	0.45	1.01417e-48
Naca	6.46996e-53	-0.406325	0.618	0.997	2.00912e-48
Uck2	1.42294e-52	-0.362464	0.039	0.342	4.41864e-48
Metrnl	1.45845e-52	-0.277848	0.227	0.65	4.52893e-48
Mrpl41	1.49933e-52	-0.266737	0.048	0.357	4.65586e-48
Eif4a1	1.66808e-52	-0.348403	0.469	0.956	5.17989e-48
Rps15	2.6316e-52	-0.366941	0.66	0.99	8.1719e-48
Klf4	7.41745e-52	-0.254553	0.154	0.537	2.30334e-47
Rap1b	8.66328e-52	-0.390879	0.479	0.959	2.69021e-47
Glipr2	9.58718e-52	-0.261983	0.067	0.389	2.97711e-47
Wdr89	7.15216e-51	0.559521	0.099	0.451	2.22096e-46
Bcl2a1b	9.92701e-51	-0.413158	0.079	0.403	3.08263e-46
Id2	1.89575e-50	-0.323617	0.378	0.842	5.88689e-46
Ubb	2.18552e-50	-0.425546	0.788	0.999	6.7867e-46
Fxyd5	2.29969e-50	-0.390192	0.57	0.992	7.14124e-46
Rpl36a	8.05272e-50	-0.32931	0.504	0.978	2.50061e-45
Myl6	8.28177e-50	-0.402321	0.587	0.986	2.57174e-45
Gm10073	9.37635e-50	0.807456	0.112	0.471	2.91164e-45
Atf3	1.55696e-49	-0.42983	0.254	0.665	4.83482e-45
Prtn3	2.88455e-49	-0.664302	0.118	0.459	8.95738e-45
Ifitm2	4.64761e-49	-0.44063	0.763	0.997	1.44322e-44
Ube2d3	9.16881e-49	-0.325738	0.533	0.989	2.84719e-44
Cyb5a	1.437e-48	0.630389	0.188	0.603	4.46232e-44
C5ar1	1.98094e-48	-0.286183	0.252	0.67	6.15142e-44
H2afz	2.44076e-48	-0.473592	0.609	0.993	7.57929e-44
Arl5c	1.17622e-47	-0.354085	0.063	0.364	3.65251e-43
Scp2	2.78385e-47	0.622582	0.294	0.81	8.64468e-43
Cdc42	4.05709e-47	-0.292812	0.579	0.981	1.25985e-42
Nfkbia	4.89995e-47	-0.272586	0.461	0.926	1.52158e-42
Cebpb	1.22272e-46	-0.471722	0.855	0.998	3.79691e-42
Fcor	2.10067e-46	-0.339986	0.034	0.307	6.52322e-42
Rflnb	2.19745e-46	-0.463891	0.075	0.376	6.82375e-42
Mrpl45	2.66016e-46	-0.263945	0.033	0.303	8.26058e-42
Gm14005	7.96503e-46	-0.284557	0.034	0.306	2.47338e-41
Gngt2	1.03027e-45	-0.32602	0.239	0.641	3.19931e-41
Cul1	1.62188e-45	0.262532	0.2	0.622	5.03642e-41
Rsrc2	7.3871e-45	0.293022	0.178	0.577	2.29392e-40
Clta	7.42854e-45	-0.331882	0.555	0.989	2.30678e-40
Hnrnpf	1.79136e-44	-0.305991	0.457	0.941	5.5627e-40
Fam162a	2.28165e-44	-0.255874	0.058	0.339	7.08521e-40
Ms4a6c	4.64782e-44	-0.316561	0.567	0.982	1.44329e-39
Rhoa	5.62968e-44	-0.371575	0.531	0.969	1.74818e-39
Srgn	1.27308e-43	-0.44406	0.73	0.995	3.9533e-39
Kpna4	1.58441e-43	0.255059	0.231	0.668	4.92008e-39
Irf7	4.75237e-43	-0.340802	0.291	0.709	1.47575e-38
Pebp1	5.15515e-43	0.288132	0.245	0.685	1.60083e-38
Arid4b	5.23883e-43	0.28453	0.175	0.559	1.62681e-38
Klf2	1.34459e-42	-0.333904	0.342	0.743	4.17535e-38
Marcksl1	1.35413e-42	-0.439502	0.157	0.493	4.20499e-38
Bclaf1	4.35753e-42	0.264837	0.254	0.716	1.35314e-37
Kmt2e	5.77016e-42	0.308498	0.255	0.713	1.79181e-37
Hipk1	9.80359e-42	0.289443	0.248	0.69	3.04431e-37
Fth1	9.92511e-42	-0.483783	0.985	1	3.08204e-37
Rps21	9.92829e-42	-0.319993	0.799	0.999	3.08303e-37
Pkm	1.01154e-41	-0.404122	0.658	0.992	3.14114e-37
Ppt1	1.49825e-41	0.286144	0.246	0.685	4.65251e-37
Isg15	3.79797e-41	-0.318642	0.104	0.405	1.17938e-36
Bst2	4.09093e-41	0.321254	0.26	0.705	1.27036e-36
Wapl	4.19724e-41	0.28195	0.263	0.72	1.30337e-36
Arfgef1	4.42868e-41	0.26546	0.191	0.584	1.37524e-36
Hspd1	1.28855e-40	0.250799	0.185	0.568	4.00135e-36
Cux1	1.62866e-40	0.292225	0.201	0.598	5.05748e-36
Rpl10-ps3	4.17723e-40	0.31307	0.054	0.317	1.29715e-35
Phf3	6.81996e-40	0.293243	0.245	0.679	2.1178e-35
Crtc3	7.44814e-40	0.343516	0.231	0.646	2.31287e-35
Rexo1	2.69659e-39	0.255619	0.169	0.532	8.37373e-35
Tlr13	3.13829e-39	0.278888	0.187	0.567	9.74533e-35
Celf2	3.45298e-39	0.266024	0.318	0.811	1.07225e-34
U2surp	4.36738e-39	0.290498	0.21	0.613	1.3562e-34
mt-Cytb	5.3092e-39	1.03051	0.86	0.997	1.64867e-34
Leprot	5.3096e-39	0.25364	0.299	0.775	1.64879e-34
Pag1	5.36362e-39	0.25915	0.131	0.459	1.66556e-34
Actr3	9.04794e-39	-0.286063	0.531	0.944	2.80966e-34
Stxbp3	1.01556e-38	0.358627	0.124	0.44	3.15362e-34
Wfdc17	1.15166e-38	-0.411322	0.61	0.96	3.57625e-34
Hmg20b	1.16181e-38	0.305221	0.16	0.509	3.60775e-34
Ppm1a	1.73277e-38	0.265611	0.157	0.507	5.38078e-34
Bptf	3.41334e-38	0.276612	0.233	0.653	1.05994e-33
Dlst	6.86374e-38	0.28802	0.178	0.546	2.1314e-33
Plekha1	1.02175e-37	0.26219	0.148	0.484	3.17284e-33
Ptma	1.0236e-37	-0.338158	0.707	0.998	3.17857e-33
Taf1d	1.23365e-37	0.269442	0.204	0.588	3.83085e-33
Safb2	1.52231e-37	0.266982	0.201	0.585	4.72721e-33
Bcl2a1d	2.06833e-37	-0.301703	0.052	0.297	6.42278e-33
Crlf2	2.14513e-37	0.307578	0.296	0.771	6.66127e-33
Rassf2	2.41781e-37	0.286074	0.169	0.528	7.50803e-33
Nktr	3.56353e-37	0.357966	0.261	0.698	1.10658e-32
Arglu1	6.4884e-37	0.292143	0.278	0.735	2.01484e-32
Fbxl5	6.57475e-37	0.254426	0.281	0.721	2.04166e-32
Hnrnpm	7.8998e-37	0.262517	0.284	0.735	2.45313e-32
Cdc42ep2	8.11755e-37	-0.305433	0.063	0.311	2.52074e-32
Lst1	8.85591e-37	-0.25293	0.497	0.929	2.75003e-32
Nrd1	1.06824e-36	0.301991	0.209	0.596	3.31721e-32
Syk	1.20471e-36	0.357189	0.29	0.746	3.74099e-32
Lgals8	1.48464e-36	0.292973	0.161	0.504	4.61024e-32
Ccar1	2.38254e-36	0.258586	0.251	0.674	7.39849e-32
H3f3b	2.52604e-36	-0.314137	0.833	0.999	7.84411e-32
Fubp1	5.39791e-36	0.259664	0.196	0.564	1.67621e-31
Tardbp	6.30514e-36	0.250612	0.155	0.49	1.95794e-31
Nipa2	9.03151e-36	0.306121	0.228	0.635	2.80456e-31
Ndel1	1.00149e-35	0.285161	0.216	0.594	3.10993e-31
Rps27rt	1.15603e-35	0.340527	0.088	0.359	3.58981e-31
Tor1aip1	1.25349e-35	0.256185	0.333	0.822	3.89246e-31
Eif5b	1.30259e-35	0.255068	0.294	0.758	4.04493e-31
Atp2c1	1.45036e-35	0.296855	0.184	0.54	4.50381e-31
Anxa3	3.93258e-35	-0.345598	0.151	0.437	1.22119e-30
Wfdc21	5.24737e-35	-0.410792	0.248	0.573	1.62947e-30
Dhx9	5.32336e-35	0.321537	0.163	0.498	1.65306e-30
Sec62	6.16668e-35	0.447922	0.296	0.753	1.91494e-30
Glul	1.53941e-34	0.302244	0.197	0.555	4.78034e-30
Arhgap15	1.58551e-34	0.289454	0.184	0.539	4.92349e-30
Rbm5	1.89848e-34	0.398127	0.209	0.584	5.89534e-30
Erbin	2.2832e-34	0.280664	0.194	0.558	7.09001e-30
Git2	2.49668e-34	0.352171	0.269	0.696	7.75293e-30
Fgd4	8.71011e-34	0.257731	0.2	0.556	2.70475e-29
Dusp1	1.27676e-33	-0.367663	0.651	0.959	3.96474e-29
Dennd4a	1.40681e-33	0.313652	0.203	0.566	4.36857e-29
Rlf	1.59093e-33	0.263577	0.152	0.471	4.94031e-29
Npc2	1.66761e-33	-0.452359	0.721	0.996	5.17844e-29
Thoc2	1.83955e-33	0.337106	0.203	0.568	5.71236e-29
Senp2	2.49003e-33	0.292526	0.164	0.489	7.7323e-29
Sec61a1	2.53174e-33	0.296836	0.164	0.491	7.86181e-29
Mindy3	3.16933e-33	0.314655	0.206	0.558	9.84171e-29
Txnip	3.78547e-33	0.351554	0.197	0.549	1.1755e-28
Lrpap1	4.5565e-33	0.323558	0.248	0.647	1.41493e-28
Ddx50	4.63981e-33	0.275852	0.201	0.564	1.4408e-28
Ankrd17	8.64845e-33	0.332104	0.188	0.539	2.6856e-28
Svil	1.08297e-32	0.356325	0.264	0.675	3.36294e-28
Atp11b	1.10416e-32	0.418782	0.184	0.524	3.42874e-28
Myo1g	1.18665e-32	0.267238	0.169	0.494	3.68491e-28
Dhx36	1.34467e-32	0.338076	0.175	0.505	4.17562e-28
mt-Nd4	1.40286e-32	1.02623	0.834	0.99	4.35629e-28
Mier1	1.54579e-32	0.309891	0.24	0.637	4.80015e-28
Nfkb1	1.89597e-32	0.280173	0.282	0.703	5.88756e-28
Sorl1	1.99437e-32	0.27453	0.237	0.631	6.19311e-28
Zcchc6	2.61575e-32	0.31272	0.297	0.744	8.12269e-28
Emc3	3.08753e-32	0.259751	0.176	0.51	9.58769e-28
N4bp2l2	3.4788e-32	0.250437	0.164	0.484	1.08027e-27
Top2b	3.90048e-32	0.34243	0.21	0.568	1.21122e-27
Phf20l1	3.94071e-32	0.288276	0.204	0.561	1.22371e-27
Tm9sf2	4.07457e-32	0.276026	0.178	0.512	1.26527e-27
Gspt1	4.98669e-32	0.253342	0.158	0.472	1.54852e-27
Tnrc6c	5.76576e-32	0.34195	0.2	0.551	1.79044e-27
Nrip1	7.20381e-32	0.274108	0.169	0.487	2.237e-27
Cdk11b	8.67772e-32	0.342526	0.216	0.587	2.69469e-27
Smchd1	1.14863e-31	0.391586	0.194	0.547	3.56686e-27
Dhrs7	1.29833e-31	0.26378	0.182	0.515	4.0317e-27
mt-Nd2	1.46955e-31	1.15649	0.793	0.967	4.5634e-27
Stx16	1.5844e-31	0.272373	0.169	0.492	4.92003e-27
Pnisr	3.44261e-31	0.329058	0.303	0.759	1.06903e-26
Tet2	4.46207e-31	0.329813	0.231	0.605	1.38561e-26
Hook3	5.18444e-31	0.262839	0.212	0.567	1.60992e-26
Arhgef2	5.38376e-31	0.299263	0.154	0.463	1.67182e-26
Pnn	6.79599e-31	0.358887	0.252	0.644	2.11036e-26
Dnm2	7.38557e-31	0.371571	0.266	0.676	2.29344e-26
Med13	8.08351e-31	0.254401	0.133	0.418	2.51017e-26
Glg1	9.20165e-31	0.311407	0.234	0.611	2.85739e-26
Aplp2	1.11259e-30	0.26287	0.227	0.6	3.45491e-26
Ubap2l	1.17618e-30	0.253049	0.254	0.644	3.65239e-26
Tcn2	1.78666e-30	0.301141	0.216	0.58	5.54812e-26
Fkbp15	1.93459e-30	0.25639	0.151	0.452	6.0075e-26
Cltc	2.4864e-30	0.253316	0.294	0.723	7.72103e-26
Bcl2l11	2.51423e-30	0.260391	0.167	0.474	7.80743e-26
Dock10	2.85513e-30	0.483554	0.261	0.67	8.86603e-26
Trps1	5.55743e-30	0.357628	0.307	0.738	1.72575e-25
Ubn2	6.91551e-30	0.280332	0.188	0.515	2.14747e-25
Nsd1	7.0618e-30	0.327924	0.233	0.61	2.1929e-25
H2-M3	7.70294e-30	0.316399	0.149	0.443	2.392e-25
Matr3	9.13336e-30	0.299388	0.191	0.524	2.83618e-25
Stag1	1.00254e-29	0.296296	0.176	0.493	3.11318e-25
Herc4	1.02065e-29	0.292128	0.196	0.526	3.16943e-25
Fosl2	1.14611e-29	0.36336	0.224	0.585	3.55902e-25
Ubp1	1.1615e-29	0.361188	0.179	0.497	3.60681e-25
Kdm5a	1.25437e-29	0.29425	0.155	0.458	3.89518e-25
Eml4	1.57265e-29	0.28201	0.149	0.444	4.88354e-25
Apaf1	2.84725e-29	0.319864	0.124	0.396	8.84157e-25
Sfswap	2.94924e-29	0.250937	0.122	0.393	9.15827e-25
Tm9sf3	3.28925e-29	0.364374	0.306	0.747	1.02141e-24
Oser1	3.59335e-29	0.513594	0.172	0.487	1.11584e-24
Cnot1	3.63821e-29	0.292663	0.184	0.506	1.12977e-24
Gm47283	3.85275e-29	0.329738	0.134	0.413	1.19639e-24
Ncln	5.02205e-29	0.252855	0.142	0.427	1.5595e-24
Slc12a6	5.4068e-29	0.294903	0.173	0.483	1.67897e-24
Stk38	5.69083e-29	0.3332	0.242	0.61	1.76717e-24
Stag2	5.90298e-29	0.349454	0.209	0.553	1.83305e-24
Il6ra	7.33599e-29	0.356895	0.288	0.72	2.27804e-24
Usp34	7.3535e-29	0.375174	0.194	0.524	2.28348e-24
Sgpl1	7.6697e-29	0.279095	0.178	0.493	2.38167e-24
Cop1	8.45809e-29	0.330258	0.193	0.525	2.62649e-24
Jmjd1c	8.50864e-29	0.418172	0.251	0.632	2.64219e-24
Luzp1	1.01573e-28	0.310213	0.161	0.46	3.15415e-24
Coq10b	1.06067e-28	0.312821	0.184	0.502	3.2937e-24
Mau2	1.16167e-28	0.323721	0.151	0.443	3.60733e-24
Chchd10	1.37533e-28	0.361561	0.104	0.349	4.27082e-24
Cyth4	1.37803e-28	0.290327	0.321	0.761	4.2792e-24
Nucb1	1.43903e-28	0.251158	0.172	0.478	4.46861e-24
Rbm26	1.45279e-28	0.414175	0.148	0.434	4.51136e-24
Nisch	1.48667e-28	0.388951	0.27	0.679	4.61655e-24
Klhl6	1.6486e-28	0.3193	0.233	0.574	5.1194e-24
Setd2	1.74648e-28	0.279165	0.175	0.488	5.42333e-24
Itsn2	1.78841e-28	0.348685	0.209	0.554	5.55356e-24
2810474O19Rik	2.22248e-28	0.349706	0.39	0.822	6.90145e-24
Nudcd3	2.4176e-28	0.288801	0.178	0.488	7.50737e-24
Atp6ap2	3.05332e-28	0.406201	0.303	0.733	9.48147e-24
Tnks2	3.41037e-28	0.35547	0.2	0.531	1.05902e-23
Kmt2c	4.22268e-28	0.296224	0.179	0.49	1.31127e-23
Hps3	4.36126e-28	0.282622	0.179	0.491	1.3543e-23
Hexb	5.11368e-28	0.261587	0.294	0.693	1.58795e-23
Dnajc1	5.7378e-28	0.338627	0.16	0.453	1.78176e-23
Ash1l	7.73225e-28	0.419969	0.249	0.623	2.4011e-23
Tgoln1	7.78308e-28	0.338188	0.204	0.541	2.41688e-23
Tbc1d23	8.74104e-28	0.360077	0.182	0.494	2.71435e-23
Arhgef1	9.15513e-28	0.419425	0.26	0.651	2.84294e-23
Trip12	9.80826e-28	0.355197	0.216	0.562	3.04576e-23
Rpn1	1.0164e-27	0.290693	0.203	0.536	3.15623e-23
Mysm1	1.19585e-27	0.267134	0.149	0.433	3.71348e-23
Mdm4	1.36236e-27	0.261976	0.142	0.419	4.23053e-23
Slc15a3	1.43073e-27	0.326522	0.318	0.753	4.44286e-23
Ncoa1	1.68187e-27	0.369929	0.19	0.508	5.2227e-23
H2-T23	2.07496e-27	0.282534	0.231	0.583	6.44339e-23
Tcf25	2.99414e-27	0.299559	0.352	0.815	9.2977e-23
F630028O10Rik	3.20746e-27	0.296669	0.161	0.443	9.96012e-23
Ccl2	4.14403e-27	-0.610991	0.137	0.37	1.28685e-22
Gpatch8	4.25623e-27	0.472177	0.197	0.518	1.32169e-22
Ptpn12	4.34328e-27	0.281152	0.128	0.389	1.34872e-22
Slc7a11	4.97092e-27	0.400539	0.128	0.386	1.54362e-22
Tap1	5.26613e-27	0.327842	0.151	0.43	1.63529e-22
Slc38a1	5.30981e-27	0.373615	0.176	0.482	1.64885e-22
Ddx17	5.7928e-27	0.334848	0.216	0.552	1.79884e-22
Pid1	5.83963e-27	0.394076	0.369	0.808	1.81338e-22
Adam10	6.01724e-27	0.255951	0.227	0.572	1.86853e-22
Tnpo3	7.38326e-27	0.29925	0.137	0.406	2.29272e-22
Scarb2	7.6028e-27	0.400466	0.297	0.718	2.3609e-22
Ankhd1	9.81666e-27	0.296745	0.133	0.397	3.04837e-22
Mkln1	9.98417e-27	0.439341	0.242	0.606	3.10039e-22
Smg1	1.10879e-26	0.470673	0.185	0.496	3.44313e-22
Arhgap17	1.15839e-26	0.386156	0.221	0.56	3.59714e-22
Ifih1	1.18196e-26	0.265043	0.13	0.385	3.67033e-22
Strn3	1.30807e-26	0.339712	0.17	0.467	4.06196e-22
Lilrb4a	1.36111e-26	0.344482	0.197	0.517	4.22667e-22
Lpin2	1.40521e-26	0.251972	0.131	0.391	4.36359e-22
Znrf1	1.69075e-26	0.286674	0.143	0.413	5.2503e-22
Fkbp5	1.8226e-26	0.254509	0.11	0.351	5.6597e-22
Gcnt2	1.98727e-26	0.356449	0.227	0.571	6.17106e-22
Lmbrd1	2.0502e-26	0.318387	0.19	0.497	6.3665e-22
Lilr4b	2.43989e-26	0.423023	0.342	0.784	7.5766e-22
Tlr2	2.50244e-26	0.250901	0.299	0.691	7.77083e-22
Prkcsh	2.839e-26	0.331879	0.146	0.42	8.81593e-22
Top1	2.92313e-26	0.315868	0.321	0.741	9.07718e-22
Ddx3x	3.41033e-26	0.358703	0.297	0.702	1.05901e-21
Uhrf2	4.53524e-26	0.252927	0.154	0.428	1.40833e-21
Vcan	4.77993e-26	0.253481	0.303	0.645	1.48431e-21
Tbk1	5.29154e-26	0.319659	0.151	0.426	1.64318e-21
Cers6	6.92869e-26	0.385779	0.245	0.602	2.15157e-21
Lman1	7.86788e-26	0.29338	0.16	0.441	2.44321e-21
Hectd1	8.39913e-26	0.371068	0.309	0.731	2.60818e-21
Srek1	8.90397e-26	0.389397	0.185	0.486	2.76495e-21
Kmt2a	9.722e-26	0.262896	0.116	0.358	3.01897e-21
Mbnl1	1.00322e-25	0.367183	0.349	0.803	3.1153e-21
Lnpep	1.00838e-25	0.401362	0.281	0.675	3.13134e-21
Map4k4	1.08675e-25	0.357345	0.331	0.758	3.37468e-21
Spag9	1.33085e-25	0.391037	0.282	0.666	4.1327e-21
Btbd7	1.70282e-25	0.285831	0.14	0.4	5.28778e-21
Samd9l	1.8176e-25	0.311513	0.163	0.441	5.64419e-21
Pitpnm1	2.15912e-25	0.259865	0.101	0.33	6.70472e-21
Fam133b	2.68046e-25	0.402803	0.152	0.42	8.32362e-21
Pigt	3.28117e-25	0.334427	0.179	0.476	1.0189e-20
Dock2	3.63766e-25	0.303682	0.236	0.578	1.1296e-20
Tapbp	4.00508e-25	0.313245	0.312	0.73	1.2437e-20
Ptprj	4.1299e-25	0.339768	0.218	0.544	1.28246e-20
Ttc14	4.18428e-25	0.448594	0.276	0.664	1.29934e-20
Slc6a6	5.19716e-25	0.25695	0.366	0.835	1.61387e-20
Ascc3	5.94242e-25	0.261018	0.133	0.384	1.8453e-20
Prpf4b	6.2423e-25	0.516637	0.272	0.66	1.93842e-20
Csf3r	7.35196e-25	0.323707	0.181	0.473	2.283e-20
Phip	8.57069e-25	0.482179	0.227	0.562	2.66146e-20
Pan3	9.76779e-25	0.428452	0.182	0.48	3.03319e-20
Susd6	1.2e-24	0.32875	0.234	0.576	3.72637e-20
Cyld	1.42324e-24	0.269218	0.106	0.335	4.41957e-20
Ubr2	1.55603e-24	0.328085	0.128	0.376	4.83194e-20
Gm26532	1.73749e-24	0.460238	0.252	0.585	5.39544e-20
Rps12-ps3	1.91063e-24	0.80034	0.058	0.247	5.93309e-20
Prex1	2.44079e-24	0.292698	0.193	0.49	7.57937e-20
Rbm25	2.58423e-24	0.279459	0.391	0.872	8.02482e-20
Tmem259	2.93909e-24	0.417503	0.191	0.487	9.12677e-20
Zc3h7a	2.97339e-24	0.343978	0.185	0.478	9.23328e-20
Aff4	3.88763e-24	0.264686	0.136	0.387	1.20723e-19
Dync1h1	3.94442e-24	0.454427	0.19	0.49	1.22486e-19
Tmem131l	3.96193e-24	0.364833	0.142	0.401	1.2303e-19
R3hdm1	4.53488e-24	0.388291	0.188	0.484	1.40822e-19
Ass1	4.54846e-24	0.367541	0.066	0.256	1.41243e-19
Itga4	6.1876e-24	0.298181	0.328	0.729	1.92143e-19
Tcf4	6.26158e-24	0.349198	0.149	0.406	1.94441e-19
Atrx	6.89931e-24	0.384133	0.337	0.772	2.14244e-19
Arid5b	7.43478e-24	0.394952	0.231	0.562	2.30872e-19
Tcirg1	8.2207e-24	0.489345	0.252	0.609	2.55277e-19
Taok1	8.617e-24	0.452936	0.221	0.547	2.67584e-19
Dpy19l1	8.78552e-24	0.340326	0.13	0.373	2.72817e-19
Mgat1	8.84057e-24	0.274198	0.112	0.341	2.74526e-19
Epb41l2	1.09767e-23	0.283728	0.191	0.482	3.4086e-19
Ifnar1	1.30002e-23	0.392933	0.231	0.564	4.03697e-19
Larp4	1.30202e-23	0.290844	0.13	0.371	4.04317e-19
Itm2c	1.47235e-23	0.380652	0.272	0.643	4.57209e-19
Blvrb	1.75083e-23	0.408578	0.175	0.453	5.43686e-19
Golgb1	1.84161e-23	0.297214	0.157	0.418	5.71875e-19
Os9	2.16264e-23	0.347104	0.234	0.57	6.71563e-19
Dclre1c	2.41427e-23	0.271128	0.1	0.316	7.49703e-19
Man2a1	2.52704e-23	0.458356	0.312	0.721	7.84722e-19
Snrnp70	2.71401e-23	0.320795	0.367	0.827	8.42781e-19
Havcr2	3.02134e-23	0.283208	0.187	0.469	9.38215e-19
Asph	3.44482e-23	0.280924	0.127	0.359	1.06972e-18
Soat1	3.72646e-23	0.305909	0.313	0.712	1.15718e-18
Ppp1r15a	5.30576e-23	0.257923	0.13	0.364	1.6476e-18
Atxn7	5.8117e-23	0.308073	0.118	0.346	1.80471e-18
Adcy7	6.40408e-23	0.453865	0.231	0.568	1.98866e-18
Ppp6r3	6.77548e-23	0.317103	0.151	0.404	2.10399e-18
Alpk1	7.22048e-23	0.384659	0.163	0.432	2.24218e-18
Ino80d	7.45351e-23	0.276943	0.107	0.326	2.31454e-18
Ehmt2	7.51661e-23	0.28965	0.116	0.34	2.33413e-18
Dmxl2	7.9353e-23	0.280047	0.124	0.355	2.46415e-18
Atp2a2	8.4345e-23	0.305749	0.213	0.522	2.61916e-18
Washc4	9.02677e-23	0.338165	0.142	0.389	2.80308e-18
Sf3b3	1.13183e-22	0.303598	0.142	0.386	3.51466e-18
Lyst	1.2247e-22	0.402116	0.218	0.521	3.80307e-18
Rlim	1.22705e-22	0.316161	0.158	0.416	3.81037e-18
Il17ra	1.37321e-22	0.350892	0.324	0.719	4.26422e-18
Sfi1	1.40289e-22	0.406127	0.181	0.456	4.35641e-18
Ano6	1.99585e-22	0.296984	0.121	0.35	6.19772e-18
Ip6k1	2.05861e-22	0.278166	0.115	0.335	6.39261e-18
Igsf8	2.09778e-22	0.318604	0.209	0.506	6.51424e-18
Tmem87b	3.44643e-22	0.371213	0.14	0.384	1.07022e-17
Luc7l2	3.5097e-22	0.42649	0.393	0.871	1.08987e-17
Huwe1	3.81548e-22	0.301306	0.187	0.469	1.18482e-17
Mgea5	3.91733e-22	0.2655	0.131	0.363	1.21645e-17
Pik3r6	4.20065e-22	0.285021	0.125	0.355	1.30443e-17
Rpl9-ps6	4.25873e-22	1.0433	0.073	0.259	1.32246e-17
Gpr141	4.31695e-22	0.482078	0.278	0.636	1.34054e-17
Nup98	4.38488e-22	0.294264	0.122	0.35	1.36164e-17
Tnrc6a	5.32961e-22	0.662046	0.248	0.583	1.655e-17
Mxd4	6.78344e-22	0.309637	0.145	0.386	2.10646e-17
Fnbp4	6.95392e-22	0.430166	0.151	0.398	2.1594e-17
Ddx23	8.39708e-22	0.289654	0.115	0.334	2.60755e-17
Fcho2	8.47324e-22	0.410816	0.269	0.623	2.63119e-17
Inpp5k	9.99091e-22	0.261896	0.118	0.339	3.10248e-17
Cd84	1.14533e-21	0.47818	0.233	0.546	3.55659e-17
Parp14	1.16489e-21	0.533977	0.216	0.513	3.61733e-17
Sbno2	1.20867e-21	0.621983	0.322	0.732	3.75329e-17
Ncstn	1.55762e-21	0.31667	0.167	0.427	4.83687e-17
Treml4	1.61619e-21	-0.270702	0.104	0.296	5.01874e-17
Slc43a2	1.73951e-21	0.387393	0.221	0.522	5.40171e-17
Slc8b1	1.87167e-21	0.268743	0.13	0.357	5.81211e-17
Hmgcr	4.24154e-21	0.294483	0.116	0.334	1.31713e-16
Ecm1	4.70937e-21	0.254679	0.158	0.399	1.4624e-16
Odf2	5.3233e-21	0.319388	0.109	0.318	1.65304e-16
Usp19	6.98306e-21	0.275672	0.124	0.344	2.16845e-16
Zswim8	7.49991e-21	0.259568	0.106	0.309	2.32895e-16
Swt1	8.07683e-21	0.26646	0.113	0.324	2.5081e-16
Zufsp	1.1365e-20	0.346048	0.188	0.458	3.52919e-16
Qsox1	1.27396e-20	0.330238	0.158	0.407	3.95603e-16
Ptpn22	1.31359e-20	0.47298	0.23	0.522	4.0791e-16
Klhl2	1.33492e-20	0.302811	0.145	0.381	4.14534e-16
Vmp1	1.50838e-20	0.417222	0.403	0.867	4.68397e-16
Gtf3c2	1.53988e-20	0.294966	0.11	0.315	4.78179e-16
Tnrc6b	1.56432e-20	0.537497	0.187	0.458	4.85768e-16
Dpep2	1.84096e-20	0.481509	0.213	0.492	5.71672e-16
Cdk5rap3	2.24806e-20	0.253423	0.094	0.288	6.98089e-16
Malat1	2.31655e-20	1.13481	0.906	0.998	7.19358e-16
Bmpr2	2.37072e-20	0.352647	0.149	0.387	7.36179e-16
Ankrd44	2.83428e-20	0.47591	0.233	0.538	8.8013e-16
Zfp638	3.30645e-20	0.330946	0.179	0.441	1.02675e-15
P2rx4	3.33533e-20	0.305218	0.199	0.469	1.03572e-15
Camk2d	4.13278e-20	0.434152	0.316	0.698	1.28335e-15
Pirb	4.34103e-20	0.274055	0.348	0.765	1.34802e-15
Adgre1	5.06941e-20	0.318501	0.166	0.412	1.5742e-15
Ccnt2	6.55483e-20	0.479924	0.158	0.403	2.03547e-15
Dip2b	6.58289e-20	0.281251	0.107	0.309	2.04418e-15
mt-Nd1	7.35978e-20	0.976395	0.761	0.982	2.28543e-15
Creg1	7.52883e-20	0.36307	0.363	0.773	2.33793e-15
Clk4	8.24472e-20	0.393141	0.145	0.375	2.56023e-15
Il4ra	1.35832e-19	0.466784	0.19	0.454	4.21799e-15
Maf	1.55358e-19	0.362026	0.204	0.462	4.82434e-15
Uggt1	1.67813e-19	0.273457	0.136	0.356	5.2111e-15
Gcc2	1.86562e-19	0.340808	0.124	0.334	5.7933e-15
Mib1	2.06879e-19	0.250294	0.116	0.32	6.42421e-15
Sec24c	2.33941e-19	0.307745	0.107	0.304	7.26457e-15
Gon4l	2.51027e-19	0.346564	0.116	0.32	7.79515e-15
Icam1	2.81968e-19	0.300457	0.161	0.394	8.75595e-15
Cpsf7	3.16278e-19	0.260609	0.088	0.27	9.82139e-15
Atp13a2	3.94079e-19	0.530457	0.281	0.637	1.22373e-14
Gnl3	4.02339e-19	0.270451	0.109	0.303	1.24938e-14
Tug1	4.31379e-19	0.258028	0.118	0.322	1.33956e-14
Ccnl2	4.80517e-19	0.544082	0.3	0.681	1.49215e-14
Slc38a2	5.68751e-19	0.450631	0.248	0.563	1.76614e-14
Trio	5.86488e-19	0.281609	0.121	0.326	1.82122e-14
Prpf39	7.50864e-19	0.408518	0.131	0.344	2.33166e-14
Notch1	8.10341e-19	0.277664	0.143	0.364	2.51635e-14
Il6st	9.73146e-19	0.62452	0.101	0.292	3.02191e-14
Mtm1	1.05983e-18	0.351929	0.122	0.325	3.2911e-14
Wdfy3	1.06198e-18	0.342458	0.155	0.385	3.29777e-14
Acox3	1.17257e-18	0.27484	0.142	0.36	3.64117e-14
Camta2	1.32822e-18	0.299672	0.09	0.267	4.12451e-14
Dgkd	1.4014e-18	0.255508	0.113	0.31	4.35176e-14
St8sia4	1.7976e-18	0.308077	0.151	0.374	5.58208e-14
Basp1	1.85996e-18	-0.262901	0.101	0.27	5.77574e-14
Tra2a	1.86004e-18	0.582858	0.306	0.685	5.77598e-14
Ube4a	1.86293e-18	0.280875	0.121	0.322	5.78495e-14
Slc25a36	2.2717e-18	0.280962	0.101	0.288	7.05431e-14
Hnrnph1	2.29044e-18	0.441824	0.199	0.466	7.1125e-14
Pdia3	2.59835e-18	0.260127	0.419	0.843	8.06864e-14
Supt20	2.7516e-18	0.30499	0.091	0.269	8.54453e-14
Per1	2.82435e-18	0.331159	0.136	0.346	8.77045e-14
Ahr	3.08941e-18	0.329699	0.109	0.296	9.59356e-14
Mylip	3.21858e-18	0.28225	0.106	0.293	9.99465e-14
Gigyf2	3.89014e-18	0.292386	0.131	0.339	1.20801e-13
Adam9	4.03976e-18	0.347515	0.142	0.359	1.25447e-13
Arhgap45	4.22257e-18	0.607841	0.306	0.686	1.31123e-13
H2-Q4	4.34284e-18	0.609492	0.243	0.541	1.34858e-13
Por	4.57609e-18	0.602483	0.276	0.611	1.42101e-13
Ldlr	5.25027e-18	0.372836	0.097	0.277	1.63037e-13
Dpp8	6.26953e-18	0.367141	0.158	0.386	1.94688e-13
Crybg3	7.79555e-18	0.313849	0.101	0.284	2.42075e-13
Upf2	7.9879e-18	0.41354	0.121	0.316	2.48048e-13
AI314180	8.35067e-18	0.374788	0.172	0.408	2.59313e-13
Slc4a7	9.33816e-18	0.423554	0.124	0.322	2.89978e-13
Sgms1	1.10437e-17	0.305903	0.134	0.34	3.42939e-13
Vps50	1.16111e-17	0.319276	0.091	0.264	3.60561e-13
Abcg1	1.18594e-17	0.315293	0.212	0.48	3.68269e-13
Dicer1	1.19696e-17	0.347257	0.131	0.333	3.71692e-13
Sptbn1	1.2212e-17	0.448644	0.201	0.468	3.79219e-13
Pdia6	1.24387e-17	0.414283	0.361	0.742	3.86259e-13
Zfhx3	1.33927e-17	0.275685	0.109	0.294	4.15884e-13
Lrrk1	1.63235e-17	0.294925	0.11	0.297	5.06894e-13
Ppa1	1.9767e-17	0.298537	0.051	0.192	6.13826e-13
Stard9	2.46093e-17	0.2699	0.113	0.302	7.64192e-13
Arrdc3	3.7823e-17	0.307703	0.11	0.294	1.17452e-12
Wnk1	4.00073e-17	0.383783	0.361	0.757	1.24235e-12
Ssh2	4.30149e-17	0.446469	0.372	0.784	1.33574e-12
Atp8a1	4.49458e-17	0.379922	0.136	0.342	1.3957e-12
S100a9	5.49698e-17	-0.424368	0.807	0.881	1.70698e-12
Neurl3	5.92233e-17	0.438941	0.296	0.623	1.83906e-12
Adam17	6.74148e-17	0.435137	0.284	0.614	2.09343e-12
Mycbp2	8.00193e-17	0.404861	0.358	0.757	2.48484e-12
Trim25	8.21731e-17	0.419624	0.169	0.393	2.55172e-12
Slc12a9	9.05281e-17	0.327978	0.143	0.351	2.81117e-12
Serinc3	1.14769e-16	0.263573	0.396	0.804	3.56391e-12
Itch	1.25504e-16	0.719439	0.366	0.771	3.89729e-12
Fosb	1.41595e-16	0.415592	0.152	0.352	4.39696e-12
Notch2	1.42002e-16	0.406652	0.193	0.436	4.40957e-12
Slc44a2	1.69116e-16	0.277878	0.14	0.339	5.25155e-12
Tmcc1	1.82964e-16	0.491968	0.225	0.494	5.6816e-12
Gstm1	1.83834e-16	0.456961	0.057	0.197	5.7086e-12
Tnfaip3	1.91737e-16	0.253599	0.118	0.298	5.954e-12
Asah1	2.01033e-16	0.418841	0.354	0.751	6.24267e-12
Clock	2.15796e-16	0.363238	0.136	0.334	6.70112e-12
Xylt1	2.37284e-16	0.291644	0.118	0.302	7.36838e-12
Trpm7	2.57206e-16	0.520758	0.193	0.439	7.98701e-12
Ms4a4a	2.81893e-16	0.353254	0.116	0.299	8.75363e-12
Itgam	3.05047e-16	0.295794	0.394	0.788	9.47263e-12
Scd2	3.3076e-16	0.436512	0.239	0.512	1.02711e-11
Ccnl1	3.47322e-16	0.473531	0.366	0.774	1.07854e-11
Tmem184b	3.55996e-16	0.254467	0.087	0.246	1.10548e-11
Klhl24	5.60289e-16	0.545514	0.228	0.505	1.73986e-11
Cdk8	6.36117e-16	0.275259	0.106	0.279	1.97533e-11
Tmem63a	9.0961e-16	0.324988	0.087	0.243	2.82461e-11
Ogt	9.17292e-16	0.588893	0.272	0.588	2.84847e-11
Snx24	9.92098e-16	0.260247	0.124	0.308	3.08076e-11
Thbs1	1.1516e-15	0.464378	0.361	0.657	3.57606e-11
Ranbp2	1.15858e-15	0.555319	0.249	0.544	3.59775e-11
Tex10	1.16771e-15	0.263772	0.064	0.204	3.62608e-11
Ttc19	1.482e-15	0.354051	0.136	0.326	4.60206e-11
Npc1	1.96906e-15	0.456052	0.191	0.429	6.11452e-11
Rictor	2.22367e-15	0.381385	0.142	0.337	6.90517e-11
Ints6l	2.41521e-15	0.340857	0.093	0.253	7.49995e-11
Sf3b1	2.64689e-15	0.275274	0.454	0.915	8.21938e-11
Arid2	2.73705e-15	0.282489	0.124	0.306	8.49935e-11
Ddhd2	2.85651e-15	0.264768	0.069	0.211	8.87031e-11
Acaa1b	2.97983e-15	0.272404	0.039	0.158	9.25325e-11
Rif1	3.05376e-15	0.2549	0.079	0.227	9.48286e-11
AC149090.1	3.14652e-15	0.454506	0.161	0.372	9.77088e-11
Znfx1	3.54747e-15	0.348981	0.107	0.275	1.1016e-10
Cfh	4.12346e-15	0.462658	0.254	0.521	1.28046e-10
Vps13c	5.24713e-15	0.487991	0.257	0.554	1.62939e-10
Hmgcs1	5.71556e-15	0.490959	0.073	0.216	1.77485e-10
Abca7	6.49685e-15	0.455489	0.136	0.326	2.01747e-10
Inpp5d	8.66941e-15	0.581646	0.348	0.732	2.69211e-10
Apoc1	8.79763e-15	0.802939	0.299	0.593	2.73193e-10
Ivns1abp	1.08724e-14	0.361434	0.096	0.252	3.37621e-10
Cpd	1.23621e-14	0.408479	0.137	0.324	3.83881e-10
Srpk2	1.2882e-14	0.311061	0.113	0.282	4.00025e-10
Macf1	1.29824e-14	0.472421	0.325	0.672	4.03141e-10
Raph1	1.31107e-14	0.283761	0.106	0.271	4.07127e-10
Nfrkb	1.44589e-14	0.257907	0.067	0.202	4.48992e-10
Paxbp1	1.61743e-14	0.368345	0.1	0.26	5.02261e-10
Abca3	1.67675e-14	0.334779	0.145	0.337	5.20683e-10
H2-Q7	1.73996e-14	0.418418	0.252	0.504	5.40309e-10
Sec16a	1.91413e-14	0.257488	0.081	0.225	5.94394e-10
Ldb1	2.02491e-14	0.298554	0.097	0.253	6.28796e-10
Clk1	2.14002e-14	0.59335	0.325	0.687	6.64539e-10
Mroh1	2.53504e-14	0.318544	0.085	0.231	7.87206e-10
Krit1	2.57066e-14	0.585847	0.231	0.495	7.98266e-10
Nenf	2.61131e-14	0.277049	0.1	0.255	8.10891e-10
Herc2	2.86275e-14	0.290476	0.14	0.327	8.8897e-10
Spon1	2.89259e-14	0.328908	0.096	0.249	8.98235e-10
Cblb	3.06467e-14	0.404087	0.107	0.268	9.51673e-10
Skiv2l	4.1458e-14	0.253633	0.076	0.215	1.2874e-09
Gle1	4.20767e-14	0.392572	0.093	0.24	1.30661e-09
Zcchc7	4.29105e-14	0.805281	0.237	0.509	1.3325e-09
Acox1	5.28388e-14	0.278389	0.082	0.223	1.6408e-09
Zcchc11	5.42739e-14	0.466859	0.163	0.363	1.68537e-09
Chd2	6.66973e-14	0.53168	0.212	0.453	2.07115e-09
4932438A13Rik	7.03696e-14	0.513853	0.155	0.353	2.18519e-09
Brd9	7.41769e-14	0.382422	0.116	0.282	2.30342e-09
Trim56	7.45193e-14	0.261053	0.085	0.227	2.31405e-09
Efcab14	7.55939e-14	0.320589	0.099	0.249	2.34742e-09
Pld4	8.18469e-14	0.313605	0.461	0.927	2.54159e-09
Dennd1c	8.20493e-14	0.378656	0.093	0.241	2.54788e-09
2010111I01Rik	9.09144e-14	0.29678	0.109	0.267	2.82316e-09
Ubc	9.44693e-14	0.486389	0.403	0.819	2.93356e-09
Tmem104	9.67802e-14	0.255205	0.069	0.197	3.00532e-09
Avl9	1.21932e-13	0.274624	0.1	0.251	3.78637e-09
Phc3	1.48783e-13	0.262128	0.096	0.242	4.62017e-09
Canx	1.54512e-13	0.392854	0.339	0.697	4.79806e-09
Dhx30	2.10532e-13	0.29127	0.087	0.226	6.53765e-09
Tceal9	2.14377e-13	0.293014	0.096	0.242	6.65703e-09
Adk	2.46475e-13	0.592578	0.064	0.19	7.65379e-09
Lgals3bp	2.79672e-13	0.444834	0.134	0.306	8.68464e-09
Spns1	2.98941e-13	0.302036	0.082	0.219	9.28302e-09
Lrg1	3.03296e-13	0.388514	0.204	0.399	9.41824e-09
Fus	3.0753e-13	0.689523	0.361	0.763	9.54974e-09
Cdc42bpb	3.29634e-13	0.358566	0.091	0.235	1.02361e-08
Vps13a	3.33859e-13	0.291908	0.085	0.223	1.03673e-08
Stat2	4.18936e-13	0.466376	0.128	0.295	1.30092e-08
Cfp	5.88078e-13	0.816168	0.293	0.601	1.82616e-08
Atp1b3	6.2611e-13	0.375638	0.485	0.898	1.94426e-08
Saa3	6.40534e-13	-0.30244	0.418	0.638	1.98905e-08
Fgl2	6.55373e-13	0.386027	0.115	0.269	2.03513e-08
Gm26917	8.10193e-13	1.39972	0.294	0.602	2.51589e-08
Galc	9.99701e-13	0.324471	0.11	0.264	3.10437e-08
Mertk	1.11674e-12	0.352406	0.134	0.301	3.4678e-08
Itgb1	1.19545e-12	0.41519	0.36	0.713	3.71223e-08
Cspp1	1.20447e-12	0.286515	0.103	0.249	3.74025e-08
Acp5	1.24112e-12	0.311137	0.154	0.327	3.85404e-08
Atg2a	1.76635e-12	0.359271	0.096	0.236	5.48505e-08
Plod1	1.81238e-12	0.302991	0.109	0.259	5.62799e-08
C3	1.86884e-12	0.597935	0.345	0.691	5.80331e-08
Ctsa	2.7665e-12	0.304048	0.512	0.931	8.59082e-08
Htt	3.05474e-12	0.257776	0.094	0.232	9.48589e-08
Tgm2	4.02026e-12	0.300715	0.182	0.364	1.24841e-07
Fryl	4.34074e-12	0.298684	0.103	0.247	1.34793e-07
Mef2a	4.98767e-12	0.489731	0.403	0.809	1.54882e-07
Pcyox1	5.91336e-12	0.36277	0.109	0.254	1.83628e-07
mt-Nd5	5.98767e-12	0.976343	0.631	0.909	1.85935e-07
AC160336.1	6.50173e-12	0.251467	0.072	0.191	2.01898e-07
Mtmr2	6.71885e-12	0.254973	0.072	0.192	2.0864e-07
Dock4	1.17265e-11	0.623282	0.21	0.434	3.64143e-07
Dmxl1	1.48015e-11	0.296312	0.11	0.253	4.59631e-07
Ap2a2	1.83276e-11	0.635249	0.406	0.796	5.69127e-07
Tmem176a	1.95159e-11	0.259206	0.127	0.268	6.06028e-07
Golga1	2.11411e-11	0.258399	0.064	0.176	6.56496e-07
Usp32	2.42387e-11	0.316182	0.087	0.213	7.52685e-07
Ago3	2.65155e-11	0.337586	0.085	0.21	8.23386e-07
Ktn1	2.97232e-11	0.531928	0.175	0.363	9.22994e-07
Tmem87a	3.39802e-11	0.263662	0.082	0.205	1.05519e-06
Emilin2	3.47783e-11	0.423368	0.473	0.902	1.07997e-06
Apoe	3.74203e-11	0.893338	0.934	0.982	1.16201e-06
Gm26522	3.87821e-11	0.27461	0.079	0.197	1.2043e-06
Slc3a2	4.67266e-11	0.538446	0.39	0.768	1.451e-06
Plxnb2	5.64107e-11	0.510643	0.287	0.563	1.75172e-06
Srebf1	7.45713e-11	0.264321	0.085	0.206	2.31566e-06
Crot	7.85388e-11	0.449908	0.066	0.174	2.43887e-06
Ranbp10	9.86213e-11	0.352756	0.078	0.193	3.06249e-06
Insr	1.02243e-10	0.280313	0.101	0.233	3.17494e-06
Nedd1	1.23935e-10	0.279208	0.057	0.157	3.84856e-06
Nars2	1.34596e-10	0.326142	0.072	0.182	4.17962e-06
Ulk1	1.38646e-10	0.283059	0.067	0.174	4.30537e-06
Gbp9	2.07253e-10	0.274216	0.078	0.191	6.43582e-06
Plxnd1	2.12557e-10	0.305512	0.088	0.207	6.60054e-06
Stab1	2.32657e-10	0.411829	0.146	0.303	7.22471e-06
Lamp2	2.53901e-10	0.299549	0.497	0.941	7.88438e-06
Gigyf1	2.56156e-10	0.336449	0.107	0.238	7.95443e-06
Rnf103	2.91817e-10	0.294849	0.079	0.19	9.06179e-06
Hjurp	3.25522e-10	0.363316	0.11	0.244	1.01084e-05
Rptor	4.14702e-10	0.263894	0.072	0.178	1.28777e-05
Csf2ra	4.29851e-10	0.437623	0.443	0.867	1.33482e-05
Mapk8ip3	6.11174e-10	0.256009	0.082	0.195	1.89788e-05
Ube3c	7.47431e-10	0.264737	0.094	0.213	2.321e-05
Akap10	7.6448e-10	0.303982	0.093	0.21	2.37394e-05
Cd38	1.08964e-09	0.656827	0.299	0.564	3.38365e-05
Pld3	1.17583e-09	0.320297	0.103	0.226	3.6513e-05
Cd14	1.19669e-09	0.260459	0.6	0.93	3.71607e-05
4931406P16Rik	1.29273e-09	0.329044	0.073	0.177	4.01432e-05
Lncpint	1.47025e-09	0.328962	0.082	0.191	4.56558e-05
Rgs1	1.5923e-09	0.25055	0.204	0.357	4.94456e-05
Msh3	1.62586e-09	0.27016	0.064	0.162	5.04877e-05
Tmbim6	2.27108e-09	0.262574	0.521	0.947	7.05238e-05
Slfn4	2.38298e-09	0.645774	0.169	0.331	7.39987e-05
Pcyt2	3.60932e-09	0.255629	0.049	0.135	0.00011208
Hspa5	4.62513e-09	0.389875	0.488	0.83	0.000143624
Slc9a8	4.63575e-09	0.395284	0.09	0.2	0.000143954
Selenop	4.9372e-09	0.960908	0.369	0.686	0.000153315
Pnpla7	5.13996e-09	0.626147	0.158	0.314	0.000159611
Gns	5.93512e-09	0.682579	0.366	0.711	0.000184303
Nhlrc3	8.17613e-09	0.300667	0.082	0.185	0.000253893
Fn1	9.68309e-09	0.522973	0.506	0.826	0.000300689
Trmt1l	1.01627e-08	0.312376	0.088	0.194	0.000315583
D430042O09Rik	1.18429e-08	0.458959	0.097	0.207	0.000367759
Zfyve26	1.33881e-08	0.304406	0.075	0.172	0.000415739
Hist1h2bc	1.5242e-08	0.258636	0.058	0.144	0.000473309
Ap1b1	1.55646e-08	0.261895	0.085	0.187	0.000483328
Atp9b	1.71871e-08	0.25931	0.085	0.187	0.000533712
Dstyk	1.83122e-08	0.287275	0.075	0.17	0.000568647
Iqgap1	2.43726e-08	0.257129	0.518	0.902	0.000756843
Unc93b1	2.59281e-08	0.31252	0.506	0.943	0.000805146
Fmnl2	3.07929e-08	0.302631	0.094	0.199	0.000956212
Idi1	3.65231e-08	0.295904	0.033	0.101	0.00113415
Fcgrt	4.25871e-08	0.733054	0.307	0.569	0.00132246
Zfp512	4.5961e-08	0.349759	0.066	0.153	0.00142723
Spp1	4.9055e-08	0.314643	0.106	0.204	0.00152331
Hmbox1	5.07199e-08	0.283067	0.093	0.196	0.00157501
Ctso	7.28917e-08	0.267517	0.064	0.149	0.00226351
Cfap43	8.06006e-08	0.299139	0.082	0.176	0.00250289
Chd6	1.22469e-07	0.524934	0.122	0.241	0.00380302
Tmem37	1.2867e-07	0.285128	0.116	0.223	0.00399558
Neat1	1.94683e-07	0.530579	0.494	0.869	0.0060455
Fam193b	2.59103e-07	0.291634	0.075	0.161	0.00804594
Slc29a1	3.35461e-07	0.376712	0.097	0.195	0.0104171
Dab2	4.36801e-07	0.449267	0.176	0.309	0.013564
Ifngr1	5.02955e-07	0.289241	0.573	0.954	0.0156183
Rev3l	6.65873e-07	0.342624	0.081	0.167	0.0206774
Rbm4b	6.91133e-07	0.290767	0.072	0.153	0.0214617
Ttc39b	7.77456e-07	0.409809	0.11	0.211	0.0241424
Trf	7.87585e-07	0.572274	0.479	0.831	0.0244569
Hsp90b1	1.34557e-06	0.487931	0.504	0.86	0.0417839
mt-Atp8	1.59889e-06	0.706571	0.234	0.418	0.0496503
Zeb2	2.66374e-06	0.351823	0.552	0.928	0.0827172
Rrbp1	2.73616e-06	0.306605	0.554	0.954	0.0849659
Nrp1	3.05761e-06	0.295887	0.122	0.224	0.0949479
Lifr	3.16947e-06	0.46755	0.097	0.186	0.0984217
Axl	4.41603e-06	0.303588	0.081	0.158	0.137131
Sirpa	5.09444e-06	0.432751	0.457	0.815	0.158198
Stfa3	5.21057e-06	0.284617	0.051	0.113	0.161804
Gm26699	5.86768e-06	0.308319	0.067	0.138	0.182209
Manba	6.80765e-06	0.260989	0.079	0.156	0.211398
Csf1r	8.57443e-06	0.397434	0.463	0.801	0.266262
Arhgap31	1.19682e-05	0.567852	0.139	0.247	0.371648
Csad	1.49667e-05	0.252744	0.048	0.105	0.464762
Hgf	1.59779e-05	0.276612	0.066	0.131	0.496161
Sdc3	2.58052e-05	0.617941	0.148	0.255	0.801329
Pgap1	2.9958e-05	0.284828	0.073	0.14	0.930286
Atp1a1	4.15633e-05	0.475352	0.472	0.84	1
Id3	4.43468e-05	0.300543	0.093	0.164	1
Maged1	5.40304e-05	0.275612	0.076	0.139	1
Sbf2	6.69197e-05	0.312931	0.082	0.15	1
Ppp1r12b	7.29391e-05	0.260583	0.055	0.109	1
Nrp2	7.86284e-05	0.270351	0.061	0.118	1
Abca1	0.000100606	0.658718	0.227	0.376	1
Cybb	0.000119326	0.322357	0.672	0.975	1
Lars2	0.000134625	0.989837	0.233	0.391	1
App	0.000186111	0.394364	0.476	0.85	1
Ctsz	0.000343165	0.306546	0.654	0.98	1
Cd74	0.000398187	0.832202	0.297	0.463	1
AY036118	0.000417105	1.26526	0.4	0.451	1
Ccl5	0.000436139	-0.637847	0.187	0.263	1
Psap	0.000459949	0.497645	0.796	0.983	1
Rsrp1	0.000467023	0.511212	0.473	0.812	1
Pla2g7	0.000582638	0.327091	0.622	0.967	1
mt-Nd6	0.000715282	0.59663	0.161	0.261	1
Serpinb6a	0.000760662	0.514717	0.101	0.166	1
C1qb	0.00117497	1.80432	0.182	0.154	1
Tmem2	0.00156536	0.345297	0.069	0.117	1
S100a8	0.00210676	-1.06593	0.882	0.974	1
Pltp	0.00280963	0.579996	0.142	0.215	1
C1qc	0.00352497	1.97608	0.178	0.155	1
Srrm2	0.00433048	0.457989	0.542	0.943	1
Gm26825	0.00479562	0.303789	0.069	0.111	1
Ptgs1	0.00482682	0.372652	0.115	0.175	1
Zbtb20	0.0076829	0.371268	0.082	0.126	1
Son	0.00775288	0.788706	0.593	0.943	1
Ptprc	0.00935406	0.505811	0.564	0.914	1
Gm12840	0.0099965	0.401681	0.07	0.107	1
Lgmn	0.0142282	0.669964	0.569	0.879	1
Lpl	0.0166651	0.372322	0.116	0.163	1
C1qa	0.0392555	1.88594	0.167	0.155	1
Picalm	0.0453599	0.432711	0.575	0.945	1
Mpeg1	0.046958	0.416066	0.554	0.891	1
H2-Aa	0.0798121	0.484495	0.137	0.181	1
Fabp5	0.0934762	0.340565	0.078	0.103	1
Ctsl	0.0963038	0.800064	0.707	0.967	1
Rgl1	0.121225	0.316226	0.084	0.11	1
Cd63	0.125386	0.354583	0.1	0.129	1
Igkc	0.151862	2.7908	0.106	0.14	1
Mt2	0.175034	0.769796	0.091	0.117	1
H2-Ab1	0.179425	0.49538	0.103	0.13	1
Atp2b1	0.196679	0.539114	0.561	0.925	1
Man2b1	0.294214	0.673993	0.533	0.9	1
BC100530	0.308841	1.47449	0.275	0.336	1
Xist	0.328306	0.948904	0.516	0.867	1
mt-Nd4l	0.347545	0.937379	0.51	0.813	1
Lrp1	0.508074	0.737485	0.509	0.847	1
Camp	0.553581	1.1644	0.221	0.293	1
Gm5483	0.57099	0.825527	0.131	0.158	1
H2-Eb1	0.659973	0.674977	0.107	0.11	1
Rbm39	0.719286	0.520335	0.615	0.973	1
Il18bp	0.71991	0.714342	0.093	0.107	1
Grn	0.774964	0.668254	0.607	0.95	1
H2-K1	0.851275	0.434067	0.787	0.996	1
Ngp	0.861779	1.19659	0.233	0.291	1
Ctsd	0.89208	0.595953	0.679	0.965	1
H2-D1	0.917307	0.388315	0.878	1	1
mt-Nd3	0.920095	0.956071	0.475	0.772	1
Ctsb	0.980341	0.528559	0.694	0.978	1

## Sheet: IntMac3_diffs
	p_val	avg_log2FC	pct.1	pct.2	p_val_adj
Sgo2a	0	0.395075	0.365	0.011	0
Mcm6	0	0.695131	0.475	0.019	0
Aspm	0	0.529832	0.327	0.002	0
Nuf2	0	0.466349	0.319	0.002	0
Cenpf	0	1.32837	0.532	0.009	0
Spc25	0	0.71103	0.479	0.01	0
Bub1b	0	0.498078	0.46	0.004	0
Knl1	0	1.05052	0.608	0.014	0
Rad51	0	0.341548	0.312	0.003	0
Nusap1	0	0.897043	0.441	0.007	0
Bub1	0	0.481839	0.452	0.01	0
Ckap2l	0	0.686449	0.475	0.021	0
Tpx2	0	1.12411	0.684	0.016	0
Ube2c	0	1.85427	0.722	0.068	0
Hmgb3	0	1.13997	0.764	0.065	0
Kif4	0	0.613843	0.414	0.002	0
Ccna2	0	0.997489	0.684	0.007	0
Mnd1	0	0.388147	0.373	0.009	0
Phgdh	0	0.73175	0.456	0.009	0
Cenpe	0	1.09167	0.612	0.017	0
Depdc1a	0	0.380013	0.327	0.002	0
Cdc20	0	1.16067	0.681	0.031	0
Cdca8	0	1.61032	0.787	0.042	0
Clspn	0	0.604014	0.437	0.015	0
Stmn1	0	2.32872	0.932	0.073	0
Cenps	0	0.547582	0.498	0.024	0
Ncapg	0	0.453569	0.384	0.004	0
Cit	0	0.435178	0.414	0.006	0
Mad2l1	0	0.591707	0.548	0.029	0
Cdca3	0	1.30161	0.814	0.025	0
Ncapd2	0	0.45196	0.452	0.013	0
Rad51ap1	0	0.548201	0.346	0.007	0
Lockd	0	0.506832	0.452	0.005	0
Plk1	0	0.570775	0.43	0.005	0
Kif22	0	0.667823	0.506	0.01	0
Mki67	0	1.9037	0.833	0.075	0
Cdk1	0	1.33468	0.673	0.024	0
Elane	0	3.05048	0.65	0.052	0
Shcbp1	0	0.507888	0.437	0.007	0
Ckap2	0	0.460342	0.433	0.006	0
Neil3	0	0.61755	0.403	0.004	0
Cdkn3	0	0.827623	0.643	0.021	0
Dlgap5	0	0.508727	0.506	0.026	0
Ctsg	0	2.82206	0.578	0.021	0
Pbk	0	0.430976	0.304	0.002	0
Esco2	0	0.510137	0.293	0.002	0
Cdca2	0	0.328124	0.3	0.003	0
Diaph3	0	0.304625	0.3	0.005	0
Spc24	0	1.15815	0.779	0.02	0
Pclaf	0	1.89156	0.878	0.045	0
Ccnb2	0	1.72061	0.821	0.026	0
Kif15	0	0.61811	0.506	0.021	0
Hmmr	0	0.713681	0.51	0.004	0
Pttg1	0	1.76154	0.844	0.094	0
Spag5	0	0.322509	0.266	0.002	0
Mpo	0	2.84075	0.57	0.026	0
Top2a	0	1.72899	0.669	0.029	0
Tk1	0	0.620402	0.422	0.016	0
Birc5	0	2.09676	0.859	0.025	0
Hist1h2bj	0	0.40035	0.373	0.011	0
Cenph	0	0.418686	0.388	0.008	0
Ccnb1	0	1.0819	0.608	0.006	0
Rrm2	0	1.27635	0.582	0.02	0
Cenpm	0	0.588316	0.563	0.035	0
Troap	0	0.277077	0.243	0.002	0
Racgap1	0	0.863239	0.62	0.026	0
C330027C09Rik	0	0.356226	0.384	0.011	0
Sgo1	0	0.530776	0.384	0.001	0
Uhrf1	0	0.416879	0.35	0.006	0
Ndc80	0	0.394811	0.327	0.004	0
Kif20a	0	0.322349	0.323	0.005	0
Cdc25c	0	0.256671	0.247	0.001	0
Ska1	0	0.676403	0.532	0.006	0
Ms4a3	0	1.65848	0.43	0.014	0
Kif20b	0	0.683084	0.468	0.018	0
Kif11	0	0.705266	0.403	0.006	0
Cep55	0	0.410768	0.38	0.006	0
Cenpk	5.26545e-306	0.469641	0.411	0.017	1.63508e-301
Cks1b	3.3601e-305	1.4466	0.882	0.122	1.04341e-300
Dtl	6.92692e-305	0.423756	0.259	0.004	2.15102e-300
Tacc3	1.9344e-293	0.877389	0.665	0.06	6.00688e-289
Spint2	3.73067e-289	0.49216	0.399	0.017	1.15848e-284
Tyms	1.84819e-286	0.695816	0.536	0.036	5.7392e-282
Ncaph	2.45474e-285	0.458212	0.354	0.013	7.62271e-281
Cenpp	9.59934e-285	0.271107	0.316	0.009	2.98088e-280
Kif2c	4.46072e-281	0.259016	0.243	0.004	1.38519e-276
Myb	1.67755e-276	0.280628	0.228	0.003	5.20928e-272
Prc1	3.66867e-272	0.893835	0.407	0.02	1.13923e-267
Hist1h3c	2.17708e-271	0.341803	0.262	0.006	6.76049e-267
Mcm5	4.16681e-270	0.77152	0.62	0.054	1.29392e-265
Mcm7	6.05465e-265	0.815308	0.643	0.061	1.88015e-260
Cst7	1.49409e-262	0.5206	0.323	0.011	4.63959e-258
Aurka	3.7747e-259	0.472979	0.449	0.026	1.17216e-254
Foxm1	4.15254e-257	0.349332	0.274	0.007	1.28949e-252
Aurkb	3.76069e-253	0.77766	0.479	0.033	1.16781e-248
Asf1b	7.26024e-252	0.710226	0.559	0.047	2.25452e-247
Ncapg2	1.12155e-249	0.433362	0.46	0.029	3.48274e-245
Knstrn	4.77305e-248	0.564197	0.532	0.042	1.48217e-243
Hist1h2ak	1.80184e-245	0.267671	0.224	0.004	5.59526e-241
Dut	8.20369e-239	1.42955	0.7	0.09	2.54749e-234
Cenpw	1.86355e-237	1.25443	0.787	0.117	5.78687e-233
Kif23	1.43229e-233	0.790963	0.513	0.042	4.44768e-229
Poc1a	1.63056e-231	0.378027	0.433	0.028	5.06339e-227
Prim1	1.18994e-230	0.50717	0.441	0.03	3.69513e-226
Serpinb1a	1.39479e-228	1.43149	0.757	0.108	4.33124e-224
Smc2	1.56246e-227	1.63547	0.779	0.124	4.8519e-223
Fbxo5	5.35977e-218	0.441374	0.312	0.014	1.66437e-213
Cdc45	2.84813e-213	0.331937	0.38	0.023	8.84431e-209
Ube2t	6.97003e-211	0.294619	0.331	0.017	2.1644e-206
Ramp1	1.16267e-206	1.72405	0.764	0.136	3.61045e-202
1700097N02Rik	8.77405e-201	0.355356	0.247	0.009	2.72461e-196
Lig1	5.24455e-199	0.664826	0.529	0.055	1.62859e-194
Ccdc34	7.27035e-192	1.01957	0.806	0.148	2.25766e-187
Plk4	3.81378e-183	0.564626	0.536	0.059	1.18429e-178
Ccne1	4.13699e-182	0.405857	0.312	0.018	1.28466e-177
Cenpa	5.9394e-182	1.98676	0.84	0.198	1.84436e-177
Chaf1a	3.93715e-181	0.329108	0.346	0.023	1.2226e-176
Syce2	5.47036e-181	0.631302	0.498	0.053	1.69871e-176
Serpine2	9.63062e-179	0.488604	0.24	0.01	2.9906e-174
Cdca7	4.92525e-178	0.330647	0.281	0.015	1.52944e-173
Anln	2.81711e-175	0.34666	0.331	0.021	8.74797e-171
Rrm1	2.32359e-167	0.662176	0.62	0.089	7.21545e-163
Hist1h1b	1.33184e-165	1.85154	0.578	0.083	4.13576e-161
Brca2	1.71478e-159	0.310225	0.308	0.021	5.32492e-155
Hist1h3a	7.49365e-159	0.470746	0.449	0.047	2.327e-154
Igfbp4	1.17933e-156	0.704851	0.46	0.052	3.66216e-152
Fam92a	6.515e-156	0.471489	0.49	0.058	2.0231e-151
Gm42047	1.49195e-155	0.401453	0.308	0.021	4.63296e-151
Prss57	3.34421e-154	0.252269	0.137	0.002	1.03848e-149
Hells	1.89939e-153	0.370734	0.384	0.035	5.89817e-149
Hist1h1a	9.23842e-150	0.379564	0.293	0.02	2.86881e-145
Shmt2	1.51846e-149	0.456426	0.483	0.059	4.71527e-145
Psat1	3.09128e-148	0.41407	0.494	0.062	9.59936e-144
Ptma	4.53026e-147	1.91241	0.996	0.974	1.40678e-142
Hmgb2	4.45258e-146	2.48064	0.992	0.846	1.38266e-141
Mis18bp1	1.20166e-144	0.474284	0.437	0.049	3.73152e-140
H2afz	1.45284e-144	1.67697	1	0.962	4.5115e-140
Trip13	2.27116e-144	0.261415	0.266	0.017	7.05264e-140
Anp32e	3.07747e-141	1.49021	0.958	0.432	9.55648e-137
Hmgn2	1.95376e-140	1.85538	0.954	0.482	6.06702e-136
Csrp1	2.1473e-140	0.428245	0.487	0.063	6.66802e-136
H2afv	1.2955e-139	1.56901	0.958	0.473	4.02292e-135
Hacd1	2.01036e-139	0.633608	0.51	0.072	6.24276e-135
Psmc3ip	3.24607e-138	0.299588	0.293	0.022	1.008e-133
Hist1h4i	5.7374e-136	0.583123	0.548	0.084	1.78164e-131
Cenpq	2.2791e-133	0.597229	0.673	0.124	7.07728e-129
E2f8	6.92376e-133	0.419008	0.437	0.053	2.15004e-128
Hist1h3e	1.10789e-130	0.320891	0.304	0.025	3.44035e-126
Lmo1	1.82796e-130	0.765677	0.639	0.122	5.67637e-126
Hmgb1	6.93979e-130	1.5503	0.996	0.91	2.15501e-125
Hist1h2ae	1.136e-128	1.44334	0.605	0.118	3.52763e-124
Hmgn5	1.08444e-126	0.674621	0.715	0.154	3.36752e-122
Prtn3	9.02487e-126	3.59196	0.894	0.417	2.80249e-121
Hist1h2ap	4.20744e-125	3.12137	0.837	0.278	1.30654e-120
Dnajc9	2.42525e-120	0.769345	0.677	0.151	7.53114e-116
Nucks1	1.10296e-119	1.36512	0.928	0.451	3.42501e-115
Ctss	2.57428e-119	-1.74147	0.89	0.984	7.99391e-115
Ppia	3.49595e-119	1.25686	0.996	0.972	1.0856e-114
Hirip3	1.06789e-118	0.393872	0.411	0.052	3.31612e-114
Pla2g7	2.46461e-118	-2.07709	0.525	0.953	7.65335e-114
Rbm3	1.62201e-117	1.20691	0.996	0.961	5.03682e-113
Gmnn	3.84157e-117	1.17411	0.81	0.26	1.19292e-112
Dhfr	4.84634e-117	0.393131	0.43	0.057	1.50493e-112
Rpa2	7.5685e-117	0.632783	0.612	0.119	2.35025e-112
Dbf4	3.11438e-116	0.867157	0.715	0.174	9.67107e-112
Selenoh	5.79859e-116	1.14778	0.909	0.379	1.80063e-111
Trim59	7.49629e-114	0.268017	0.247	0.019	2.32782e-109
Tipin	2.44764e-113	1.00055	0.681	0.174	7.60066e-109
Anp32b	3.87844e-113	1.33937	0.992	0.863	1.20437e-108
Fcer1g	5.4811e-113	-1.25296	0.989	0.985	1.70205e-108
Apoe	4.98733e-112	-3.42023	0.84	0.983	1.54872e-107
Dtymk	2.55944e-110	1.11081	0.821	0.277	7.94783e-106
Cdkn2c	6.22764e-110	0.25341	0.262	0.022	1.93387e-105
Hist1h4h	3.44231e-109	0.282309	0.319	0.034	1.06894e-104
Mgst2	9.45087e-109	0.620068	0.521	0.093	2.93478e-104
Incenp	1.15227e-108	0.835654	0.662	0.159	3.57815e-104
Rpl36a	1.78118e-107	1.26899	0.992	0.939	5.53109e-103
Gins1	7.79978e-107	0.274246	0.369	0.046	2.42207e-102
Ran	7.26702e-106	1.43807	0.981	0.769	2.25663e-101
Rps20	1.2877e-104	1.02434	0.996	0.983	3.99871e-100
Haus1	5.11917e-104	0.300565	0.411	0.058	1.58966e-99
Hint1	1.88028e-103	1.24771	0.985	0.921	5.83883e-99
Rpl10a	3.2097e-102	0.941635	1	0.973	9.96709e-98
Rps8	1.53587e-100	0.902648	1	0.988	4.76935e-96
Rpl3	1.53946e-100	1.0364	0.992	0.958	4.78047e-96
Mcm3	1.66239e-100	0.727013	0.563	0.123	5.16223e-96
Smc4	2.04275e-100	1.21959	0.825	0.302	6.34336e-96
Slc7a5	3.95471e-100	0.270581	0.281	0.029	1.22806e-95
Rpl32	3.97468e-100	0.995802	0.996	0.989	1.23426e-95
BC035044	7.34329e-100	0.470905	0.471	0.082	2.28031e-95
Chchd6	8.96152e-100	0.26608	0.35	0.045	2.78282e-95
Snhg9	9.41259e-99	0.26783	0.3	0.033	2.92289e-94
Rfc4	6.98606e-98	0.522473	0.551	0.114	2.16938e-93
Rpl14	9.35509e-98	1.007	0.996	0.969	2.90504e-93
Ftl1	1.04778e-97	-1.28351	0.989	0.996	3.25367e-93
Cmc2	2.23001e-97	0.453118	0.608	0.134	6.92485e-93
Rps26	2.95305e-97	0.916188	0.992	0.966	9.17012e-93
Malat1	7.66464e-97	-1.37184	1	0.991	2.3801e-92
Hist1h4d	1.51439e-96	0.4562	0.369	0.052	4.70262e-92
H2afx	9.51634e-94	1.50397	0.696	0.22	2.95511e-89
Haus4	3.03472e-93	0.368832	0.51	0.096	9.42372e-89
Gins2	7.72624e-93	0.312474	0.376	0.055	2.39923e-88
Chaf1b	1.44916e-92	0.283113	0.365	0.051	4.50009e-88
Gm5914	5.13335e-92	0.387471	0.464	0.08	1.59406e-87
Nup37	1.24406e-91	0.337372	0.433	0.072	3.86319e-87
Ube2s	2.26541e-91	1.31424	0.973	0.627	7.03479e-87
Tyrobp	3.00094e-91	-0.90231	0.973	0.984	9.31882e-87
Rpsa	3.33419e-91	0.771749	1	0.988	1.03537e-86
Tubb5	3.4177e-91	1.62644	0.97	0.704	1.0613e-86
Topbp1	3.75752e-91	0.602633	0.711	0.194	1.16682e-86
Eif5a	5.32416e-90	1.21949	0.996	0.927	1.65331e-85
Mcm2	1.9132e-89	0.260064	0.308	0.039	5.94107e-85
Psph	2.45007e-88	0.544807	0.605	0.145	7.60821e-84
Nup210	6.27887e-88	0.34196	0.357	0.053	1.94978e-83
Rps12	1.7499e-87	0.828938	1	0.977	5.43397e-83
Mms22l	5.12111e-87	0.311643	0.403	0.065	1.59026e-82
Snrpg	1.41914e-86	1.10302	0.973	0.796	4.40686e-82
Rbbp7	2.01394e-86	0.618742	0.772	0.242	6.2539e-82
Snrpf	3.06425e-86	1.1454	0.951	0.663	9.51542e-82
Btg1	1.782e-85	-1.47123	0.825	0.96	5.53366e-81
Fth1	2.41566e-85	-1.65585	1	0.999	7.50134e-81
Prdx4	1.3733e-84	0.834869	0.844	0.326	4.26451e-80
Rpl28	1.48434e-84	0.703606	1	0.981	4.60932e-80
Asf1a	1.49782e-84	0.504596	0.589	0.14	4.6512e-80
Fmc1	1.55881e-84	0.678478	0.783	0.263	4.84058e-80
Dctpp1	2.47719e-84	0.722595	0.684	0.208	7.69242e-80
Pmf1	5.01995e-84	0.565153	0.703	0.2	1.55884e-79
Tubb4b	5.28864e-84	1.48844	0.905	0.479	1.64228e-79
Snrpd1	5.38375e-84	1.24528	0.958	0.696	1.67181e-79
Lsm2	1.25131e-83	0.824841	0.882	0.381	3.8857e-79
Timm8a1	2.88078e-83	0.758082	0.654	0.191	8.94568e-79
Hist1h3d	3.69225e-83	0.250466	0.213	0.02	1.14655e-78
Rpl41	1.5116e-82	0.940872	1	0.985	4.69399e-78
Cbx5	2.93014e-82	0.448184	0.441	0.086	9.09895e-78
Lsm5	2.63541e-81	0.937946	0.939	0.546	8.18374e-77
Ccnd2	5.79817e-81	0.542491	0.388	0.067	1.80051e-76
Lgmn	1.36206e-80	-2.13415	0.49	0.866	4.2296e-76
Atpif1	6.72144e-80	1.24579	0.966	0.711	2.08721e-75
Ptprcap	1.28721e-79	0.373263	0.16	0.011	3.99716e-75
Bex3	1.92708e-79	0.503777	0.605	0.157	5.98417e-75
Aaas	2.82339e-79	0.28473	0.392	0.066	8.76747e-75
Hmgn1	4.74406e-79	0.816968	0.681	0.214	1.47317e-74
Uchl5	5.03562e-79	0.829885	0.859	0.396	1.56371e-74
Snrpe	5.21691e-79	0.912554	0.989	0.878	1.62001e-74
Blm	6.68445e-79	0.283675	0.342	0.052	2.07572e-74
Rps3a1	6.97351e-79	0.820337	1	0.985	2.16548e-74
Ndufa4	1.50766e-78	0.96827	0.992	0.927	4.68175e-74
Rpl39	9.48155e-78	0.895944	1	0.982	2.94431e-73
Rfc3	1.68114e-77	0.506445	0.521	0.122	5.22045e-73
Atad5	2.00492e-77	0.335982	0.365	0.061	6.22587e-73
Sae1	6.42961e-77	0.533189	0.673	0.202	1.99659e-72
Nasp	7.70812e-77	0.928188	0.825	0.353	2.3936e-72
Cd14	1.16448e-76	-2.03599	0.65	0.912	3.61607e-72
Rps17	2.79436e-76	0.951614	0.985	0.938	8.67732e-72
Cks2	4.42778e-76	1.03761	0.772	0.281	1.37496e-71
Nrg1	7.01931e-76	0.378232	0.506	0.112	2.17971e-71
Pdcd4	1.55916e-75	0.724809	0.711	0.224	4.84165e-71
Ppil1	1.84114e-75	0.410944	0.483	0.108	5.71728e-71
Ctsd	2.28447e-75	-1.47082	0.859	0.945	7.09396e-71
Fyb	3.41493e-75	-1.49065	0.681	0.896	1.06044e-70
Uchl3	3.83811e-75	0.703118	0.688	0.221	1.19185e-70
Lst1	4.08438e-75	-1.63425	0.654	0.903	1.26832e-70
Fcgr3	3.47848e-74	-1.25592	0.795	0.943	1.08017e-69
Rcc1	3.84767e-74	0.284032	0.384	0.069	1.19482e-69
Nrm	1.46712e-73	0.639319	0.722	0.242	4.55584e-69
Rps2	2.24156e-73	0.836745	1	0.971	6.96072e-69
Tagln2	3.06728e-73	1.2107	0.962	0.611	9.52482e-69
Prdx5	5.34442e-73	-1.15919	0.966	0.969	1.6596e-68
Dusp1	6.50382e-73	-1.7147	0.795	0.939	2.01963e-68
Tpd52	7.68888e-73	-1.11483	0.829	0.932	2.38763e-68
Snrnp25	7.96058e-73	0.474045	0.726	0.227	2.472e-68
Ezh2	1.24538e-72	0.704088	0.627	0.192	3.86727e-68
Fxyd5	7.70385e-72	-1.13139	0.924	0.96	2.39228e-67
Rpl12	1.20449e-71	0.9588	0.996	0.942	3.74031e-67
Rpl22	1.47006e-71	0.785983	0.996	0.961	4.56496e-67
Ppat	1.84341e-71	0.336258	0.384	0.071	5.72436e-67
Dek	1.95587e-71	1.11625	0.966	0.793	6.07355e-67
Orc6	2.47352e-71	0.523016	0.487	0.118	7.68103e-67
Rnf149	2.85766e-71	-1.39294	0.787	0.943	8.87391e-67
Impdh2	3.81203e-71	0.743949	0.84	0.359	1.18375e-66
Trf	5.67651e-71	-1.66113	0.403	0.816	1.76273e-66
Clec4a3	9.45555e-71	-1.49143	0.449	0.83	2.93623e-66
Rfc5	1.59474e-70	0.293843	0.411	0.08	4.95215e-66
Dkc1	3.4894e-70	0.419347	0.487	0.116	1.08356e-65
1110004E09Rik	5.62575e-70	0.31044	0.452	0.095	1.74696e-65
Suv39h1	1.02188e-69	0.293369	0.414	0.082	3.17324e-65
Dnmt1	1.10322e-69	0.569456	0.665	0.211	3.42584e-65
Cbx3	8.42692e-69	0.602217	0.817	0.32	2.61681e-64
Rpl23	1.6431e-68	0.613982	1	0.989	5.10233e-64
Mcl1	2.02493e-68	-1.03051	0.951	0.961	6.28802e-64
Fxn	2.34624e-68	0.371031	0.43	0.092	7.28576e-64
Picalm	2.61304e-68	-1.1822	0.772	0.92	8.11427e-64
Oaz1	3.87628e-68	0.608586	0.996	0.958	1.2037e-63
Atp5g3	5.13499e-68	0.95808	0.989	0.871	1.59457e-63
Vrk1	5.74075e-68	0.769946	0.871	0.42	1.78267e-63
Serbp1	7.40364e-68	0.860163	0.996	0.913	2.29905e-63
Lbp	1.88753e-67	0.595972	0.707	0.229	5.86134e-63
Hist1h1d	3.24333e-67	0.516427	0.483	0.116	1.00715e-62
Ctsb	4.04177e-67	-1.50844	0.916	0.957	1.25509e-62
Akip1	4.31844e-67	0.255221	0.418	0.085	1.34101e-62
Rps19	6.26778e-67	0.640543	0.996	0.981	1.94633e-62
Cebpb	1.11353e-66	-1.10675	0.966	0.987	3.45784e-62
Lyz2	1.61623e-66	-1.45659	0.947	0.992	5.01887e-62
Cmss1	1.63402e-66	0.256798	0.399	0.079	5.07411e-62
Gm8186	1.75278e-66	0.431487	0.673	0.203	5.4429e-62
Etfb	2.21573e-66	0.851852	0.932	0.568	6.88052e-62
Rpl13	5.27188e-66	0.551554	1	0.991	1.63708e-61
Cd300c2	7.7198e-66	-1.62875	0.217	0.726	2.39723e-61
Rplp2	9.41314e-66	0.637382	1	0.977	2.92306e-61
Nmral1	3.01182e-65	0.410218	0.51	0.128	9.35259e-61
Coq7	4.44901e-65	0.434247	0.567	0.155	1.38155e-60
Eef1b2	5.00509e-65	0.666962	0.992	0.95	1.55423e-60
Uqcr11	5.37021e-65	0.949413	0.97	0.84	1.66761e-60
Rps21	1.67953e-64	0.679956	1	0.982	5.21544e-60
Sgf29	1.7545e-64	0.426744	0.586	0.164	5.44825e-60
Lsm6	2.64243e-64	0.884887	0.894	0.53	8.20553e-60
Lmnb1	2.65823e-64	0.638587	0.844	0.346	8.25461e-60
Spata7	3.88925e-64	0.817377	0.411	0.09	1.20773e-59
Srgn	9.59194e-64	-1.35415	0.97	0.974	2.97859e-59
Mrpl18	1.1217e-63	0.846634	0.947	0.659	3.48322e-59
Tuba1b	1.73059e-63	1.19623	0.894	0.569	5.374e-59
Cd52	1.83669e-63	-1.14359	0.875	0.97	5.70348e-59
Hnrnpab	1.91939e-63	0.955	0.954	0.739	5.96028e-59
Rps15a	2.98994e-63	0.711752	1	0.979	9.28468e-59
Alyref	5.61506e-63	0.918044	0.932	0.608	1.74365e-58
Nap1l1	8.4645e-63	0.8776	0.939	0.659	2.62848e-58
Cyba	1.1474e-62	-0.827238	0.973	0.984	3.56302e-58
Csrp2	1.17713e-62	0.466173	0.589	0.175	3.65535e-58
Rps10	1.21446e-62	0.517595	1	0.984	3.77125e-58
Lsm4	1.99194e-62	0.729353	0.897	0.531	6.18557e-58
Rpl21	4.16118e-62	0.620392	1	0.969	1.29217e-57
Srsf3	6.00982e-62	0.762937	0.981	0.822	1.86623e-57
Nup62	6.57438e-62	0.336447	0.498	0.125	2.04154e-57
Exosc8	7.84695e-62	0.684824	0.844	0.404	2.43671e-57
Atp5g1	8.95304e-62	0.943255	0.985	0.87	2.78019e-57
Hp1bp3	1.60039e-61	0.710529	0.787	0.342	4.96969e-57
Pid1	1.96593e-61	-1.39052	0.346	0.787	6.10481e-57
Alox5ap	2.00864e-61	-1.06142	0.943	0.97	6.23743e-57
Cox5b	2.30098e-61	0.73691	0.989	0.936	7.14523e-57
Cenpv	2.87149e-61	0.332275	0.38	0.08	8.91682e-57
Sms	3.57975e-61	0.545171	0.62	0.193	1.11162e-56
Cox5a	3.59205e-61	0.760369	0.992	0.913	1.11544e-56
Bola3	4.61233e-61	0.624122	0.722	0.267	1.43227e-56
Itga1	5.98244e-61	0.26638	0.308	0.054	1.85773e-56
Tmem97	6.69382e-61	0.318005	0.422	0.095	2.07863e-56
Ms4a6d	9.09399e-61	-1.29937	0.646	0.898	2.82396e-56
Ilf2	1.28839e-60	0.442941	0.715	0.244	4.00084e-56
C1qbp	1.44496e-60	1.06604	0.875	0.463	4.48704e-56
Mcm4	2.03869e-60	0.36315	0.498	0.13	6.33075e-56
Dpy30	2.77314e-60	0.675768	0.741	0.297	8.61142e-56
H2afy	4.90867e-60	0.900298	0.97	0.865	1.52429e-55
Snrpd2	7.33753e-60	0.764047	0.962	0.771	2.27852e-55
Bzw2	7.8915e-60	0.498922	0.567	0.168	2.45055e-55
Anapc15	1.20199e-59	0.458184	0.665	0.222	3.73253e-55
Tceal9	2.4528e-59	0.417514	0.662	0.216	7.61669e-55
Efhd2	2.77092e-59	-1.03301	0.901	0.915	8.60454e-55
Banf1	7.55808e-59	0.762362	0.867	0.495	2.34701e-54
Atp5f1	7.7229e-59	0.601648	0.981	0.919	2.39819e-54
Atp2b1	8.22599e-59	-1.17849	0.84	0.898	2.55442e-54
Ndufa12	1.15862e-58	0.798342	0.916	0.582	3.59787e-54
Psmb3	2.03698e-58	0.789468	0.977	0.886	6.32542e-54
Znhit3	2.27238e-58	0.360893	0.582	0.169	7.05643e-54
Il1b	2.98744e-58	-2.73533	0.414	0.78	9.27689e-54
Ndufb11	3.77898e-58	0.668936	0.981	0.862	1.17349e-53
Mpeg1	5.05862e-58	-1.38536	0.688	0.869	1.57085e-53
Lrp1	7.74353e-58	-1.29492	0.601	0.827	2.4046e-53
Rps16	8.99108e-58	0.427855	1	0.987	2.792e-53
Cybb	1.36587e-57	-1.20119	0.848	0.954	4.24142e-53
Ctsa	2.06882e-57	-1.06751	0.81	0.901	6.42429e-53
Mrps28	2.43441e-57	0.436991	0.601	0.191	7.55956e-53
Fkbp3	3.94255e-57	0.710874	0.76	0.339	1.22428e-52
Csf1r	4.31288e-57	-1.435	0.468	0.784	1.33928e-52
Rps4x	5.01275e-57	0.580917	1	0.985	1.55661e-52
Treml2	5.19583e-57	0.415283	0.536	0.152	1.61346e-52
Dtd1	5.5944e-57	0.259063	0.373	0.08	1.73723e-52
2010107E04Rik	9.84178e-57	0.849871	0.981	0.879	3.05617e-52
Fen1	1.06092e-56	0.411255	0.544	0.158	3.29447e-52
Gm45716	1.81292e-56	0.30078	0.411	0.095	5.62965e-52
AB124611	2.42129e-56	-1.02109	0.684	0.864	7.51885e-52
Rangap1	2.6505e-56	0.439235	0.559	0.171	8.23059e-52
Rpl35	3.94014e-56	0.739132	0.989	0.97	1.22353e-51
Atp5b	6.27075e-56	0.73574	0.977	0.879	1.94726e-51
Arhgap11a	9.46485e-56	0.406361	0.51	0.14	2.93912e-51
Cd79b	9.82038e-56	0.427363	0.319	0.063	3.04952e-51
Clec4a1	1.17982e-55	-1.15531	0.327	0.728	3.66371e-51
Sec61b	1.75652e-55	0.667915	0.985	0.909	5.45452e-51
Pa2g4	1.77122e-55	0.872011	0.829	0.448	5.50018e-51
Rpl11	1.91828e-55	0.623074	1	0.986	5.95685e-51
Atp5o.1	1.98278e-55	0.733121	0.966	0.841	6.15712e-51
Ppih	2.26827e-55	0.466141	0.757	0.285	7.04366e-51
Ndufc2	2.95313e-55	0.72155	0.958	0.76	9.17037e-51
Lbr	4.54311e-55	0.737038	0.837	0.396	1.41077e-50
Rpl15	4.87566e-55	0.519504	0.996	0.976	1.51404e-50
Adk	5.00471e-55	0.363774	0.559	0.168	1.55411e-50
Tgfbi	5.12615e-55	-1.1992	0.722	0.929	1.59182e-50
Magoh	7.32837e-55	0.666519	0.92	0.6	2.27568e-50
Btg2	8.87817e-55	-1.49163	0.692	0.893	2.75694e-50
Uqcr10	1.13352e-54	0.83385	0.966	0.864	3.51992e-50
Ncl	1.42142e-54	0.999335	0.985	0.807	4.41393e-50
Psap	1.44521e-54	-1.32828	0.924	0.97	4.48781e-50
Rpl8	2.05572e-54	0.496249	0.996	0.984	6.38364e-50
Ddost	2.07266e-54	0.789912	0.932	0.646	6.43623e-50
Rpl6	2.42068e-54	0.66306	1	0.983	7.51694e-50
Rbmx2	3.03691e-54	0.288529	0.483	0.127	9.43053e-50
Rps18	4.63464e-54	0.628337	0.977	0.953	1.43919e-49
Itgam	7.12099e-54	-1.29164	0.365	0.77	2.21128e-49
Zeb2	9.11045e-54	-1.2003	0.795	0.901	2.82907e-49
Rplp1	9.89594e-54	0.656681	1	0.984	3.07299e-49
Fcgr4	1.07567e-53	-1.26105	0.209	0.669	3.34029e-49
mt-Co2	1.20752e-53	0.550644	0.996	0.994	3.74973e-49
Park7	1.58799e-53	0.712362	0.97	0.689	4.93117e-49
Junb	2.20472e-53	-1.1872	0.935	0.955	6.84631e-49
Rpl38	2.30529e-53	0.74178	1	0.976	7.15863e-49
Ddx39	2.50947e-53	0.696184	0.81	0.399	7.79264e-49
Nme1	2.97275e-53	0.767958	0.958	0.734	9.23127e-49
Ndufc1	4.80917e-53	0.820881	0.947	0.657	1.49339e-48
Mafb	8.99196e-53	-1.68589	0.399	0.775	2.79227e-48
Sec11c	1.2939e-52	0.722346	0.958	0.769	4.01794e-48
Atp5k	2.13598e-52	0.71612	0.973	0.81	6.63284e-48
B930036N10Rik	2.21032e-52	0.263666	0.316	0.063	6.86371e-48
Laptm4a	2.4028e-52	-0.882131	0.84	0.895	7.46143e-48
Srsf7	3.46931e-52	0.768366	0.901	0.553	1.07733e-47
Cnih1	4.64513e-52	0.490432	0.749	0.31	1.44245e-47
Rpl31	7.76141e-52	0.664094	0.977	0.932	2.41015e-47
Rps5	1.05633e-51	0.495268	1	0.981	3.28023e-47
Elob	1.22704e-51	0.645594	0.977	0.903	3.81031e-47
Rnaseh2c	1.30858e-51	0.552473	0.837	0.381	4.06355e-47
Erh	1.49254e-51	0.794196	0.928	0.649	4.63479e-47
Tpt1	1.58442e-51	-0.619252	0.996	0.994	4.92011e-47
Ranbp1	3.43241e-51	1.04007	0.894	0.657	1.06587e-46
Man2b1	3.65988e-51	-1.07564	0.772	0.874	1.1365e-46
Apex1	7.41117e-51	0.347075	0.468	0.131	2.30139e-46
Clec4d	8.04146e-51	-1.4063	0.331	0.708	2.49712e-46
Smpdl3a	8.26254e-51	-1.09262	0.673	0.891	2.56577e-46
Ncf2	1.73808e-50	-0.888971	0.844	0.896	5.39726e-46
Rps3	1.78512e-50	0.418369	0.996	0.983	5.54333e-46
Rps23	2.42649e-50	0.550757	1	0.984	7.53498e-46
Ctsl	3.86425e-50	-1.57464	0.886	0.948	1.19997e-45
Acadl	6.23917e-50	0.629749	0.863	0.458	1.93745e-45
Cdt1	1.09565e-49	0.342944	0.521	0.158	3.40231e-45
Gabarap	1.45435e-49	-0.645271	0.981	0.953	4.5162e-45
Minos1	1.77248e-49	0.651291	0.954	0.809	5.50408e-45
Prmt1	2.06896e-49	0.791064	0.837	0.476	6.42475e-45
Cdk4	2.21412e-49	0.605081	0.791	0.366	6.8755e-45
Hdgf	2.40135e-49	0.722807	0.958	0.711	7.45692e-45
Zfp36	2.53301e-49	-1.06628	0.875	0.935	7.86576e-45
Ndufb8	2.62066e-49	0.63766	0.977	0.901	8.13793e-45
Laptm5	2.96158e-49	-0.692456	0.958	0.964	9.19661e-45
AC160336.1	4.0051e-49	0.589034	0.54	0.17	1.2437e-44
Atad2	4.53827e-49	0.516466	0.54	0.179	1.40927e-44
Arl6ip4	5.05553e-49	0.618828	0.928	0.577	1.56989e-44
Tfdp2	5.15754e-49	0.440294	0.35	0.082	1.60157e-44
Rpl36	5.36143e-49	0.713161	0.996	0.974	1.66488e-44
Paics	5.82462e-49	0.537707	0.753	0.332	1.80872e-44
Marcks	6.55175e-49	-1.54795	0.304	0.677	2.03451e-44
C5ar1	8.42011e-49	-1.38019	0.205	0.651	2.6147e-44
Rnaseh2b	9.38907e-49	0.41549	0.7	0.262	2.91559e-44
Sirpb1c	1.9166e-48	-0.968696	0.281	0.696	5.95161e-44
Hmox1	2.04463e-48	-1.76602	0.357	0.724	6.34918e-44
Cox7a2	2.08352e-48	0.648938	0.989	0.915	6.46995e-44
Atp5a1	2.15997e-48	0.578094	0.97	0.891	6.70736e-44
Rps6	2.41678e-48	0.617264	0.996	0.963	7.50482e-44
Npm1	3.307e-48	0.814225	0.985	0.934	1.02692e-43
Ddx39b	3.47027e-48	0.684299	0.935	0.617	1.07762e-43
Gm15987	4.70716e-48	0.605559	0.76	0.338	1.46171e-43
Nop58	4.78653e-48	0.637404	0.662	0.265	1.48636e-43
Thyn1	5.3854e-48	0.412114	0.639	0.23	1.67233e-43
Krtcap2	7.27224e-48	0.761776	0.928	0.672	2.25825e-43
Usp50	7.81569e-48	0.299524	0.487	0.139	2.42701e-43
Cd68	8.36736e-48	-1.14927	0.574	0.8	2.59832e-43
Lilr4b	9.61794e-48	-1.10202	0.468	0.758	2.98666e-43
Lsm3	1.1677e-47	0.609453	0.894	0.526	3.62607e-43
Metap2	1.23351e-47	0.802365	0.92	0.661	3.83042e-43
Sac3d1	1.47962e-47	0.281978	0.43	0.115	4.59465e-43
Miip	1.51655e-47	0.326945	0.471	0.135	4.70933e-43
Msr1	1.73861e-47	-1.14717	0.471	0.779	5.39891e-43
Lyar	2.17038e-47	0.600427	0.738	0.326	6.73968e-43
Ccrl2	2.34238e-47	-1.66146	0.38	0.722	7.27379e-43
Tuba4a	2.68064e-47	0.761083	0.806	0.444	8.32419e-43
Plp2	4.01086e-47	0.692393	0.772	0.377	1.24549e-42
Hsp90ab1	5.17646e-47	1.02096	0.992	0.875	1.60745e-42
Rbm38	7.55197e-47	0.304428	0.51	0.152	2.34511e-42
Nsmce1	1.12681e-46	0.339566	0.612	0.211	3.49907e-42
Smc3	1.3722e-46	0.703522	0.837	0.477	4.26109e-42
Samhd1	1.93397e-46	-1.09445	0.787	0.886	6.00554e-42
Tubg1	4.20843e-46	0.255521	0.399	0.103	1.30684e-41
Uqcrq	4.28777e-46	0.621122	0.985	0.91	1.33148e-41
Grina	7.90125e-46	-1.01902	0.586	0.794	2.45358e-41
Nkg7	8.23307e-46	0.42184	0.103	0.008	2.55662e-41
Swi5	1.1597e-45	0.631711	0.939	0.689	3.60121e-41
Atp5g2	1.18522e-45	0.627984	0.985	0.926	3.68046e-41
Ckap5	1.32385e-45	0.492962	0.532	0.177	4.11097e-41
Naa10	1.41858e-45	0.476722	0.749	0.317	4.40511e-41
Ctsh	1.96427e-45	-0.940567	0.817	0.925	6.09965e-41
Nhp2	2.53228e-45	0.786455	0.882	0.545	7.86348e-41
Ctsz	3.03478e-45	-0.92602	0.932	0.955	9.42389e-41
Hck	3.09772e-45	-1.10705	0.327	0.697	9.61935e-41
Fgr	3.30992e-45	-1.04327	0.3	0.679	1.02783e-40
Npc2	3.391e-45	-0.943107	0.989	0.974	1.05301e-40
Tex30	3.39243e-45	0.262364	0.456	0.131	1.05345e-40
Odc1	3.67526e-45	0.339442	0.38	0.1	1.14128e-40
Mrpl57	4.0235e-45	0.623387	0.932	0.708	1.24942e-40
Ybx1	4.32054e-45	0.569699	0.992	0.949	1.34166e-40
Mpc1	5.55157e-45	0.597212	0.928	0.649	1.72393e-40
Gpatch4	5.89415e-45	0.308866	0.437	0.124	1.83031e-40
Fcnb	1.05232e-44	0.34012	0.346	0.086	3.26776e-40
Cox6c	1.28294e-44	0.558519	0.989	0.936	3.98391e-40
Rps7	2.36238e-44	0.494706	1	0.977	7.3359e-40
Rpl30	2.93852e-44	0.609266	0.992	0.981	9.12498e-40
Itm2b	3.02118e-44	-0.620314	0.996	0.983	9.38166e-40
Sell	3.0423e-44	0.608485	0.798	0.373	9.44724e-40
Rps24	6.25255e-44	0.473922	1	0.987	1.9416e-39
Wfdc17	6.56547e-44	-1.27121	0.833	0.936	2.03878e-39
Arg2	7.85694e-44	-1.14015	0.202	0.615	2.43982e-39
Npm3	8.19974e-44	0.514294	0.764	0.338	2.54626e-39
Grn	1.33429e-43	-1.06067	0.844	0.926	4.14337e-39
Rpl22l1	1.93913e-43	0.643433	0.97	0.848	6.02157e-39
Hist2h2ac	2.25896e-43	0.312576	0.338	0.084	7.01474e-39
Ppie	2.33412e-43	0.316977	0.582	0.203	7.24816e-39
Sec61g	2.4533e-43	0.615395	0.989	0.934	7.61824e-39
Bola1	2.87747e-43	0.350809	0.525	0.177	8.9354e-39
Mdh1	2.97309e-43	0.656569	0.894	0.638	9.23233e-39
Plbd1	3.36401e-43	-0.982294	0.251	0.685	1.04463e-38
Naca	3.73385e-43	0.459561	0.992	0.967	1.15947e-38
Usp1	4.0344e-43	0.51417	0.772	0.379	1.2528e-38
Cdk6	4.42248e-43	0.39668	0.574	0.201	1.37331e-38
Naa38	4.9925e-43	0.511895	0.783	0.383	1.55032e-38
Mrpl35	6.92467e-43	0.537642	0.878	0.515	2.15032e-38
Jaml	8.67117e-43	-1.15899	0.399	0.72	2.69266e-38
Atp5j2	9.19474e-43	0.570284	0.973	0.916	2.85524e-38
Lsm7	1.273e-42	0.692904	0.848	0.469	3.95306e-38
Arl4c	1.291e-42	-1.04027	0.285	0.657	4.00895e-38
Aes	1.31135e-42	0.606326	0.954	0.75	4.07213e-38
Ap3s1	1.52035e-42	0.720431	0.92	0.604	4.72115e-38
Rnaseh2a	1.65678e-42	0.33286	0.563	0.198	5.14481e-38
Nudt19	1.66951e-42	0.423232	0.589	0.221	5.18434e-38
Set	1.8164e-42	0.745714	0.943	0.752	5.64047e-38
Ptprc	1.81643e-42	-1.24783	0.852	0.887	5.64056e-38
Polr2l	2.05987e-42	0.330948	0.627	0.224	6.39652e-38
Emilin2	2.14575e-42	-0.974327	0.703	0.874	6.66319e-38
Rps27a	2.14989e-42	0.526081	0.996	0.994	6.67607e-38
Ndufa5	2.27592e-42	0.644423	0.913	0.575	7.06741e-38
Hddc2	2.35871e-42	0.454186	0.608	0.232	7.3245e-38
Ifitm3	4.20193e-42	-0.775509	0.977	0.984	1.30483e-37
Ppa1	4.45223e-42	0.335646	0.513	0.171	1.38255e-37
Srp9	5.69617e-42	0.560063	0.977	0.908	1.76883e-37
Gm2000	5.89787e-42	0.375355	0.692	0.279	1.83147e-37
Slc11a1	6.74024e-42	-1.08155	0.129	0.556	2.09305e-37
Ifngr1	8.79747e-42	-0.993939	0.928	0.923	2.73188e-37
Timm50	9.16068e-42	0.494956	0.715	0.321	2.84467e-37
Dazap1	1.2381e-41	0.486918	0.886	0.464	3.84466e-37
Wdr12	3.22481e-41	0.401391	0.536	0.187	1.0014e-36
Hist1h2bc	3.29251e-41	0.387152	0.43	0.128	1.02242e-36
Denr	3.36434e-41	0.601951	0.798	0.43	1.04473e-36
Snrpa	5.00611e-41	0.51818	0.772	0.366	1.55455e-36
Gar1	5.46933e-41	0.342023	0.479	0.158	1.69839e-36
Eif1ax	7.13526e-41	0.584147	0.894	0.567	2.21571e-36
Rps27l	8.815e-41	0.634272	0.97	0.873	2.73732e-36
Tmpo	9.76108e-41	0.653625	0.943	0.6	3.03111e-36
Nudcd2	1.30148e-40	0.469394	0.658	0.282	4.04148e-36
Msrb1	1.46926e-40	-0.764036	0.932	0.962	4.56248e-36
Ccl6	1.68154e-40	-1.17787	0.673	0.861	5.22169e-36
Maz	1.82378e-40	0.42048	0.757	0.338	5.6634e-36
Hnrnpa3	2.05847e-40	0.661169	0.954	0.844	6.39217e-36
Ssna1	2.20823e-40	0.574005	0.909	0.551	6.85723e-36
Slc25a4	2.43736e-40	0.649985	0.916	0.591	7.56875e-36
Rps13	2.88379e-40	0.445866	0.996	0.979	8.95502e-36
Atp5j	3.03586e-40	0.534754	0.977	0.894	9.42727e-36
Metrnl	3.56228e-40	-1.26739	0.278	0.627	1.1062e-35
Bid	3.91969e-40	0.32137	0.51	0.172	1.21718e-35
Rpp30	4.71089e-40	0.317183	0.646	0.244	1.46287e-35
Dbi	5.01587e-40	0.721632	0.97	0.851	1.55758e-35
Rnf26	5.89626e-40	0.272485	0.392	0.11	1.83097e-35
Tnfrsf1b	6.40435e-40	-1.10682	0.361	0.666	1.98874e-35
Btf3	7.01458e-40	0.435639	0.985	0.956	2.17824e-35
Hmbs	9.11588e-40	0.468626	0.665	0.267	2.83075e-35
Sirpa	1.00731e-39	-0.99954	0.627	0.791	3.12801e-35
Snrpa1	1.05482e-39	0.504528	0.795	0.416	3.27553e-35
Sptssa	1.21331e-39	0.525488	0.89	0.539	3.76769e-35
Mrpl51	1.22341e-39	0.506516	0.856	0.534	3.79907e-35
Zswim7	1.81646e-39	0.44247	0.582	0.221	5.64067e-35
Hif1a	1.88885e-39	-1.0829	0.654	0.795	5.86544e-35
Lyn	2.38222e-39	-0.818426	0.833	0.893	7.39749e-35
Rplp0	2.43456e-39	0.419189	1	0.988	7.56005e-35
Fcgr2b	2.54285e-39	-1.25271	0.635	0.792	7.89632e-35
Idh3a	2.77552e-39	0.374408	0.643	0.263	8.61882e-35
Fdps	3.59758e-39	0.277979	0.555	0.193	1.11716e-34
Sh3glb1	3.69065e-39	-0.675322	0.932	0.941	1.14606e-34
Ssr2	3.97585e-39	0.558031	0.939	0.657	1.23462e-34
Ndufa2	4.02807e-39	0.534644	0.985	0.853	1.25084e-34
Mrps26	5.59756e-39	0.547479	0.897	0.579	1.73821e-34
Rpl18	5.65762e-39	0.409894	0.992	0.986	1.75686e-34
Arpp19	6.7517e-39	0.607034	0.954	0.816	2.09661e-34
Ss18l2	7.12934e-39	0.308316	0.479	0.156	2.21388e-34
Id1	7.50962e-39	0.447356	0.601	0.23	2.33196e-34
Pole3	7.80772e-39	0.333238	0.601	0.221	2.42453e-34
Neurl3	7.82038e-39	-1.01548	0.236	0.608	2.42846e-34
Ptpn1	1.49765e-38	-0.821656	0.905	0.925	4.65066e-34
Nudt21	1.55204e-38	0.55387	0.901	0.621	4.81955e-34
Rdx	1.86259e-38	0.550666	0.882	0.581	5.78391e-34
Smn1	1.88441e-38	0.523392	0.863	0.48	5.85166e-34
Ndufb9	2.26219e-38	0.515365	0.977	0.898	7.02477e-34
Fpr2	3.00353e-38	-1.16186	0.335	0.676	9.32686e-34
Cdkn2d	4.00164e-38	0.707122	0.897	0.561	1.24263e-33
Zfp672	4.54139e-38	0.264107	0.532	0.18	1.41024e-33
Exosc9	4.67648e-38	0.344466	0.616	0.238	1.45219e-33
Chchd2	5.83776e-38	0.452453	0.981	0.947	1.8128e-33
Ninj1	7.33548e-38	-1.16343	0.475	0.683	2.27789e-33
E2f2	7.59567e-38	0.327595	0.437	0.14	2.35868e-33
Ptgr1	7.76937e-38	0.329502	0.494	0.171	2.41262e-33
Chil3	1.08908e-37	-2.16397	0.578	0.771	3.38191e-33
Psmb6	1.10594e-37	0.520766	0.97	0.839	3.43427e-33
Itgb2	1.2305e-37	-1.01988	0.582	0.763	3.82106e-33
Igsf6	1.35856e-37	-0.883974	0.673	0.823	4.21874e-33
Nsmce4a	1.40642e-37	0.518732	0.875	0.56	4.36736e-33
Ifitm2	1.49927e-37	-0.735557	0.977	0.978	4.65569e-33
Phf5a	1.60181e-37	0.518004	0.932	0.666	4.97411e-33
Rgs18	1.98727e-37	0.292681	0.456	0.147	6.17106e-33
Hnrnpa2b1	2.60315e-37	0.595119	0.97	0.852	8.08356e-33
Lpcat2	2.8723e-37	-0.839667	0.141	0.523	8.91936e-33
Prkar2b	3.44562e-37	0.304733	0.331	0.088	1.06997e-32
Igf2bp3	3.80159e-37	0.581531	0.764	0.41	1.18051e-32
Mrps14	4.72859e-37	0.52603	0.962	0.777	1.46837e-32
Rpl37	4.75204e-37	0.599068	1	0.983	1.47565e-32
Ncapd3	5.87482e-37	0.468044	0.464	0.157	1.82431e-32
Lsm8	6.00758e-37	0.517341	0.829	0.459	1.86553e-32
Snrpd3	7.21127e-37	0.581168	0.932	0.695	2.23932e-32
Lamp2	8.61628e-37	-0.73203	0.875	0.907	2.67561e-32
Cox7b	9.50307e-37	0.600671	0.954	0.821	2.95099e-32
Rrp15	1.12048e-36	0.361507	0.62	0.244	3.47944e-32
Cdc42	1.21152e-36	-0.668956	0.962	0.948	3.76213e-32
Pirb	1.77844e-36	-0.888263	0.479	0.74	5.52259e-32
Cox7c	1.80308e-36	0.571126	0.996	0.939	5.59912e-32
Trmt112	1.91581e-36	0.597782	0.935	0.7	5.94918e-32
Fbl	2.45693e-36	0.608425	0.859	0.555	7.62951e-32
Tcp1	3.74033e-36	0.589287	0.916	0.659	1.16148e-31
Tfrc	4.42654e-36	0.321675	0.224	0.046	1.37457e-31
Evi2a	6.67211e-36	-0.803085	0.373	0.674	2.07189e-31
Gm42418	7.11552e-36	-1.30086	0.97	0.983	2.20958e-31
Mrpl2	1.07249e-35	0.493131	0.802	0.447	3.33041e-31
Eif3i	1.09726e-35	0.563068	0.951	0.764	3.40732e-31
Ndufaf4	1.26716e-35	0.301917	0.51	0.182	3.93492e-31
Mrpl22	1.76916e-35	0.463784	0.768	0.382	5.49378e-31
Cd53	2.03176e-35	-0.66524	0.886	0.908	6.30924e-31
Dnajc2	2.10298e-35	0.51079	0.837	0.475	6.53038e-31
Ruvbl1	3.31482e-35	0.340437	0.639	0.261	1.02935e-30
Rad21	3.50516e-35	0.516349	0.757	0.389	1.08846e-30
Mef2a	7.2476e-35	-0.901346	0.673	0.78	2.2506e-30
H1f0	7.97233e-35	0.732882	0.749	0.376	2.47565e-30
Rpl27	8.27324e-35	0.466794	0.981	0.931	2.56909e-30
Cdk2ap1	8.40498e-35	0.366411	0.776	0.363	2.61e-30
Fos	9.03753e-35	-0.858671	0.943	0.97	2.80642e-30
Ndufv2	1.00339e-34	0.531396	0.951	0.753	3.11583e-30
Gtf2h5	1.08619e-34	0.532634	0.928	0.691	3.37296e-30
Pebp1	1.09762e-34	0.696622	0.897	0.642	3.40844e-30
Slc6a6	1.12147e-34	-0.793241	0.749	0.799	3.48249e-30
Camk1d	1.12646e-34	-0.768552	0.171	0.545	3.49799e-30
Tomm7	1.71107e-34	0.56448	0.947	0.83	5.31339e-30
Plekho1	1.77455e-34	-0.76853	0.722	0.815	5.51052e-30
Ndufb6	1.88732e-34	0.573555	0.932	0.696	5.86071e-30
Bri3	1.97023e-34	-0.697214	0.947	0.927	6.11816e-30
Timm17b	2.30735e-34	0.375165	0.646	0.273	7.16503e-30
Thoc7	2.40609e-34	0.557512	0.92	0.663	7.47164e-30
Fdx1	2.55868e-34	0.312421	0.567	0.222	7.94547e-30
Cd44	2.88175e-34	-1.06181	0.711	0.8	8.9487e-30
Sdcbp	2.89635e-34	-0.937645	0.772	0.809	8.99404e-30
Ly6c2	3.09434e-34	0.809458	0.833	0.538	9.60885e-30
Mrpl12	3.27116e-34	0.608304	0.844	0.525	1.01579e-29
Psmg2	3.33701e-34	0.270723	0.456	0.155	1.03624e-29
Mrpl42	3.63018e-34	0.552872	0.852	0.526	1.12728e-29
Apobec1	3.72746e-34	-1.02301	0.449	0.683	1.15749e-29
Fh1	5.66401e-34	0.39259	0.669	0.293	1.75884e-29
Psmb8	6.36638e-34	0.519202	0.973	0.901	1.97695e-29
Uqcrb	7.42911e-34	0.650035	0.954	0.869	2.30696e-29
Ssb	1.27092e-33	0.482908	0.954	0.749	3.94659e-29
Rpl4	1.60773e-33	0.478947	0.985	0.945	4.99249e-29
Nop56	1.97244e-33	0.417127	0.643	0.289	6.12501e-29
Arpc1b	1.9781e-33	-0.412558	0.977	0.979	6.14261e-29
Snu13	2.01142e-33	0.571629	0.947	0.733	6.24607e-29
Cyc1	2.16022e-33	0.542473	0.916	0.668	6.70812e-29
Cycs	2.19299e-33	0.626679	0.932	0.683	6.80989e-29
Tsfm	2.28651e-33	0.303893	0.593	0.243	7.10031e-29
Ssrp1	2.60902e-33	0.433135	0.779	0.409	8.10179e-29
Uxt	3.97266e-33	0.265462	0.608	0.242	1.23363e-28
Zfp36l1	4.21758e-33	-1.22725	0.559	0.739	1.30968e-28
Mrpl16	4.23768e-33	0.257612	0.597	0.231	1.31593e-28
Slbp	4.30544e-33	0.611958	0.76	0.447	1.33697e-28
2310039H08Rik	4.7032e-33	0.359714	0.624	0.268	1.46049e-28
Clpp	5.20752e-33	0.403103	0.582	0.233	1.61709e-28
Plek	5.61745e-33	-1.08931	0.464	0.687	1.74439e-28
Pcna	5.80009e-33	0.496405	0.62	0.286	1.8011e-28
Gm2a	7.64542e-33	-0.966771	0.745	0.811	2.37413e-28
Nudt5	9.59556e-33	0.278557	0.441	0.152	2.97971e-28
Cxcl2	9.99744e-33	-2.24263	0.452	0.695	3.10451e-28
Ier5	1.05016e-32	-0.852318	0.525	0.758	3.26107e-28
Colec12	1.29181e-32	-1.04543	0.163	0.516	4.01147e-28
Cirbp	1.66624e-32	0.572431	0.856	0.543	5.17417e-28
Slc15a3	1.92985e-32	-0.890267	0.506	0.726	5.99276e-28
Sap18	1.95177e-32	0.503083	0.947	0.728	6.06084e-28
Msl3	1.97673e-32	0.267593	0.624	0.247	6.13833e-28
U2af1	2.23474e-32	0.506356	0.951	0.72	6.93953e-28
Rgcc	2.31868e-32	0.323961	0.395	0.127	7.20019e-28
Exosc7	2.39926e-32	0.327022	0.586	0.24	7.45044e-28
Snrpb	2.72881e-32	0.463533	0.981	0.896	8.47377e-28
Ifi27l2a	2.81427e-32	-0.94	0.764	0.894	8.73915e-28
Bola2	2.82218e-32	0.576656	0.939	0.685	8.7637e-28
Havcr2	2.86266e-32	-0.862888	0.095	0.458	8.88941e-28
P2ry6	3.23065e-32	-0.767821	0.106	0.475	1.00321e-27
Lamp1	3.40105e-32	-0.577297	0.973	0.964	1.05613e-27
Snap23	3.84653e-32	-0.733934	0.338	0.615	1.19446e-27
Pdcd5	4.46241e-32	0.528467	0.951	0.731	1.38571e-27
Ndufv1	6.6818e-32	0.443679	0.875	0.503	2.0749e-27
Chchd10	6.73629e-32	0.499696	0.681	0.318	2.09182e-27
Psmc3	7.11081e-32	0.459692	0.92	0.649	2.20812e-27
Ndufb5	7.17709e-32	0.479545	0.962	0.847	2.2287e-27
Gns	7.30299e-32	-0.846895	0.449	0.691	2.2678e-27
Tmed3	8.35623e-32	0.584813	0.829	0.504	2.59486e-27
Pole4	1.06728e-31	0.457513	0.669	0.324	3.31422e-27
Nudc	1.09085e-31	0.50853	0.913	0.629	3.38743e-27
Dnajc19	1.34975e-31	0.498417	0.882	0.576	4.19138e-27
Cstb	1.37947e-31	-1.04312	0.856	0.868	4.28368e-27
Rpl35a	1.40364e-31	0.400864	0.996	0.979	4.35871e-27
Anapc5	1.64061e-31	0.449246	0.825	0.444	5.09459e-27
Ndufa10	1.74807e-31	0.491595	0.901	0.659	5.42827e-27
Ly6c1	2.16103e-31	0.718632	0.837	0.535	6.71063e-27
Dstn	2.34253e-31	0.871248	0.871	0.692	7.27425e-27
Shisa5	2.7463e-31	-0.6741	0.837	0.904	8.52808e-27
Rnps1	3.03862e-31	0.401819	0.81	0.447	9.43582e-27
Lrrc25	3.51597e-31	-0.735227	0.388	0.646	1.09181e-26
Rpl18a	4.29871e-31	0.354634	1	0.986	1.33488e-26
mt-Co3	4.62844e-31	0.41989	1	0.995	1.43727e-26
Rsl1d1	6.28783e-31	0.490001	0.837	0.507	1.95256e-26
Ypel3	6.57506e-31	-0.761677	0.384	0.662	2.04175e-26
Lcp1	1.20027e-30	-0.689214	0.916	0.923	3.7272e-26
Rif1	1.46487e-30	0.305249	0.525	0.205	4.54885e-26
Arhgdib	1.6333e-30	0.484464	0.977	0.944	5.07188e-26
Gm5150	1.70387e-30	-0.917582	0.323	0.619	5.29102e-26
Polr2d	1.74153e-30	0.351409	0.688	0.303	5.40798e-26
Ndufa11	1.75891e-30	0.452657	0.97	0.805	5.46195e-26
Brix1	1.80192e-30	0.371416	0.772	0.378	5.5955e-26
Cap1	2.03503e-30	-0.813236	0.764	0.823	6.31938e-26
Ccr1	2.07354e-30	-0.907993	0.696	0.813	6.43898e-26
Zfp560	2.47577e-30	0.370917	0.715	0.323	7.68801e-26
Nfyb	2.81315e-30	0.337888	0.62	0.27	8.73566e-26
Ifngr2	2.93339e-30	-0.695009	0.62	0.749	9.10906e-26
Sf3a3	3.01361e-30	0.35135	0.7	0.347	9.35817e-26
Rps11	3.17138e-30	0.328977	0.996	0.983	9.84808e-26
Sfxn1	3.26155e-30	0.257776	0.517	0.199	1.01281e-25
Galk1	3.26839e-30	0.350253	0.407	0.143	1.01493e-25
Eef1e1	3.48483e-30	0.374325	0.601	0.262	1.08214e-25
Gm11808	4.65214e-30	0.495858	0.901	0.625	1.44463e-25
Tfdp1	4.71548e-30	0.410922	0.555	0.235	1.4643e-25
Pnn	5.02535e-30	0.500927	0.901	0.604	1.56052e-25
Bzw1	5.07686e-30	0.479351	0.951	0.768	1.57652e-25
Psmb4	5.80261e-30	0.429639	0.958	0.839	1.80188e-25
Nol7	5.96864e-30	0.458858	0.913	0.65	1.85344e-25
Vsir	6.31421e-30	-0.766225	0.62	0.776	1.96075e-25
Gpr35	7.20446e-30	-0.745059	0.24	0.564	2.2372e-25
Smyd3	7.40295e-30	0.251894	0.418	0.145	2.29884e-25
Tomm5	8.43892e-30	0.577303	0.897	0.663	2.62054e-25
Mrpl28	8.44867e-30	0.463079	0.844	0.477	2.62357e-25
Sat1	9.25372e-30	-0.790034	0.939	0.947	2.87356e-25
Ssr4	9.91324e-30	0.501684	0.97	0.893	3.07836e-25
Mrps15	1.1265e-29	0.422281	0.814	0.45	3.49812e-25
Snrnp40	1.18999e-29	0.401496	0.817	0.462	3.69528e-25
Srsf2	1.3861e-29	0.520643	0.935	0.729	4.30427e-25
Gm10260	1.39788e-29	0.442544	0.973	0.938	4.34082e-25
Cfap20	1.50346e-29	0.255485	0.589	0.239	4.6687e-25
Psma7	1.55254e-29	0.422735	0.973	0.924	4.82112e-25
Ms4a8a	1.58495e-29	-0.858165	0.194	0.513	4.92175e-25
Idh2	1.68279e-29	0.379399	0.624	0.282	5.22558e-25
Mfsd10	1.73108e-29	0.377276	0.753	0.388	5.37551e-25
Pld4	1.99809e-29	-0.676004	0.745	0.895	6.20467e-25
Selenop	2.27041e-29	-1.17342	0.449	0.667	7.05031e-25
Ifitm1	2.40908e-29	0.68618	0.593	0.268	7.48091e-25
Ncaph2	2.60181e-29	0.273746	0.616	0.263	8.07939e-25
Nop10	2.8159e-29	0.786765	0.84	0.548	8.74422e-25
Romo1	3.06633e-29	0.553134	0.924	0.703	9.52188e-25
Fam96a	3.22796e-29	0.499727	0.962	0.864	1.00238e-24
Apbb1ip	3.46033e-29	-0.827355	0.833	0.823	1.07453e-24
Psip1	3.46127e-29	0.387326	0.498	0.204	1.07483e-24
Smc1a	3.7526e-29	0.497833	0.84	0.541	1.1653e-24
Cox6b1	4.38555e-29	0.408648	0.981	0.933	1.36185e-24
mt-Nd3	6.3369e-29	0.613161	0.924	0.743	1.9678e-24
Hat1	6.49479e-29	0.411554	0.673	0.324	2.01683e-24
Get4	7.49084e-29	0.336833	0.677	0.316	2.32613e-24
Nsd2	9.15296e-29	0.37285	0.586	0.255	2.84227e-24
Slfn1	1.47882e-28	-0.925505	0.274	0.585	4.59219e-24
Polr2k	1.62623e-28	0.477875	0.924	0.67	5.04994e-24
Hnrnpd	1.69678e-28	0.48534	0.962	0.822	5.26902e-24
Gapdh	1.97514e-28	0.576434	0.989	0.968	6.1334e-24
Mrpl46	2.184e-28	0.251003	0.662	0.288	6.78196e-24
Ndufb10	2.31843e-28	0.425536	0.962	0.824	7.19941e-24
Rap1b	2.80938e-28	-0.687079	0.932	0.92	8.72398e-24
Maf	3.07846e-28	-1.054	0.118	0.452	9.55954e-24
Plaur	3.1181e-28	-0.85904	0.308	0.61	9.68263e-24
Nenf	3.6144e-28	0.261389	0.559	0.232	1.12238e-23
Clec4n	3.64944e-28	-1.09261	0.144	0.457	1.13326e-23
Sub1	4.03848e-28	0.477595	0.981	0.92	1.25407e-23
Psmd14	4.126e-28	0.450221	0.833	0.547	1.28125e-23
Saa3	4.56942e-28	-2.67341	0.418	0.627	1.41894e-23
Nop14	4.61982e-28	0.25488	0.54	0.223	1.43459e-23
Srp19	4.71653e-28	0.471346	0.913	0.677	1.46462e-23
Gm11361	5.94761e-28	0.366931	0.757	0.411	1.84691e-23
Actb	6.23741e-28	-0.747388	0.992	0.993	1.9369e-23
Ms4a6b	6.36935e-28	-0.837443	0.536	0.731	1.97788e-23
Wdr43	6.42992e-28	0.377601	0.681	0.333	1.99668e-23
Ssbp1	6.49359e-28	0.408126	0.81	0.465	2.01645e-23
Cep57	7.40224e-28	0.257128	0.468	0.176	2.29862e-23
Psmb2	7.78678e-28	0.425339	0.97	0.873	2.41803e-23
Zfp706	8.04363e-28	0.558707	0.97	0.842	2.49779e-23
Psma2	8.14269e-28	0.405904	0.985	0.904	2.52855e-23
Mrps18c	9.16613e-28	0.462663	0.909	0.668	2.84636e-23
Gngt2	9.34264e-28	-1.29539	0.411	0.616	2.90117e-23
Ap1s1	9.94892e-28	0.416495	0.738	0.401	3.08944e-23
Hsd17b10	1.0331e-27	0.373647	0.81	0.432	3.20809e-23
Ywhaq	1.07792e-27	0.440254	0.897	0.648	3.34728e-23
Ndufs5	1.30022e-27	0.441836	0.897	0.721	4.03757e-23
Samm50	2.0197e-27	0.427445	0.848	0.569	6.27177e-23
Gm10076	2.32768e-27	0.37875	0.989	0.95	7.22815e-23
Chchd7	2.5032e-27	0.322762	0.684	0.33	7.7732e-23
Eif1ad	3.16812e-27	0.378962	0.757	0.398	9.83795e-23
Ndufb3	3.25778e-27	0.467838	0.924	0.679	1.01164e-22
Uqcrfs1	3.67692e-27	0.445136	0.966	0.847	1.14179e-22
Smdt1	4.0482e-27	0.424567	0.977	0.886	1.25709e-22
Nsmce2	4.13588e-27	0.383336	0.821	0.467	1.28431e-22
Camta1	7.17417e-27	0.302476	0.616	0.287	2.2278e-22
Gm14005	8.75043e-27	0.265996	0.62	0.274	2.71727e-22
Ncf4	8.86624e-27	-0.605098	0.909	0.939	2.75323e-22
Chchd1	8.96849e-27	0.457226	0.901	0.583	2.78498e-22
Ccr2	9.46029e-27	-0.974849	0.757	0.861	2.9377e-22
Eny2	9.49742e-27	0.42785	0.848	0.554	2.94923e-22
Cmklr1	1.02098e-26	-0.630585	0.118	0.433	3.17045e-22
Atp5l	1.06106e-26	0.442843	0.981	0.955	3.2949e-22
Cetn2	1.12505e-26	0.337385	0.643	0.301	3.49361e-22
Ybx3	1.2588e-26	0.532823	0.806	0.514	3.90894e-22
Slc16a3	1.35169e-26	-1.01376	0.27	0.537	4.1974e-22
Cox8a	1.61257e-26	0.388844	0.992	0.961	5.00752e-22
Mrpl33	2.26563e-26	0.491638	0.943	0.863	7.03547e-22
Pbdc1	2.79805e-26	0.300286	0.719	0.356	8.68878e-22
Cox20	3.0499e-26	0.266296	0.612	0.27	9.47087e-22
Tmem51	3.38184e-26	-0.720608	0.087	0.403	1.05016e-21
Gmps	3.4216e-26	0.36872	0.772	0.41	1.06251e-21
Mrpl23	3.8775e-26	0.457792	0.882	0.637	1.20408e-21
Rps15	4.52149e-26	0.431407	0.996	0.963	1.40406e-21
Cdk2ap2	4.5939e-26	-1.26416	0.852	0.88	1.42654e-21
Asah1	4.89997e-26	-0.793515	0.62	0.722	1.52159e-21
C3ar1	4.99658e-26	-1.03133	0.049	0.363	1.55159e-21
Plin2	5.83585e-26	-0.849511	0.806	0.894	1.81221e-21
Prpf19	5.89145e-26	0.287725	0.665	0.308	1.82947e-21
Ppt1	6.6619e-26	-0.691632	0.498	0.655	2.06872e-21
mt-Nd4l	6.80261e-26	0.540181	0.935	0.784	2.11242e-21
Emg1	7.30792e-26	0.458533	0.905	0.661	2.26933e-21
Lias	7.79573e-26	0.281215	0.631	0.284	2.42081e-21
Ndufab1	8.06294e-26	0.528364	0.871	0.64	2.50378e-21
Xpo1	8.51206e-26	0.309199	0.586	0.257	2.64325e-21
Smim11	1.00352e-25	0.357289	0.768	0.414	3.11623e-21
Tkt	1.10016e-25	0.46551	0.951	0.816	3.41632e-21
Hexb	1.11291e-25	-0.987197	0.506	0.666	3.45592e-21
Ndufa3	1.13663e-25	0.504045	0.935	0.719	3.52958e-21
Fam241a	1.15381e-25	0.314677	0.768	0.407	3.58294e-21
Psmb9	1.51047e-25	0.414542	0.897	0.595	4.69046e-21
Snrpc	1.68734e-25	0.438868	0.905	0.648	5.2397e-21
Hypk	2.22844e-25	0.282196	0.593	0.268	6.91996e-21
2300009A05Rik	2.37358e-25	0.319773	0.7	0.346	7.37067e-21
Fcgr1	2.65069e-25	-0.885295	0.62	0.74	8.2312e-21
Ms4a6c	2.79276e-25	-0.598644	0.916	0.95	8.67236e-21
Atf3	2.81098e-25	-1.18575	0.395	0.64	8.72895e-21
mt-Atp6	3.5019e-25	0.307471	1	0.995	1.08744e-20
Tia1	3.79522e-25	0.254201	0.715	0.35	1.17853e-20
Pin1	3.91329e-25	0.385416	0.844	0.532	1.2152e-20
Ndufs6	4.07403e-25	0.360254	0.935	0.748	1.26511e-20
Mrps33	4.62698e-25	0.475992	0.928	0.697	1.43682e-20
Tomm20	4.68409e-25	0.448027	0.962	0.853	1.45455e-20
Dcp2	5.95672e-25	0.389456	0.76	0.427	1.84974e-20
Sumo2	6.47417e-25	0.494502	0.977	0.884	2.01042e-20
Csf2ra	7.40979e-25	-0.648288	0.791	0.834	2.30096e-20
Litaf	7.45736e-25	-0.683877	0.696	0.767	2.31573e-20
Irf5	7.5901e-25	-0.631355	0.696	0.791	2.35695e-20
Ubc	9.25883e-25	-0.751551	0.734	0.787	2.87515e-20
Cyp4f18	9.3189e-25	-0.82088	0.163	0.458	2.8938e-20
Prkcd	9.40717e-25	-0.748099	0.593	0.716	2.92121e-20
Cd81	9.74187e-25	0.283931	0.27	0.084	3.02514e-20
Pitpna	1.20025e-24	-0.636073	0.913	0.883	3.72714e-20
Reep4	1.21476e-24	0.322771	0.57	0.26	3.77218e-20
Ifi207	1.25157e-24	-0.761036	0.532	0.715	3.88649e-20
Eif1	1.34321e-24	-0.373433	0.985	0.983	4.17106e-20
Rtp4	1.42997e-24	-0.868085	0.259	0.538	4.44048e-20
Nolc1	1.69121e-24	0.312013	0.586	0.277	5.25172e-20
Slfn5	1.69223e-24	-0.955586	0.293	0.571	5.25488e-20
Cdc123	1.90146e-24	0.311768	0.722	0.36	5.90459e-20
Tcerg1	2.00075e-24	0.315719	0.707	0.354	6.21293e-20
Nxt1	2.01486e-24	0.299809	0.715	0.377	6.25674e-20
Rhoa	2.01838e-24	-0.559312	0.962	0.934	6.26768e-20
Usmg5	2.03561e-24	0.481744	0.935	0.789	6.32117e-20
Fpr1	2.18007e-24	-0.82144	0.095	0.392	6.76977e-20
Sf3b5	2.4398e-24	0.386955	0.973	0.793	7.57631e-20
Atp6ap1	2.7143e-24	-0.631476	0.65	0.726	8.4287e-20
Il10ra	2.85842e-24	-0.605418	0.19	0.479	8.87626e-20
Knop1	2.98754e-24	0.265889	0.673	0.33	9.2772e-20
Rnf126	3.37139e-24	0.316796	0.692	0.342	1.04692e-19
Rpl27a	3.74845e-24	0.316414	1	0.991	1.16401e-19
Rpl36al	3.9651e-24	0.409823	0.977	0.865	1.23128e-19
Cbx1	4.14878e-24	0.312774	0.749	0.406	1.28832e-19
Plscr1	4.51372e-24	0.347636	0.639	0.316	1.40164e-19
Srm	4.8184e-24	0.38237	0.388	0.153	1.49626e-19
Clec4e	5.22511e-24	-1.0689	0.711	0.781	1.62255e-19
Ndufb4	5.66399e-24	0.406024	0.928	0.77	1.75884e-19
Dpm3	5.79008e-24	0.411632	0.909	0.695	1.79799e-19
Sod1	6.43947e-24	0.40773	0.798	0.462	1.99965e-19
Rpl24	7.6189e-24	0.367499	0.992	0.981	2.3659e-19
Vars	7.96504e-24	0.304791	0.483	0.208	2.47338e-19
Psma4	8.02079e-24	0.39414	0.954	0.816	2.4907e-19
Cox6a1	8.74612e-24	0.422479	0.962	0.811	2.71593e-19
Fundc2	9.63087e-24	0.326704	0.741	0.403	2.99067e-19
Psmb1	1.04001e-23	0.345819	0.958	0.903	3.22953e-19
Ebna1bp2	1.14266e-23	0.381183	0.814	0.476	3.54829e-19
Rps9	1.19758e-23	-0.343549	0.996	0.993	3.71885e-19
Ptafr	1.30132e-23	-0.760803	0.171	0.451	4.04099e-19
Grpel1	1.33371e-23	0.400969	0.882	0.636	4.14157e-19
Irf7	1.40229e-23	-1.04762	0.475	0.682	4.35453e-19
Mrps5	1.43143e-23	0.25602	0.57	0.258	4.44503e-19
Capza2	1.5171e-23	-0.531868	0.954	0.917	4.71105e-19
Syk	1.57704e-23	-0.683963	0.601	0.713	4.89719e-19
Plxnb2	1.66218e-23	-0.698704	0.297	0.548	5.16156e-19
Eif2b2	1.84218e-23	0.270198	0.745	0.393	5.72052e-19
Sdc4	1.89609e-23	-1.24511	0.148	0.425	5.88792e-19
Arpc5l	1.92196e-23	0.399836	0.848	0.558	5.96826e-19
Tgm2	2.96946e-23	-0.823688	0.065	0.359	9.22108e-19
Mrpl20	3.00952e-23	0.4396	0.97	0.808	9.34546e-19
Snx18	3.36443e-23	-0.691908	0.559	0.694	1.04476e-18
N4bp1	3.47485e-23	-0.800363	0.696	0.732	1.07905e-18
Mrto4	3.74337e-23	0.351597	0.711	0.385	1.16243e-18
Sumo3	3.79839e-23	0.341785	0.852	0.521	1.17952e-18
Gm10073	3.90688e-23	0.259775	0.749	0.433	1.2132e-18
Suz12	4.51633e-23	0.397134	0.688	0.381	1.40246e-18
Rras	4.73101e-23	-0.699038	0.281	0.515	1.46912e-18
Rhog	4.99431e-23	-0.538368	0.875	0.873	1.55088e-18
S100a11	5.00674e-23	-0.726531	0.962	0.955	1.55474e-18
Diaph1	5.01418e-23	-0.671111	0.81	0.823	1.55705e-18
Rwdd1	5.15253e-23	0.37194	0.924	0.724	1.60001e-18
Vasp	5.18308e-23	-0.861423	0.521	0.66	1.6095e-18
Psmd13	5.8108e-23	0.38054	0.909	0.684	1.80443e-18
Hpf1	5.892e-23	0.301504	0.707	0.373	1.82964e-18
Klra2	6.21447e-23	-0.749901	0.27	0.517	1.92978e-18
Gm47283	6.7701e-23	0.326429	0.7	0.381	2.10232e-18
Rpl27-ps3	6.80336e-23	0.292778	0.7	0.377	2.11265e-18
Ino80c	7.23505e-23	0.256655	0.529	0.231	2.2467e-18
Ctsc	7.30512e-23	-0.844223	0.863	0.889	2.26846e-18
Snx14	7.73392e-23	0.327433	0.407	0.167	2.40161e-18
Lgals1	8.91085e-23	0.511777	0.932	0.818	2.76709e-18
Ndufaf8	9.04047e-23	0.322642	0.719	0.379	2.80734e-18
Lsp1	9.04258e-23	-0.631899	0.863	0.903	2.80799e-18
Ptprj	9.86046e-23	-0.701161	0.297	0.525	3.06197e-18
Rps14	1.06242e-22	0.279217	0.992	0.979	3.29914e-18
Strap	1.1444e-22	0.381409	0.875	0.568	3.55372e-18
Kdm7a	1.33291e-22	-0.702501	0.662	0.788	4.1391e-18
Mis18a	1.52273e-22	0.359803	0.631	0.307	4.72853e-18
Gorasp2	1.62667e-22	0.337437	0.768	0.434	5.05129e-18
Il13ra1	1.68914e-22	-0.605104	0.403	0.632	5.2453e-18
Mrps18b	2.47279e-22	0.262042	0.574	0.266	7.67875e-18
Glrx5	2.86068e-22	0.409145	0.894	0.619	8.88327e-18
Slc43a2	2.90824e-22	-0.683449	0.251	0.506	9.03097e-18
Hspd1	2.96517e-22	0.599579	0.817	0.529	9.20773e-18
Cenpx	3.17728e-22	0.404956	0.833	0.504	9.86639e-18
Thbs1	3.64617e-22	-1.45063	0.43	0.64	1.13225e-17
Pfdn1	3.6827e-22	0.34119	0.776	0.47	1.14359e-17
5031425E22Rik	3.87587e-22	0.281507	0.646	0.318	1.20357e-17
Mrpl13	3.93072e-22	0.31778	0.719	0.374	1.22061e-17
Eif2s2	4.25917e-22	0.433167	0.943	0.829	1.3226e-17
Rex1bd	4.31892e-22	0.366532	0.901	0.675	1.34115e-17
Cd84	4.41472e-22	-0.779916	0.281	0.529	1.3709e-17
Sf3b6	4.94245e-22	0.350173	0.954	0.853	1.53478e-17
Rgs10	6.59164e-22	-0.707213	0.498	0.654	2.0469e-17
Cuedc2	7.54737e-22	0.378909	0.905	0.632	2.34368e-17
Ighm	7.92761e-22	2.3754	0.24	0.072	2.46176e-17
Exosc5	8.67609e-22	0.371689	0.669	0.378	2.69419e-17
Hnrnpa1	1.1795e-21	0.453734	0.909	0.688	3.66271e-17
Klf6	1.35764e-21	-0.777346	0.802	0.843	4.21588e-17
Dynll2	1.43129e-21	0.264925	0.452	0.195	4.44459e-17
Khk	1.47775e-21	0.273233	0.646	0.332	4.58887e-17
Adap2	1.57908e-21	-0.569878	0.106	0.382	4.90352e-17
Mgst3	1.61376e-21	0.324409	0.49	0.228	5.0112e-17
Eef1d	1.85771e-21	0.416162	0.932	0.704	5.76876e-17
Ndufaf3	1.92234e-21	0.259488	0.589	0.279	5.96945e-17
Cx3cr1	1.95484e-21	-1.39803	0.11	0.383	6.07035e-17
Nip7	2.02059e-21	0.272132	0.627	0.314	6.27455e-17
Pcmt1	2.09199e-21	0.307674	0.806	0.498	6.49625e-17
Adrm1	2.12311e-21	0.33262	0.856	0.548	6.59289e-17
Ngdn	2.15331e-21	0.299718	0.779	0.444	6.68668e-17
Adipor1	2.5691e-21	-0.579363	0.772	0.783	7.97782e-17
Trps1	2.74679e-21	-0.733752	0.601	0.707	8.52959e-17
Adgre1	2.85178e-21	-0.596345	0.125	0.401	8.85564e-17
1500011B03Rik	2.92892e-21	0.353795	0.825	0.494	9.09517e-17
Vdac1	3.14323e-21	0.354797	0.863	0.584	9.76068e-17
Pycr2	3.52027e-21	0.250652	0.616	0.291	1.09315e-16
Tnfrsf13b	3.74467e-21	0.316921	0.749	0.439	1.16283e-16
Mrps36	3.85738e-21	0.306645	0.81	0.467	1.19783e-16
Uqcrc1	4.08758e-21	0.452198	0.894	0.701	1.26932e-16
Snrpb2	4.20651e-21	0.336627	0.909	0.647	1.30625e-16
S100a1	4.48989e-21	0.316796	0.654	0.364	1.39424e-16
Capzb	4.63591e-21	-0.37975	0.977	0.939	1.43959e-16
Slirp	5.02937e-21	0.298959	0.787	0.476	1.56177e-16
Itgb5	5.08383e-21	-0.959912	0.198	0.449	1.57868e-16
Trmt6	5.38768e-21	0.275026	0.475	0.216	1.67304e-16
Ten1	5.58823e-21	0.33825	0.875	0.549	1.73531e-16
Hnrnpr	6.05633e-21	0.317571	0.798	0.469	1.88067e-16
Zfp36l2	9.09503e-21	-0.817311	0.722	0.794	2.82428e-16
Furin	1.01266e-20	-0.645057	0.483	0.621	3.1446e-16
Rfc2	1.04556e-20	0.267003	0.643	0.337	3.24678e-16
Kdm6b	1.04906e-20	-0.744552	0.475	0.623	3.25764e-16
Cd302	1.11137e-20	-0.570739	0.711	0.842	3.45115e-16
Tmem256	1.14979e-20	0.440662	0.954	0.84	3.57045e-16
Ostc	1.17362e-20	0.367687	0.935	0.733	3.64443e-16
Psmc6	1.33032e-20	0.362598	0.875	0.635	4.13105e-16
Hsp90aa1	1.40521e-20	0.506809	0.92	0.692	4.3636e-16
Odf2	1.60172e-20	0.269411	0.608	0.292	4.97381e-16
Rflnb	1.69666e-20	0.295315	0.681	0.342	5.26865e-16
Agpat5	1.72999e-20	0.330518	0.643	0.345	5.37214e-16
Mrps10	1.74985e-20	0.256021	0.597	0.29	5.43382e-16
Atp5c1	1.82221e-20	0.344475	0.985	0.92	5.65852e-16
Myo1f	1.84937e-20	-0.715454	0.43	0.625	5.74284e-16
Atp5e	1.93468e-20	0.342596	0.985	0.947	6.00777e-16
Cyfip1	1.99715e-20	-0.679677	0.605	0.682	6.20175e-16
1810037I17Rik	2.02458e-20	0.472011	0.951	0.82	6.28693e-16
Atp6v0b	2.33093e-20	-0.445687	0.935	0.94	7.23824e-16
Irf2bp2	2.47801e-20	-0.765577	0.544	0.659	7.69497e-16
Eif3l	2.58718e-20	0.357555	0.821	0.565	8.03396e-16
Ssh2	2.63609e-20	-0.690601	0.643	0.755	8.18584e-16
Fam49b	2.89822e-20	-0.47754	0.951	0.932	8.99985e-16
Iqgap1	2.9137e-20	-0.677745	0.886	0.871	9.04791e-16
Adam17	3.02656e-20	-0.706646	0.426	0.593	9.39837e-16
Fkbp4	4.13421e-20	0.37593	0.597	0.306	1.2838e-15
H2-T23	4.2679e-20	-0.604032	0.357	0.561	1.32531e-15
Tma7	4.37195e-20	0.334559	0.977	0.901	1.35762e-15
Atp1a1	4.40549e-20	-0.705687	0.852	0.81	1.36804e-15
Atp1b3	4.66662e-20	-0.973966	0.867	0.865	1.44912e-15
Pnrc1	4.89982e-20	-0.692785	0.582	0.683	1.52154e-15
Stk17b	5.44567e-20	-0.724044	0.798	0.82	1.69104e-15
Ap2a2	5.63245e-20	-0.77551	0.654	0.769	1.74905e-15
Bri3bp	5.67672e-20	0.392801	0.878	0.613	1.76279e-15
Ywhae	5.91358e-20	0.347102	0.973	0.852	1.83634e-15
Pbxip1	5.99205e-20	-0.62753	0.327	0.527	1.86071e-15
Taldo1	6.32749e-20	-0.524395	0.985	0.932	1.96488e-15
Trib1	6.67557e-20	-0.715332	0.319	0.524	2.07297e-15
Nans	6.9414e-20	0.257054	0.631	0.326	2.15551e-15
Tmco1	7.1195e-20	0.330968	0.848	0.552	2.21082e-15
Camk2d	7.48361e-20	-0.744205	0.563	0.671	2.32388e-15
Gnl3	7.6893e-20	0.331513	0.57	0.279	2.38776e-15
Polr2j	7.69428e-20	0.367026	0.905	0.682	2.3893e-15
Mrpl34	8.33746e-20	0.334128	0.779	0.489	2.58903e-15
Psma3	8.99298e-20	0.366153	0.966	0.867	2.79259e-15
Cox4i1	9.07784e-20	0.265595	0.992	0.968	2.81894e-15
Siva1	9.61231e-20	0.511253	0.882	0.653	2.98491e-15
Cdc42ep2	9.7932e-20	-0.57804	0.042	0.299	3.04108e-15
Ier3	1.04633e-19	-1.29463	0.669	0.727	3.24918e-15
Ppp1cc	1.07519e-19	0.375815	0.905	0.701	3.33879e-15
Yeats4	1.10655e-19	0.336976	0.882	0.595	3.43616e-15
Etfa	1.11187e-19	0.290857	0.73	0.419	3.4527e-15
Tiprl	1.11613e-19	0.2565	0.624	0.315	3.46593e-15
Msn	1.28894e-19	-0.623018	0.935	0.902	4.00253e-15
Rsrp1	1.2953e-19	-0.70514	0.783	0.786	4.02229e-15
Elof1	1.36327e-19	0.31283	0.897	0.634	4.23337e-15
Rps28	1.58423e-19	0.256799	0.996	0.974	4.91952e-15
Bloc1s2	1.6066e-19	0.342153	0.776	0.469	4.98898e-15
Pira2	1.65597e-19	-0.6958	0.624	0.746	5.14228e-15
Tuba1c	1.66503e-19	0.370959	0.734	0.435	5.17043e-15
Rcc2	1.92977e-19	0.277943	0.631	0.331	5.99251e-15
Cct5	1.94962e-19	0.394317	0.905	0.718	6.05415e-15
Tgfbr1	1.96498e-19	-0.687754	0.202	0.439	6.10184e-15
Rpl17	1.97582e-19	0.330394	0.989	0.977	6.13551e-15
Abhd5	2.08096e-19	0.253359	0.521	0.248	6.46201e-15
Psmb5	2.35474e-19	0.346651	0.958	0.857	7.31218e-15
S100a13	2.55362e-19	0.40586	0.894	0.688	7.92977e-15
Gpsm3	2.79917e-19	-0.501713	0.783	0.818	8.69228e-15
Psma6	2.81359e-19	0.395126	0.954	0.824	8.73705e-15
Hcls1	3.09163e-19	-0.560062	0.764	0.777	9.60044e-15
Fubp1	3.13541e-19	0.319893	0.837	0.525	9.73638e-15
Glo1	3.28835e-19	0.311974	0.821	0.513	1.02113e-14
Mrps16	3.35168e-19	0.308777	0.852	0.565	1.0408e-14
Uqcrc2	3.49465e-19	0.308837	0.894	0.661	1.08519e-14
Rbm8a	3.96547e-19	0.343896	0.901	0.712	1.2314e-14
Cyth4	4.1725e-19	-0.613301	0.646	0.729	1.29569e-14
Ostf1	4.72499e-19	-0.407071	0.954	0.921	1.46725e-14
Zfand5	4.89275e-19	-0.642265	0.795	0.789	1.51935e-14
Hspe1	4.9557e-19	0.521618	0.916	0.697	1.53889e-14
Ift20	6.53622e-19	0.3175	0.776	0.446	2.02969e-14
Mpp6	6.58781e-19	0.33934	0.764	0.469	2.04571e-14
Il10rb	7.77937e-19	-0.612254	0.471	0.587	2.41573e-14
Ctcf	8.32103e-19	0.368756	0.829	0.546	2.58393e-14
Adgre5	9.82154e-19	-1.00171	0.627	0.667	3.04988e-14
Gsn	9.89722e-19	-0.645411	0.327	0.527	3.07338e-14
Rbm17	1.02118e-18	0.313008	0.821	0.514	3.17106e-14
Cd47	1.18226e-18	0.3385	0.989	0.947	3.67126e-14
Rbbp4	1.24776e-18	0.347306	0.806	0.532	3.87467e-14
Sirpb1b	1.25837e-18	-0.491835	0.148	0.389	3.90761e-14
Rgs2	1.28988e-18	-0.922815	0.73	0.766	4.00546e-14
Lair1	1.32187e-18	-0.790676	0.141	0.375	4.10479e-14
Ndufv3	1.43897e-18	0.336256	0.943	0.74	4.46842e-14
Calm3	1.44818e-18	0.340674	0.928	0.659	4.49703e-14
Actr3	1.51385e-18	-0.523288	0.947	0.91	4.70096e-14
Fkbp2	1.6423e-18	0.345597	0.859	0.543	5.09982e-14
Gpr137b	1.66088e-18	-0.603477	0.35	0.534	5.15752e-14
Cndp2	1.6802e-18	-0.677778	0.677	0.692	5.21752e-14
Lcp2	1.71833e-18	-0.626072	0.559	0.665	5.33592e-14
Cdc34	1.95837e-18	0.290562	0.817	0.487	6.08133e-14
Tmbim6	2.03949e-18	-0.414909	0.939	0.912	6.33324e-14
Smc6	2.26128e-18	0.308096	0.852	0.639	7.02195e-14
Nr4a1	2.28886e-18	-1.03714	0.529	0.647	7.10761e-14
Unc93b1	2.33757e-18	-0.520805	0.848	0.91	7.25886e-14
Itch	2.41516e-18	-0.847475	0.7	0.74	7.49981e-14
Macf1	2.54338e-18	-0.717651	0.551	0.648	7.89796e-14
Slc7a7	2.59358e-18	-0.530485	0.217	0.451	8.05383e-14
Smox	2.63995e-18	-0.603326	0.232	0.454	8.19783e-14
Phb2	2.80906e-18	0.433586	0.913	0.758	8.72298e-14
C3	3.1761e-18	-0.701731	0.51	0.668	9.86273e-14
Cd86	3.3919e-18	-0.583613	0.35	0.547	1.05329e-13
Vmp1	3.43188e-18	-0.572963	0.791	0.831	1.0657e-13
Pilra	3.46535e-18	-0.693936	0.202	0.423	1.0761e-13
Treml4	3.9694e-18	-0.860125	0.049	0.288	1.23262e-13
Sema4d	4.66678e-18	-0.660198	0.209	0.426	1.44918e-13
Lmo4	4.89549e-18	0.344815	0.867	0.617	1.5202e-13
Rpl23a	5.15363e-18	0.389559	0.981	0.94	1.60036e-13
Bcl7c	5.35326e-18	0.251229	0.646	0.344	1.66235e-13
Tmem86a	5.97688e-18	-0.545061	0.118	0.36	1.856e-13
Slc7a8	6.20862e-18	-0.504054	0.034	0.27	1.92796e-13
Mrpl15	6.35585e-18	0.262609	0.719	0.409	1.97368e-13
Atp5h	7.41112e-18	0.277171	0.981	0.93	2.30138e-13
Tmem189	7.72808e-18	-0.645525	0.483	0.622	2.3998e-13
Apoc1	7.91853e-18	-1.2843	0.422	0.574	2.45894e-13
Dad1	8.62112e-18	0.317706	0.97	0.852	2.67712e-13
Wbp11	8.75225e-18	0.314423	0.814	0.516	2.71784e-13
Acp1	9.45813e-18	0.334235	0.817	0.541	2.93703e-13
Got2	1.15088e-17	0.264326	0.734	0.438	3.57382e-13
App	1.15513e-17	-0.570268	0.772	0.822	3.58703e-13
Myof	1.29859e-17	-0.488189	0.08	0.321	4.0325e-13
Cuta	1.31935e-17	0.331597	0.875	0.671	4.09698e-13
Hist1h1e	1.36286e-17	0.673175	0.692	0.438	4.23208e-13
Mrpl19	1.36386e-17	0.265094	0.605	0.315	4.2352e-13
Tlr2	1.50666e-17	-0.732557	0.548	0.664	4.67863e-13
Stab1	1.55561e-17	-0.534768	0.061	0.298	4.83064e-13
Tifab	1.75399e-17	-0.664134	0.517	0.625	5.44665e-13
Ddx18	1.83307e-17	0.270457	0.654	0.361	5.69223e-13
Dab2	1.93301e-17	-0.877099	0.068	0.305	6.00258e-13
Abcg1	2.07864e-17	-0.599484	0.255	0.465	6.4548e-13
Gdi2	2.10984e-17	-0.453205	0.951	0.88	6.55168e-13
Ppm1g	2.14906e-17	0.286851	0.757	0.464	6.67347e-13
Zmiz1	2.17715e-17	-0.615809	0.464	0.581	6.7607e-13
Smarcc1	2.19247e-17	0.255994	0.624	0.342	6.80829e-13
Gars	2.3138e-17	0.250611	0.658	0.346	7.18506e-13
Itga4	2.32021e-17	-0.818011	0.612	0.7	7.20496e-13
Gtf2a2	2.44298e-17	0.325481	0.844	0.632	7.58617e-13
Pgls	2.51936e-17	0.410012	0.943	0.822	7.82337e-13
Ndufa1	2.52612e-17	0.327359	0.939	0.801	7.84437e-13
BC028528	2.55133e-17	-0.647881	0.43	0.555	7.92263e-13
Coro1b	2.56512e-17	-0.543633	0.639	0.712	7.96548e-13
Mbd3	2.60515e-17	0.288468	0.665	0.378	8.08978e-13
Nfam1	2.64614e-17	-0.603257	0.673	0.727	8.21705e-13
Alas1	2.77698e-17	0.386006	0.548	0.278	8.62336e-13
Tecr	3.22458e-17	0.32531	0.916	0.672	1.00133e-12
Tmsb10	3.53955e-17	0.467098	0.989	0.961	1.09914e-12
Cacybp	3.65148e-17	0.384128	0.878	0.641	1.1339e-12
Pde4b	4.58349e-17	-0.683069	0.217	0.435	1.42331e-12
Sgk1	5.14258e-17	-0.867748	0.224	0.44	1.59692e-12
Eif3c	5.27613e-17	0.332589	0.935	0.787	1.6384e-12
Sirpb1a	5.58404e-17	-0.425847	0.16	0.393	1.73401e-12
Csf3r	6.19838e-17	-0.509015	0.232	0.456	1.92478e-12
Mertk	7.73647e-17	-0.524237	0.068	0.294	2.40241e-12
Nfil3	8.02223e-17	-0.727288	0.646	0.708	2.49114e-12
Ndufs7	8.15084e-17	0.294966	0.924	0.78	2.53108e-12
mt-Atp8	8.37467e-17	0.286406	0.684	0.394	2.60058e-12
Reep3	9.1416e-17	-0.555063	0.574	0.646	2.83874e-12
Tmem147	1.12775e-16	0.350414	0.859	0.643	3.50199e-12
Ikbkb	1.1547e-16	-0.534196	0.795	0.797	3.58567e-12
Cops9	1.16849e-16	0.335167	0.932	0.778	3.62852e-12
Rnf7	1.18249e-16	0.337691	0.951	0.755	3.67197e-12
Retreg1	1.21701e-16	-0.564846	0.202	0.411	3.77918e-12
Eif1a	1.23116e-16	0.293424	0.768	0.472	3.82312e-12
Adgre4	1.32573e-16	-0.731329	0.027	0.245	4.11679e-12
Cers6	1.45799e-16	-0.621531	0.449	0.578	4.5275e-12
Camk1	1.46408e-16	-0.361308	0.027	0.247	4.5464e-12
Ndufa7	1.51915e-16	0.324197	0.958	0.847	4.71742e-12
Nckap1l	1.52071e-16	-0.529509	0.43	0.562	4.72226e-12
Fam49a	1.52636e-16	-0.560981	0.163	0.384	4.73981e-12
Emc6	1.53668e-16	0.354361	0.89	0.67	4.77185e-12
Lfng	1.68067e-16	-0.470981	0.141	0.367	5.21898e-12
Ifnar1	1.88787e-16	-0.619597	0.384	0.542	5.8624e-12
Txnl1	1.93423e-16	0.289508	0.894	0.68	6.00635e-12
Bub3	1.95082e-16	0.441083	0.844	0.615	6.05788e-12
Ndufb7	2.01179e-16	0.273485	0.973	0.897	6.2472e-12
Psen2	2.08645e-16	-0.679408	0.513	0.622	6.47906e-12
Cdkn1a	2.45536e-16	-0.878374	0.722	0.769	7.62464e-12
Gtpbp4	2.57543e-16	0.320173	0.738	0.439	7.99749e-12
mt-Nd1	2.7385e-16	0.39528	0.985	0.964	8.50388e-12
Spi1	2.99498e-16	-0.433217	0.943	0.943	9.3003e-12
Psmd12	3.52299e-16	0.302507	0.863	0.634	1.09399e-11
Gsap	3.62064e-16	-0.552217	0.24	0.439	1.12432e-11
Tmcc1	3.6319e-16	-0.624858	0.266	0.479	1.12782e-11
Irf2	3.75355e-16	-0.56638	0.643	0.71	1.16559e-11
Tifa	3.84647e-16	-0.540466	0.513	0.616	1.19444e-11
Echs1	3.96831e-16	0.260493	0.81	0.481	1.23228e-11
Baz1a	4.04868e-16	0.345927	0.905	0.724	1.25724e-11
Med21	4.09011e-16	0.303164	0.764	0.469	1.2701e-11
Alpk1	4.44321e-16	-0.494697	0.221	0.417	1.37975e-11
H3f3a	4.5815e-16	-0.310185	1	0.983	1.42269e-11
Actg1	5.18978e-16	-0.43215	1	0.986	1.61158e-11
Ubash3b	5.71221e-16	-0.522722	0.312	0.495	1.77381e-11
Mvp	6.04565e-16	-0.512923	0.441	0.57	1.87735e-11
Abi3	6.10004e-16	-0.558053	0.163	0.384	1.89425e-11
Grk2	6.38599e-16	-0.472826	0.84	0.822	1.98304e-11
Eef1g	6.95172e-16	0.418651	0.897	0.771	2.15872e-11
Psmg4	7.6006e-16	0.401768	0.848	0.581	2.36021e-11
Smpdl3b	8.03448e-16	-0.457502	0.023	0.232	2.49495e-11
Lman2	8.38516e-16	0.326199	0.935	0.796	2.60384e-11
Lilrb4a	1.02904e-15	-0.53867	0.304	0.497	3.19548e-11
Psmd7	1.03673e-15	0.315108	0.867	0.637	3.21936e-11
Abca1	1.06396e-15	-0.631714	0.16	0.371	3.3039e-11
Cln8	1.1406e-15	-0.372252	0.171	0.386	3.5419e-11
Tlr13	1.14402e-15	-0.542627	0.392	0.542	3.55253e-11
Wnk1	1.15661e-15	-0.586592	0.722	0.725	3.59163e-11
Inpp5d	1.20595e-15	-0.549457	0.608	0.705	3.74483e-11
Ecm1	1.20974e-15	-0.603104	0.183	0.387	3.75661e-11
Tm6sf1	1.22167e-15	-0.575903	0.669	0.717	3.79364e-11
Skil	1.24246e-15	-0.494984	0.361	0.54	3.8582e-11
Chmp4b	1.26665e-15	-0.413483	0.882	0.87	3.93334e-11
Nsa2	1.29162e-15	0.302525	0.951	0.878	4.01087e-11
Cd300lf	1.31994e-15	-0.658444	0.635	0.73	4.09882e-11
Bst1	1.51419e-15	-0.528058	0.335	0.511	4.70201e-11
Cotl1	1.52299e-15	-0.52789	0.89	0.884	4.72935e-11
Gcnt2	1.54928e-15	-0.600504	0.365	0.549	4.81098e-11
Ehd1	1.61895e-15	-0.78483	0.483	0.578	5.02733e-11
Cdv3	1.74913e-15	0.300569	0.837	0.567	5.43157e-11
Hspa9	1.78566e-15	0.286906	0.711	0.438	5.54501e-11
Susd3	2.09126e-15	-0.48726	0.319	0.5	6.494e-11
Acp2	2.10159e-15	-0.486317	0.106	0.316	6.52606e-11
Csf2rb	2.16127e-15	-0.519281	0.806	0.849	6.71139e-11
Aif1	2.22589e-15	-1.01963	0.502	0.592	6.91205e-11
Tor1aip1	2.39863e-15	-0.527592	0.783	0.783	7.44847e-11
Lcn2	2.67169e-15	0.337087	0.844	0.586	8.29641e-11
Eloc	2.91741e-15	0.299625	0.924	0.703	9.05942e-11
Sdhb	3.58692e-15	0.314253	0.935	0.792	1.11385e-10
Atp6v1f	3.5876e-15	-0.355455	0.966	0.909	1.11406e-10
Cd300a	3.77562e-15	-0.893294	0.563	0.622	1.17244e-10
Tgif1	3.92825e-15	-0.431744	0.129	0.342	1.21984e-10
Cttnbp2nl	4.99055e-15	-0.525627	0.167	0.375	1.54972e-10
Tnfrsf11a	5.12148e-15	-0.428984	0.084	0.288	1.59037e-10
Jarid2	5.14874e-15	-0.570424	0.7	0.734	1.59884e-10
Llph	5.15956e-15	0.294623	0.935	0.756	1.6022e-10
Tsn	5.17983e-15	0.273637	0.897	0.696	1.60849e-10
Pltp	5.48212e-15	-0.594067	0.015	0.216	1.70236e-10
Zc3h15	5.64823e-15	0.296202	0.833	0.592	1.75394e-10
Dusp6	6.36222e-15	-0.612394	0.262	0.437	1.97566e-10
Ccnl1	6.4205e-15	-0.579919	0.722	0.743	1.99376e-10
Coro1a	6.5324e-15	-0.386574	0.97	0.963	2.02851e-10
Psma1	6.60897e-15	0.290536	0.962	0.806	2.05228e-10
Pdap1	7.01933e-15	0.284953	0.817	0.56	2.17971e-10
Cxcl16	7.05023e-15	-0.726143	0.046	0.255	2.18931e-10
Sod2	7.78771e-15	-0.92793	0.837	0.806	2.41832e-10
Rhoq	7.82569e-15	-0.414714	0.152	0.358	2.43011e-10
Ola1	8.00717e-15	0.29803	0.863	0.58	2.48647e-10
Tapbp	8.11838e-15	-0.553303	0.658	0.698	2.521e-10
Grb2	8.39567e-15	-0.422966	0.878	0.838	2.60711e-10
Rps25	8.80363e-15	0.288462	0.992	0.963	2.73379e-10
Abcc3	8.80984e-15	-0.360595	0.027	0.227	2.73572e-10
Supt16	9.25073e-15	0.348223	0.795	0.562	2.87263e-10
Mmp14	9.60555e-15	-0.572225	0.065	0.267	2.98281e-10
Itgb1	1.0334e-14	-0.715342	0.711	0.685	3.209e-10
2410015M20Rik	1.04119e-14	0.295331	0.913	0.738	3.2332e-10
Dock4	1.13665e-14	-0.508021	0.232	0.422	3.52965e-10
C1d	1.21018e-14	0.254886	0.913	0.671	3.75798e-10
Rnf13	1.28105e-14	-0.451264	0.247	0.442	3.97804e-10
Psme2	1.40304e-14	0.295813	0.928	0.725	4.35686e-10
Psmc1	1.43109e-14	0.262973	0.787	0.514	4.44398e-10
Il17ra	1.53122e-14	-0.630675	0.643	0.689	4.75489e-10
Tcn2	1.66861e-14	-0.485535	0.414	0.556	5.18152e-10
Hspa8	1.87083e-14	-0.459113	1	0.985	5.80947e-10
Rpl26	1.97662e-14	0.253927	1	0.957	6.13799e-10
Hexa	2.31914e-14	-0.668363	0.574	0.62	7.20161e-10
Trim27	2.43656e-14	0.288918	0.616	0.371	7.56625e-10
Serpinb8	2.80892e-14	-0.423028	0.057	0.255	8.72254e-10
Cct7	3.19245e-14	0.293365	0.882	0.68	9.91351e-10
H2-D1	3.26231e-14	-0.448547	0.996	0.99	1.01304e-09
Prpf8	3.45851e-14	0.291338	0.684	0.388	1.07397e-09
Sem1	3.78983e-14	0.27563	0.996	0.964	1.17686e-09
Bcl2a1b	3.95953e-14	-0.712825	0.198	0.383	1.22955e-09
Ufc1	4.149e-14	0.268273	0.909	0.684	1.28839e-09
Commd1	4.44274e-14	0.261621	0.798	0.494	1.3796e-09
Mif	4.4866e-14	0.431336	0.916	0.698	1.39323e-09
Ets2	4.98615e-14	-0.561904	0.259	0.44	1.54835e-09
Cmip	5.19638e-14	-0.477311	0.586	0.652	1.61363e-09
Srsf10	5.2173e-14	0.288837	0.783	0.508	1.62013e-09
Ndufs8	5.29822e-14	0.259912	0.905	0.679	1.64526e-09
Prkcb	5.34216e-14	-0.466357	0.228	0.411	1.6589e-09
Sdc3	5.53373e-14	-0.419087	0.053	0.252	1.71839e-09
Plekho2	5.886e-14	-0.52853	0.494	0.586	1.82778e-09
Gpr132	6.33447e-14	-0.435093	0.103	0.299	1.96704e-09
Arap1	6.36365e-14	-0.407179	0.163	0.36	1.97611e-09
2023-09-07	6.83294e-14	0.271277	0.939	0.724	2.12183e-09
Tbc1d9	6.86578e-14	-0.401205	0.125	0.327	2.13203e-09
Rpl5	7.03099e-14	0.325712	0.992	0.938	2.18333e-09
Zbp1	7.27447e-14	-0.559158	0.411	0.562	2.25894e-09
Suclg1	7.66734e-14	0.285955	0.859	0.637	2.38094e-09
Higd1a	7.83156e-14	0.288656	0.882	0.641	2.43194e-09
Ptpn6	8.00792e-14	-0.526842	0.859	0.804	2.4867e-09
Dcun1d5	8.7705e-14	0.250242	0.886	0.688	2.7235e-09
Fam105a	9.51315e-14	-0.686378	0.639	0.636	2.95412e-09
Svil	1.18542e-13	-0.566779	0.57	0.645	3.68108e-09
S100a9	1.18963e-13	1.07888	0.977	0.872	3.69415e-09
Lilra6	1.21078e-13	-0.450403	0.221	0.425	3.75984e-09
Itgal	1.30814e-13	-0.975908	0.468	0.557	4.06216e-09
1810022K09Rik	1.41094e-13	0.29271	0.81	0.575	4.3814e-09
Basp1	1.42783e-13	-0.988761	0.068	0.263	4.43383e-09
Jund	1.45698e-13	-0.525626	0.932	0.917	4.52437e-09
Ms4a4c	1.52322e-13	-0.673004	0.536	0.66	4.73007e-09
Acp5	1.60484e-13	-0.710544	0.125	0.32	4.98351e-09
Trem1	1.6511e-13	-0.72122	0.323	0.475	5.12717e-09
Arl5c	1.96291e-13	-0.565525	0.152	0.346	6.09542e-09
Ndel1	1.99644e-13	-0.545032	0.464	0.567	6.19955e-09
Hnrnpm	2.13327e-13	0.264336	0.913	0.692	6.62445e-09
Rpn2	2.14661e-13	0.279733	0.856	0.634	6.66586e-09
Adam8	2.21274e-13	-0.63832	0.19	0.379	6.87123e-09
Ube2l3	2.37029e-13	0.25541	0.958	0.876	7.36046e-09
Eif2s1	2.37961e-13	0.25147	0.787	0.529	7.38941e-09
Ndufs2	2.42566e-13	0.269427	0.89	0.696	7.5324e-09
Tmem167	2.50275e-13	0.258103	0.947	0.854	7.7718e-09
Socs3	2.51865e-13	-0.771262	0.681	0.718	7.82115e-09
P2rx4	2.68184e-13	-0.515195	0.293	0.453	8.3279e-09
Tmem106a	2.73706e-13	-0.418712	0.175	0.37	8.4994e-09
Sirt2	2.84382e-13	-0.452502	0.475	0.563	8.83092e-09
Atp6v1b2	3.0165e-13	-0.521774	0.688	0.708	9.36712e-09
Lipa	3.26608e-13	-0.703704	0.418	0.517	1.01422e-08
Lmbrd1	3.51267e-13	-0.447418	0.338	0.477	1.09079e-08
Mcemp1	4.48006e-13	-0.560745	0.745	0.799	1.39119e-08
Dusp3	5.1394e-13	-0.50561	0.411	0.533	1.59594e-08
Crip1	5.73679e-13	0.714074	0.859	0.791	1.78145e-08
Map1lc3a	5.90375e-13	-0.408817	0.278	0.451	1.83329e-08
Arf3	7.24709e-13	-0.451653	0.373	0.489	2.25044e-08
P4ha1	7.90643e-13	-0.502609	0.186	0.367	2.45518e-08
Ucp2	8.23436e-13	-0.374052	0.966	0.943	2.55702e-08
Marcksl1	8.52583e-13	-1.15549	0.331	0.47	2.64753e-08
Tcf7l2	8.77544e-13	-0.527628	0.224	0.398	2.72504e-08
Rnase4	9.10363e-13	-0.643406	0.414	0.542	2.82695e-08
Bach1	9.4252e-13	-0.492564	0.601	0.657	2.92681e-08
Ppp1r18	9.49593e-13	-0.432478	0.772	0.768	2.94877e-08
Mcub	9.54433e-13	-0.426586	0.471	0.6	2.9638e-08
Cd38	9.61892e-13	-0.71426	0.418	0.547	2.98696e-08
Ptges3	9.94079e-13	0.292199	0.844	0.608	3.08691e-08
Ms4a4a	9.96404e-13	-0.376999	0.103	0.291	3.09413e-08
Cd33	1.01267e-12	-0.605965	0.574	0.662	3.14464e-08
Hist1h1c	1.11888e-12	0.285159	0.798	0.521	3.47445e-08
Arl6ip1	1.22569e-12	0.545444	0.928	0.737	3.80614e-08
Dgkz	1.35781e-12	-0.513193	0.357	0.488	4.21641e-08
Psmc5	1.38723e-12	0.253148	0.856	0.62	4.30776e-08
Igf2r	1.43465e-12	-0.372146	0.049	0.227	4.45503e-08
Pilrb2	1.60128e-12	-0.380016	0.068	0.247	4.97244e-08
Raly	1.6213e-12	0.279993	0.913	0.74	5.03462e-08
Birc3	1.65371e-12	-0.520125	0.38	0.511	5.13525e-08
Fbxl5	1.69585e-12	-0.631671	0.654	0.687	5.26611e-08
Clta	1.73425e-12	-0.265411	0.989	0.953	5.38538e-08
Gmfg	1.7692e-12	0.25696	0.962	0.905	5.49389e-08
Bcl2a1d	1.79412e-12	-0.580234	0.103	0.283	5.57129e-08
Cd300lb	1.90368e-12	-0.340702	0.072	0.258	5.91149e-08
Sgpl1	1.96354e-12	-0.443471	0.327	0.472	6.09738e-08
Npc1	2.05569e-12	-0.452046	0.251	0.415	6.38353e-08
Tmem37	2.07042e-12	-0.499916	0.042	0.221	6.42928e-08
Soat1	2.22954e-12	-0.467193	0.631	0.682	6.92339e-08
Cbr3	2.2305e-12	-0.344211	0.095	0.282	6.92636e-08
Ankrd44	2.24847e-12	-0.563725	0.399	0.517	6.98218e-08
Ap1s2	2.33503e-12	-0.625578	0.563	0.619	7.25098e-08
Arpc5	2.53027e-12	-0.328797	0.966	0.921	7.85726e-08
Bcas2	2.70608e-12	0.254863	0.867	0.621	8.40318e-08
Rnf130	2.92914e-12	-0.374479	0.886	0.812	9.09586e-08
Ccr5	2.9931e-12	-0.530269	0.221	0.406	9.29447e-08
Spcs1	3.40813e-12	0.270544	0.958	0.825	1.05833e-07
Rtn4	3.41583e-12	-0.484166	0.76	0.717	1.06072e-07
Bcl10	3.46897e-12	-0.419886	0.722	0.724	1.07722e-07
Sfpq	3.54248e-12	0.296222	0.943	0.812	1.10004e-07
Agpat4	3.58155e-12	-0.380486	0.148	0.334	1.11218e-07
Gab1	4.63108e-12	-0.414328	0.129	0.303	1.43809e-07
Spcs2	4.66441e-12	0.268426	0.943	0.801	1.44844e-07
Rbms1	5.3738e-12	-0.422052	0.909	0.896	1.66873e-07
Tgfb1	5.67648e-12	-0.592774	0.894	0.804	1.76272e-07
5031439G07Rik	5.9136e-12	-0.435674	0.502	0.603	1.83635e-07
Hnrnpu	5.9992e-12	0.309226	0.958	0.803	1.86293e-07
Scarb2	6.87612e-12	-0.462296	0.673	0.685	2.13524e-07
Gatm	7.20068e-12	-0.613724	0.312	0.476	2.23603e-07
Hgsnat	7.56677e-12	-0.445749	0.304	0.444	2.34971e-07
Fgd4	7.65167e-12	-0.550528	0.411	0.531	2.37607e-07
Neu1	8.02156e-12	-0.41734	0.49	0.582	2.49094e-07
Leprot	8.11963e-12	-0.452795	0.73	0.738	2.52139e-07
Myadm	8.44517e-12	-0.501819	0.297	0.462	2.62248e-07
Jak1	8.50555e-12	-0.420713	0.795	0.775	2.64123e-07
Tnfrsf1a	9.80018e-12	-0.409069	0.768	0.77	3.04325e-07
Cdk14	9.8165e-12	-0.304732	0.053	0.222	3.04832e-07
Ralb	1.02329e-11	-0.430522	0.506	0.594	3.17761e-07
Gpr141	1.06926e-11	-0.613512	0.51	0.611	3.32039e-07
Bag1	1.08049e-11	0.260661	0.943	0.794	3.35526e-07
Gm21188	1.09693e-11	-0.529573	0.487	0.572	3.40631e-07
Cfh	1.15602e-11	-0.655862	0.354	0.504	3.58979e-07
Sppl2a	1.33785e-11	-0.472343	0.646	0.661	4.15441e-07
Dnase1l1	1.34441e-11	-0.406085	0.232	0.394	4.1748e-07
Serinc1	1.41704e-11	-0.437939	0.563	0.623	4.40034e-07
S100a10	1.4804e-11	0.500808	0.886	0.832	4.59707e-07
Hfe	1.59152e-11	-0.440077	0.125	0.291	4.94214e-07
Ppp1r15a	1.63365e-11	-0.433596	0.167	0.351	5.07298e-07
Ube2m	1.67093e-11	0.349912	0.886	0.681	5.18874e-07
Tpr	1.67128e-11	0.295361	0.954	0.862	5.18981e-07
Nfkbie	1.80339e-11	-0.377655	0.099	0.268	5.60006e-07
Gm36161	1.91665e-11	-0.277596	0.057	0.222	5.95176e-07
Rgs1	2.07099e-11	-1.07965	0.167	0.351	6.43105e-07
Mtch1	2.08552e-11	0.268338	0.852	0.617	6.47617e-07
Vdac3	2.32593e-11	0.2585	0.909	0.757	7.22271e-07
Ldha	2.32754e-11	0.283121	0.977	0.893	7.2277e-07
Zdhhc9	2.41245e-11	-0.341763	0.133	0.297	7.49139e-07
Rab20	2.6286e-11	-0.469901	0.221	0.377	8.16259e-07
Lpxn	2.64966e-11	-0.375912	0.167	0.332	8.228e-07
Nadk	2.8605e-11	-0.609892	0.521	0.579	8.8827e-07
Atox1	3.09205e-11	-0.390024	0.966	0.944	9.60173e-07
Il6ra	3.14994e-11	-0.465214	0.639	0.687	9.78152e-07
Slc37a2	3.69348e-11	-0.323746	0.084	0.252	1.14694e-06
Adrb2	3.70956e-11	-0.614042	0.342	0.489	1.15193e-06
Plk3	3.7979e-11	-0.474745	0.205	0.367	1.17936e-06
Pld3	3.92682e-11	-0.350002	0.061	0.221	1.2194e-06
Atp13a2	4.09615e-11	-0.480049	0.536	0.611	1.27198e-06
Cd244	4.17441e-11	-0.458292	0.141	0.309	1.29628e-06
Crybg1	4.67122e-11	-0.31332	0.095	0.261	1.45055e-06
Anxa4	4.81802e-11	-0.45366	0.255	0.4	1.49614e-06
F10	4.87619e-11	-0.733283	0.749	0.752	1.5142e-06
Nupr1	5.38948e-11	-0.566992	0.376	0.497	1.6736e-06
Tgfbr2	5.52844e-11	-0.366328	0.186	0.355	1.71675e-06
Ubl3	5.54455e-11	-0.3664	0.707	0.718	1.72175e-06
Eif4g3	5.77843e-11	-0.414184	0.745	0.726	1.79438e-06
Sh3bgrl3	5.95503e-11	0.282657	0.973	0.926	1.84922e-06
Spag9	6.29077e-11	-0.493425	0.631	0.635	1.95347e-06
Sla	6.39843e-11	-0.49871	0.62	0.645	1.98691e-06
Nfe2l2	6.40918e-11	-0.526784	0.757	0.72	1.99024e-06
Uqcc2	6.8181e-11	0.251833	0.81	0.574	2.11722e-06
Ptp4a1	6.96445e-11	-0.419867	0.646	0.688	2.16267e-06
Ell2	7.37244e-11	-0.37404	0.114	0.274	2.28936e-06
Cytip	7.39434e-11	-0.593002	0.791	0.78	2.29616e-06
Cst3	7.62308e-11	-0.377947	0.989	0.981	2.36719e-06
Zcchc6	8.05103e-11	-0.446449	0.662	0.71	2.50009e-06
Aldoa	8.25949e-11	-0.50965	0.935	0.916	2.56482e-06
Fam20c	9.30263e-11	-0.542978	0.103	0.267	2.88875e-06
Chd7	9.74569e-11	-0.566163	0.605	0.632	3.02633e-06
Ddx58	1.04986e-10	-0.338411	0.084	0.243	3.26012e-06
Zfp710	1.06368e-10	-0.469315	0.357	0.465	3.30305e-06
Slc3a2	1.11682e-10	-0.531313	0.798	0.736	3.46807e-06
Tcp11l2	1.13741e-10	-0.296041	0.103	0.273	3.53199e-06
Cd300ld	1.2054e-10	-0.345678	0.057	0.211	3.74313e-06
Tcf25	1.29178e-10	-0.383896	0.802	0.778	4.01135e-06
Vcan	1.31787e-10	-0.862455	0.487	0.622	4.09237e-06
Ccl9	1.32349e-10	-0.641393	0.578	0.659	4.10985e-06
Mapkapk2	1.44406e-10	-0.542159	0.821	0.755	4.48422e-06
Wdfy3	1.47618e-10	-0.384562	0.217	0.372	4.58397e-06
Gnpda1	1.58005e-10	-0.36628	0.228	0.382	4.90652e-06
Xylt1	1.75676e-10	-0.355237	0.133	0.293	5.45527e-06
Pik3r5	1.83662e-10	-0.410796	0.297	0.423	5.70325e-06
Slfn4	2.00394e-10	-0.57519	0.163	0.323	6.22285e-06
Gsto1	2.00833e-10	0.280851	0.753	0.534	6.23647e-06
Mpc2	2.28996e-10	0.26061	0.909	0.773	7.11101e-06
Tfe3	2.38256e-10	-0.429875	0.346	0.463	7.39856e-06
Relb	2.48628e-10	-0.312064	0.152	0.308	7.72063e-06
Csf2rb2	2.49115e-10	-0.392367	0.255	0.399	7.73576e-06
Tnfrsf21	2.59667e-10	-0.352418	0.194	0.35	8.06344e-06
Dok3	2.66951e-10	-0.374052	0.616	0.683	8.28963e-06
Stk10	2.76785e-10	-0.599876	0.414	0.494	8.595e-06
Gm6377	2.97257e-10	-0.380424	0.11	0.27	9.23071e-06
Nisch	3.05437e-10	-0.47438	0.646	0.647	9.48472e-06
Agpat3	3.08891e-10	-0.285546	0.095	0.257	9.59198e-06
Eif1b	3.0915e-10	0.250715	0.89	0.696	9.60003e-06
Ifnar2	3.22402e-10	-0.38445	0.817	0.774	1.00116e-05
Id2	3.46104e-10	-0.543329	0.764	0.807	1.07476e-05
Atp6v0e	3.75085e-10	-0.256332	0.973	0.928	1.16475e-05
Eps8	4.05671e-10	-0.457975	0.308	0.455	1.25973e-05
Ywhah	4.30898e-10	0.264943	0.924	0.708	1.33807e-05
Snx5	4.34264e-10	-0.565129	0.764	0.698	1.34852e-05
Cmtm7	4.35012e-10	0.381078	0.958	0.85	1.35084e-05
Pfkfb4	4.86351e-10	-0.288275	0.103	0.258	1.51027e-05
Fosl2	5.38337e-10	-0.479438	0.46	0.56	1.6717e-05
Ptpre	5.41213e-10	-0.51899	0.715	0.682	1.68063e-05
Snx20	5.47553e-10	-0.388836	0.696	0.711	1.70032e-05
Bhlhe40	5.56583e-10	-0.425909	0.114	0.272	1.72836e-05
Evl	6.06612e-10	-0.462229	0.46	0.525	1.88371e-05
Eif4a2	6.16262e-10	-0.460112	0.43	0.52	1.91368e-05
Ncoa1	6.34653e-10	-0.524629	0.399	0.486	1.97079e-05
Nptn	6.66565e-10	-0.504868	0.536	0.582	2.06988e-05
Mycbp2	7.07374e-10	-0.498758	0.745	0.725	2.19661e-05
Selenow	7.20087e-10	-0.482751	0.795	0.766	2.23609e-05
Arpc4	7.27283e-10	-0.361549	0.878	0.82	2.25843e-05
Tcirg1	7.69171e-10	-0.452269	0.506	0.583	2.38851e-05
S100a6	8.13369e-10	-0.452695	0.882	0.962	2.52576e-05
Parp14	8.15225e-10	-0.543624	0.392	0.493	2.53152e-05
Ifi204	8.21297e-10	-0.565315	0.532	0.594	2.55037e-05
Tln1	8.42316e-10	-0.472449	0.905	0.838	2.61564e-05
Ly96	8.65138e-10	-0.380106	0.308	0.424	2.68651e-05
Skap2	8.67495e-10	-0.339979	0.878	0.841	2.69383e-05
Sbno2	8.74242e-10	-0.480156	0.669	0.7	2.71478e-05
Pfkl	8.88989e-10	-0.538429	0.274	0.398	2.76058e-05
Hdac5	8.99013e-10	-0.324471	0.156	0.309	2.7917e-05
Timp2	9.01583e-10	-0.327556	0.095	0.249	2.79968e-05
Cd24a	9.03324e-10	0.346728	0.331	0.174	2.80509e-05
Prr13	9.08462e-10	-0.542454	0.817	0.776	2.82105e-05
Sorl1	9.72253e-10	-0.469185	0.532	0.602	3.01914e-05
Ace	9.83914e-10	-0.506375	0.004	0.131	3.05535e-05
Prex1	9.86406e-10	-0.411143	0.35	0.47	3.06309e-05
Bcl2a1a	1.01333e-09	-0.51319	0.08	0.227	3.14669e-05
Slc7a11	1.04759e-09	-0.70512	0.228	0.37	3.25307e-05
Bnip3l	1.09251e-09	-0.372275	0.871	0.852	3.39256e-05
Rrbp1	1.10917e-09	-0.375396	0.939	0.922	3.44429e-05
Ptk2b	1.13704e-09	-0.362761	0.205	0.356	3.53085e-05
Arl8a	1.1676e-09	-0.427952	0.502	0.548	3.62574e-05
Rassf2	1.1977e-09	-0.426185	0.388	0.503	3.71922e-05
Abr	1.27949e-09	-0.456975	0.426	0.504	3.9732e-05
Ptp4a2	1.28896e-09	-0.397653	0.897	0.853	4.00261e-05
Csk	1.33403e-09	-0.359519	0.548	0.603	4.14255e-05
Osbpl9	1.42171e-09	-0.430993	0.616	0.644	4.41483e-05
Rabac1	1.43217e-09	-0.390502	0.901	0.839	4.44732e-05
Rap1a	1.49887e-09	-0.38762	0.966	0.884	4.65443e-05
Nfkb1	1.51118e-09	-0.47366	0.703	0.669	4.69265e-05
Man2a1	1.52027e-09	-0.466587	0.673	0.689	4.72089e-05
Itm2c	1.59238e-09	-0.46425	0.578	0.614	4.94483e-05
St3gal5	1.6139e-09	-0.365575	0.194	0.359	5.01165e-05
Rasgrp4	1.64635e-09	-0.3026	0.141	0.298	5.1124e-05
BC005537	1.87049e-09	-0.412911	0.791	0.76	5.80844e-05
Anxa1	2.09731e-09	0.442852	0.913	0.781	6.51276e-05
1600010M07Rik	2.15845e-09	-0.285228	0.122	0.275	6.70263e-05
Mospd2	2.1718e-09	-0.324489	0.19	0.337	6.74409e-05
Cdkn1b	2.3177e-09	-0.431847	0.487	0.556	7.19716e-05
Akt1	2.39289e-09	-0.377409	0.783	0.744	7.43065e-05
Pold4	2.51455e-09	-0.407076	0.741	0.741	7.80844e-05
Il2rg	2.59353e-09	-0.35343	0.118	0.264	8.05368e-05
Ppm1h	2.70555e-09	-0.334808	0.183	0.317	8.40154e-05
Pkn1	2.74661e-09	-0.390466	0.616	0.644	8.52905e-05
Gsdmd	2.96225e-09	-0.368006	0.403	0.496	9.19869e-05
Ccnd3	2.99772e-09	0.261502	0.924	0.743	9.30881e-05
Rhob	3.12297e-09	-0.658668	0.407	0.508	9.69776e-05
Myo1c	3.52655e-09	-0.343097	0.213	0.351	0.00010951
Arid5b	3.59048e-09	-0.582075	0.49	0.537	0.000111495
Klf3	3.59715e-09	-0.447602	0.65	0.716	0.000111702
Fam32a	3.79102e-09	-0.395071	0.859	0.78	0.000117723
Mdfic	3.81637e-09	-0.38841	0.236	0.372	0.00011851
Gpcpd1	3.82541e-09	-0.529393	0.62	0.635	0.00011879
Fmnl2	3.86404e-09	-0.3626	0.057	0.195	0.00011999
Bin2	4.61273e-09	-0.452689	0.734	0.703	0.000143239
Rab10	4.76404e-09	-0.390933	0.669	0.656	0.000147938
Gpr84	4.79254e-09	-0.391831	0.065	0.205	0.000148823
Blvrb	4.90074e-09	-0.376287	0.308	0.435	0.000152183
Ehbp1l1	5.05955e-09	-0.361619	0.422	0.516	0.000157114
Il1rn	5.21899e-09	-0.378694	0.034	0.167	0.000162065
Qsox1	5.28665e-09	-0.395639	0.27	0.391	0.000164166
Myo9b	5.40201e-09	-0.386127	0.395	0.47	0.000167749
Sqstm1	5.5602e-09	-0.454316	0.517	0.581	0.000172661
Rab5c	6.15673e-09	-0.333281	0.882	0.788	0.000191185
Gbp9	6.2054e-09	-0.293033	0.053	0.186	0.000192696
Lpar6	6.25536e-09	-0.43801	0.228	0.349	0.000194248
Cox7a2l	6.91381e-09	-0.313468	0.939	0.911	0.000214694
Vwa5a	6.98064e-09	-0.347577	0.205	0.337	0.00021677
Slc2a1	7.72936e-09	-0.564716	0.331	0.428	0.00024002
mt-Cytb	7.88624e-09	0.250665	0.992	0.986	0.000244891
6430548M08Rik	9.60299e-09	-0.367637	0.217	0.362	0.000298202
Antxr2	9.91563e-09	-0.390479	0.148	0.289	0.00030791
Tlr7	1.01272e-08	-0.37287	0.217	0.349	0.00031448
Dock5	1.05204e-08	-0.28334	0.091	0.23	0.00032669
Cept1	1.07139e-08	-0.362156	0.323	0.426	0.000332697
Rnh1	1.12501e-08	-0.449894	0.924	0.911	0.000349349
Pla2g15	1.18463e-08	-0.298174	0.099	0.233	0.000367863
Prdx2	1.23974e-08	0.2789	0.81	0.588	0.000384975
Lnpep	1.25419e-08	-0.398856	0.612	0.645	0.000389462
Gpr65	1.46428e-08	-0.513071	0.437	0.511	0.000454703
Orai1	1.51906e-08	-0.380682	0.783	0.74	0.000471714
Hpcal1	1.52164e-08	-0.362769	0.692	0.696	0.000472513
Irak2	1.5708e-08	-0.306676	0.144	0.275	0.000487779
Pfdn5	1.66784e-08	-0.262422	0.981	0.947	0.000517914
Jpt1	1.7118e-08	0.30746	0.913	0.742	0.000531566
Icam1	1.83093e-08	-0.445928	0.243	0.38	0.000568559
Hacd4	1.88096e-08	-0.439507	0.517	0.587	0.000584096
Dpep2	2.07782e-08	-0.753572	0.388	0.473	0.000645224
Pygl	2.10906e-08	-0.425975	0.624	0.663	0.000654926
Pip4k2a	2.15599e-08	-0.423048	0.471	0.532	0.0006695
Slc35f6	2.24076e-08	-0.310668	0.255	0.38	0.000695823
Rara	2.50192e-08	-0.439647	0.517	0.574	0.00077692
Tpp1	2.5514e-08	-0.390729	0.392	0.473	0.000792286
Fermt3	2.57457e-08	-0.32803	0.859	0.774	0.000799482
Filip1l	2.68714e-08	-0.468615	0.483	0.542	0.000834436
Rasa4	2.73613e-08	-0.393974	0.198	0.329	0.000849651
Ftl1-ps1	2.74401e-08	-0.368082	0.369	0.448	0.000852097
Fam129a	2.86492e-08	-0.44097	0.369	0.473	0.000889645
St3gal1	2.89378e-08	-0.341517	0.217	0.352	0.000898606
Ttc39b	2.93377e-08	-0.305443	0.076	0.207	0.000911025
Epsti1	2.98362e-08	-0.365019	0.247	0.379	0.000926504
Pgd	3.00015e-08	-0.373855	0.787	0.749	0.000931636
Rab11a	3.01428e-08	-0.32941	0.669	0.655	0.000936026
Mefv	3.06408e-08	-0.382559	0.243	0.371	0.000951489
Itpkb	3.1114e-08	-0.39412	0.243	0.362	0.000966185
Stat6	3.12274e-08	-0.359527	0.411	0.485	0.000969704
Hebp1	3.18872e-08	-0.417037	0.627	0.67	0.000990192
Bnip3	3.26858e-08	-0.483216	0.141	0.268	0.00101499
Mitf	3.37766e-08	-0.271625	0.099	0.227	0.00104887
Klf13	3.40472e-08	-0.374483	0.958	0.924	0.00105727
Rab8b	3.47763e-08	-0.385542	0.589	0.604	0.00107991
Fcho2	3.48944e-08	-0.420401	0.563	0.595	0.00108358
Tppp3	3.50003e-08	-0.420211	0.065	0.192	0.00108686
Nedd9	3.5369e-08	-0.360536	0.262	0.379	0.00109831
Rassf4	3.55934e-08	-0.386233	0.749	0.787	0.00110528
Card19	3.58235e-08	-0.441434	0.863	0.808	0.00111243
Creg1	3.82586e-08	-0.426648	0.795	0.739	0.00118804
2023-03-01	4.06771e-08	-0.427479	0.517	0.594	0.00126315
Ppp1r14b	4.10444e-08	0.258202	0.837	0.64	0.00127455
Tarm1	4.14613e-08	-0.369906	0.19	0.327	0.0012875
Mbnl2	4.19536e-08	-0.396901	0.574	0.589	0.00130278
Epb41l2	4.29875e-08	-0.443233	0.384	0.461	0.00133489
Rtf2	4.50626e-08	-0.325085	0.772	0.726	0.00139933
Bmp2k	4.5547e-08	-0.359435	0.426	0.488	0.00141437
Tnfsf12	4.68672e-08	-0.286733	0.114	0.246	0.00145537
Map7d1	4.70364e-08	-0.375686	0.525	0.557	0.00146062
Ckb	4.79438e-08	-0.382321	0.103	0.236	0.0014888
Atp2c1	5.03828e-08	-0.405755	0.464	0.513	0.00156454
Rnase6	5.16557e-08	-0.424108	0.274	0.402	0.00160406
Notch2	5.17745e-08	-0.42559	0.316	0.42	0.00160775
Dram2	5.18087e-08	-0.405657	0.601	0.61	0.00160881
Aldh3b1	5.27716e-08	-0.332202	0.354	0.467	0.00163872
Aplp2	5.44715e-08	-0.337039	0.517	0.572	0.0016915
Snx24	5.93246e-08	-0.31814	0.175	0.297	0.00184221
Aprt	6.06971e-08	-0.311435	0.943	0.914	0.00188483
Ahnak	6.14079e-08	-0.514514	0.764	0.797	0.0019069
Rnpep	6.27325e-08	-0.411976	0.677	0.643	0.00194803
Dock2	7.88467e-08	-0.474964	0.551	0.551	0.00244843
Slc16a10	8.149e-08	-0.324538	0.266	0.385	0.00253051
Qk	8.17141e-08	-0.344255	0.859	0.782	0.00253747
Ccdc88b	8.26232e-08	-0.286323	0.129	0.255	0.0025657
Itgav	9.07067e-08	-0.345254	0.175	0.305	0.00281672
Arrb2	9.271e-08	-0.397885	0.567	0.591	0.00287892
Nrros	9.27474e-08	-0.429879	0.73	0.687	0.00288009
Smim3	9.38076e-08	-0.342248	0.24	0.359	0.00291301
Stat3	9.4583e-08	-0.385802	0.719	0.762	0.00293709
Mknk1	9.69961e-08	-0.281129	0.186	0.311	0.00301202
Il18	9.83063e-08	-0.276316	0.137	0.269	0.00305271
Gabarapl2	9.93224e-08	-0.336559	0.806	0.742	0.00308426
Actr2	1.00288e-07	-0.325796	0.882	0.805	0.00311424
Ms4a7	1.07164e-07	-0.340982	0.049	0.168	0.00332776
Cd80	1.08521e-07	-0.256234	0.08	0.206	0.0033699
Ncoa3	1.10453e-07	-0.380991	0.354	0.442	0.0034299
Fn1	1.11193e-07	-0.520593	0.665	0.805	0.00345286
Hip1	1.11291e-07	-0.367387	0.243	0.368	0.00345591
Stx3	1.12567e-07	-0.340711	0.319	0.433	0.00349554
Rab32	1.16702e-07	-0.323749	0.51	0.557	0.00362396
BC100530	1.18468e-07	0.257387	0.593	0.323	0.00367877
Vav1	1.22487e-07	-0.378846	0.498	0.542	0.00380358
Zfand3	1.24512e-07	-0.377271	0.513	0.53	0.00386648
Daglb	1.2618e-07	-0.288834	0.183	0.302	0.00391827
Igfbp6	1.31008e-07	-0.330879	0.163	0.294	0.0040682
Wdr26	1.39476e-07	-0.343978	0.856	0.814	0.00433115
Sema4a	1.44493e-07	-0.355389	0.304	0.407	0.00448693
Lrrfip1	1.44975e-07	-0.386151	0.844	0.791	0.00450192
Neat1	1.51626e-07	-0.561702	0.859	0.838	0.00470845
Ugp2	1.53939e-07	-0.398541	0.605	0.598	0.00478026
Ythdf3	1.56041e-07	-0.358131	0.369	0.461	0.00484554
B4galt5	1.56682e-07	-0.36333	0.255	0.366	0.00486543
Gm9733	1.58901e-07	-0.305458	0.183	0.309	0.00493435
2510009E07Rik	1.61407e-07	-0.27069	0.08	0.202	0.00501218
Cysltr1	1.67804e-07	-0.38993	0.327	0.426	0.0052108
Epn1	1.68031e-07	-0.327648	0.753	0.711	0.00521786
Renbp	1.71081e-07	-0.345613	0.224	0.333	0.00531259
Adam15	1.86656e-07	-0.336779	0.289	0.404	0.00579622
Tmem14c	1.889e-07	0.279782	0.981	0.888	0.0058659
Dmxl2	2.04835e-07	-0.362196	0.232	0.34	0.00636074
Plod3	2.09136e-07	-0.376688	0.361	0.454	0.0064943
Ddhd1	2.12418e-07	-0.42806	0.38	0.469	0.00659621
Rnf213	2.12833e-07	-0.392109	0.27	0.373	0.00660911
Sh3bp2	2.19407e-07	-0.261582	0.183	0.313	0.00681326
Gnaq	2.24967e-07	-0.378047	0.395	0.456	0.00698591
Rasa3	2.25352e-07	-0.389994	0.426	0.49	0.00699787
AY036118	2.34292e-07	-0.933609	0.323	0.451	0.00727548
Capza1	2.46543e-07	-0.312185	0.84	0.764	0.00765589
Mpp1	2.48702e-07	-0.339075	0.639	0.627	0.00772293
Arhgap17	2.50466e-07	-0.414833	0.51	0.534	0.00777774
Nlrp3	2.691e-07	-0.385986	0.319	0.418	0.00835636
Dnm2	2.7197e-07	-0.340292	0.65	0.643	0.00844549
Kmt2c	2.80416e-07	-0.36608	0.414	0.467	0.00870777
Fam174a	3.02174e-07	-0.354094	0.802	0.738	0.00938341
Nfkb2	3.04083e-07	-0.325375	0.221	0.335	0.0094427
Elk3	3.13539e-07	-0.302596	0.24	0.352	0.00973634
Cbl	3.16369e-07	-0.386787	0.677	0.676	0.00982422
Tab2	3.20725e-07	-0.378034	0.692	0.687	0.00995948
Bax	3.22365e-07	-0.357879	0.84	0.784	0.0100104
Fmn1	3.26857e-07	-0.255445	0.11	0.232	0.0101499
Pacsin2	3.48177e-07	-0.323335	0.445	0.497	0.0108119
Egr1	3.5034e-07	-0.79873	0.293	0.399	0.0108791
F630028O10Rik	3.62945e-07	0.467086	0.578	0.416	0.0112705
Coro1c	3.82777e-07	-0.336773	0.483	0.522	0.0118864
Iscu	4.06282e-07	-0.350768	0.875	0.814	0.0126163
Abi1	4.29887e-07	-0.35377	0.612	0.614	0.0133493
Stx4a	4.64906e-07	-0.317597	0.331	0.417	0.0144367
Dgat2	4.7467e-07	-0.389519	0.232	0.342	0.0147399
Myh9	4.87306e-07	-0.359311	0.753	0.743	0.0151323
Gng2	4.92126e-07	-0.339912	0.559	0.585	0.015282
Glrx	4.93118e-07	-0.442852	0.837	0.813	0.0153128
Tbc1d14	4.99972e-07	-0.308002	0.266	0.373	0.0155256
Slc39a1	5.42581e-07	-0.329693	0.331	0.42	0.0168488
Pnpla7	5.51872e-07	-0.362514	0.198	0.305	0.0171373
Pde8a	5.56208e-07	-0.253644	0.091	0.204	0.0172719
Sp100	5.61444e-07	-0.402912	0.681	0.667	0.0174345
Isg15	5.74241e-07	-0.637689	0.278	0.384	0.0178319
Pitpnm1	6.11883e-07	-0.335106	0.213	0.315	0.0190008
Jmjd1c	6.72943e-07	-0.428203	0.612	0.601	0.0208969
Alcam	7.01744e-07	-0.352643	0.228	0.338	0.0217913
Slc12a6	7.38054e-07	-0.353323	0.392	0.46	0.0229188
Cux1	7.59206e-07	-0.380986	0.54	0.567	0.0235756
C130050O18Rik	7.79272e-07	-0.34954	0.262	0.365	0.0241987
Ikbke	7.94528e-07	-0.298978	0.163	0.275	0.0246725
Map4k4	8.1432e-07	-0.454263	0.734	0.723	0.0252871
Tpm4	8.3152e-07	-0.496881	0.612	0.601	0.0258212
Crtc3	8.52412e-07	-0.584087	0.631	0.613	0.0264699
Cd274	8.60757e-07	-0.391116	0.125	0.236	0.0267291
Krt80	9.86624e-07	-0.261779	0.106	0.227	0.0306376
Pik3c2a	1.00072e-06	-0.285319	0.232	0.34	0.0310753
Mkrn1	1.0117e-06	-0.566831	0.89	0.864	0.0314162
Cyp4f16	1.01349e-06	-0.31593	0.202	0.31	0.031472
Ifih1	1.04584e-06	-0.400299	0.262	0.368	0.0324764
Arl11	1.08809e-06	-0.346928	0.35	0.425	0.0337884
Tbxas1	1.09461e-06	-0.277817	0.076	0.183	0.0339908
Zfyve9	1.10314e-06	-0.36501	0.308	0.391	0.0342559
Igsf8	1.12685e-06	-0.415758	0.426	0.484	0.0349922
Wipf1	1.13446e-06	-0.343585	0.49	0.54	0.0352284
Adam9	1.19114e-06	-0.306403	0.247	0.345	0.0369885
Ssbp4	1.19745e-06	-0.320911	0.757	0.692	0.0371843
Cln3	1.21911e-06	-0.346474	0.354	0.43	0.0378569
C1qc	1.28287e-06	-1.08597	0.053	0.16	0.039837
Uvrag	1.29028e-06	-0.367558	0.49	0.519	0.040067
Foxn3	1.39421e-06	-0.377187	0.529	0.554	0.0432944
Arhgap4	1.44527e-06	-0.279718	0.209	0.312	0.0448798
Nfat5	1.45587e-06	-0.34798	0.236	0.334	0.0452092
Sfxn5	1.57881e-06	-0.265905	0.133	0.246	0.0490268
Slfn2	1.59334e-06	-0.328288	0.909	0.928	0.0494779
Gda	1.59478e-06	-0.409755	0.776	0.802	0.0495226
Tmsb4x	1.65172e-06	-0.386127	0.996	0.997	0.0512908
Trem2	1.71251e-06	-0.877691	0.369	0.433	0.0531786
Mrpl14	1.71389e-06	-0.299102	0.738	0.684	0.0532216
Kpna4	1.71624e-06	-0.41641	0.673	0.632	0.0532944
Vamp4	1.73943e-06	-0.334115	0.612	0.607	0.0540144
Plekhm3	1.78574e-06	-0.309306	0.259	0.363	0.0554526
Fosb	2.05397e-06	-0.690397	0.24	0.34	0.0637819
Tmbim1	2.09199e-06	-0.256254	0.125	0.23	0.0649625
Naip2	2.21198e-06	-0.318966	0.376	0.44	0.0686885
Pxk	2.23676e-06	-0.363905	0.437	0.497	0.0694582
Trim30a	2.27145e-06	-0.40563	0.506	0.538	0.0705353
Ash1l	2.45786e-06	-0.388088	0.582	0.594	0.0763239
Ngp	2.52862e-06	0.607109	0.475	0.281	0.0785213
Serinc3	2.56636e-06	-0.325693	0.806	0.771	0.079693
Cib1	2.60626e-06	-0.325958	0.616	0.605	0.0809322
Tspan13	2.6127e-06	-0.282195	0.297	0.409	0.0811323
Ric1	2.69325e-06	-0.295014	0.171	0.277	0.0836336
Stard9	2.79947e-06	-0.265935	0.179	0.29	0.0869319
Klhl2	2.91942e-06	-0.332789	0.274	0.365	0.0906567
Glud1	2.97396e-06	-0.286898	0.894	0.832	0.0923503
Nt5dc2	3.04353e-06	-0.483336	0.281	0.361	0.0945109
Itsn2	3.09979e-06	-0.362202	0.494	0.528	0.0962578
Apobr	3.20465e-06	-0.355169	0.384	0.45	0.099514
Eva1b	3.38892e-06	-0.309567	0.103	0.209	0.105236
Arhgap30	3.68861e-06	-0.288813	0.852	0.841	0.114542
Grk3	3.73353e-06	-0.532444	0.266	0.344	0.115937
Atp1a3	3.92496e-06	-0.273881	0.186	0.291	0.121882
Ncf1	3.95074e-06	-0.480358	0.65	0.609	0.122682
Tnfaip2	4.00622e-06	-0.466728	0.597	0.594	0.124405
Itpr2	4.01378e-06	-0.289946	0.213	0.313	0.12464
Capg	4.24494e-06	-0.396423	0.81	0.781	0.131818
9930111J21Rik2	4.33814e-06	-0.373128	0.407	0.476	0.134712
Fhod1	4.4043e-06	-0.252286	0.148	0.247	0.136767
Rb1cc1	4.44609e-06	-0.447028	0.612	0.604	0.138064
Ifi202b	4.62949e-06	-0.422436	0.593	0.589	0.143759
Scamp2	4.6303e-06	-0.358466	0.715	0.657	0.143785
Arhgef10l	4.70276e-06	-0.307151	0.228	0.326	0.146035
Dok2	4.77508e-06	-0.440082	0.266	0.353	0.14828
Dnase2a	4.80198e-06	-0.342024	0.376	0.426	0.149116
Stk40	4.88162e-06	-0.339934	0.304	0.383	0.151589
Slfn8	5.09919e-06	-0.371138	0.316	0.4	0.158345
Hsd17b11	5.16992e-06	-0.29921	0.399	0.449	0.160542
Trim8	5.47837e-06	-0.319822	0.365	0.413	0.17012
Atp6v1a	5.90195e-06	-0.304668	0.586	0.62	0.183273
Cop1	5.9542e-06	-0.367902	0.479	0.499	0.184896
Ppp1r12a	6.19661e-06	-0.357123	0.734	0.677	0.192423
Nsd3	6.2612e-06	-0.318205	0.681	0.65	0.194429
Dse	6.5957e-06	-0.254366	0.19	0.294	0.204816
Ppp1r9b	6.82593e-06	-0.30649	0.357	0.425	0.211965
Stard3	7.22281e-06	-0.305421	0.354	0.418	0.22429
Rbpms	7.83267e-06	-0.309883	0.16	0.263	0.243228
Ogt	8.0187e-06	-0.392108	0.567	0.563	0.249005
Wdr1	8.52066e-06	-0.346962	0.73	0.669	0.264592
Hopx	9.27588e-06	-0.41592	0.745	0.77	0.288044
Rab31	9.34068e-06	-0.307391	0.411	0.467	0.290056
Hook3	9.66792e-06	-0.334417	0.513	0.539	0.300218
Tmem219	9.9472e-06	-0.381888	0.726	0.666	0.30889
2810474O19Rik	1.00212e-05	-0.969127	0.844	0.786	0.311189
Pxn	1.01394e-05	-0.316837	0.548	0.562	0.314857
Nr4a2	1.04782e-05	-0.384444	0.095	0.195	0.325379
Pten	1.10773e-05	-0.306964	0.719	0.703	0.343984
Gusb	1.11909e-05	-0.290778	0.635	0.622	0.347512
Calm1	1.15364e-05	-0.331493	0.981	0.944	0.358239
Phf21a	1.26452e-05	-0.329047	0.289	0.36	0.392672
Spon1	1.26476e-05	-0.424853	0.141	0.24	0.392745
Per1	1.2895e-05	-0.318868	0.236	0.333	0.400428
Ltb	1.35865e-05	-0.330459	0.395	0.477	0.421901
Casp8	1.38241e-05	-0.327404	0.559	0.557	0.42928
Bcl2l11	1.38503e-05	-0.349629	0.384	0.452	0.430093
Ppfia4	1.62466e-05	-0.259122	0.213	0.312	0.504506
Map3k1	1.62682e-05	-0.335602	0.544	0.563	0.505175
Kdm2a	1.63623e-05	-0.33986	0.551	0.541	0.508098
S100a4	1.66564e-05	-0.393088	0.707	0.756	0.517231
Stat1	1.68866e-05	-0.391633	0.392	0.444	0.52438
Cltc	1.6985e-05	-0.328014	0.741	0.687	0.527434
Il4ra	1.73463e-05	-0.370285	0.373	0.435	0.538653
Aup1	1.85057e-05	-0.305372	0.76	0.688	0.574657
Ski	1.87221e-05	-0.311821	0.312	0.386	0.581379
Pim3	1.97346e-05	-0.33818	0.217	0.301	0.612818
Cfp	2.04062e-05	-0.434476	0.544	0.578	0.633674
Mob1a	2.18224e-05	-0.34373	0.681	0.639	0.677652
Ifi209	2.20664e-05	-0.425424	0.38	0.431	0.685227
Arhgap24	2.28291e-05	-0.318208	0.285	0.357	0.708912
Pmaip1	2.29614e-05	-0.407815	0.224	0.311	0.713021
Asph	2.3054e-05	-0.356066	0.262	0.343	0.715896
Ly6i	2.32246e-05	-0.363133	0.042	0.125	0.721193
Ctnnbip1	2.34751e-05	-0.311432	0.532	0.569	0.728972
Tob2	2.40449e-05	-0.332231	0.338	0.401	0.746667
Tubb6	2.40817e-05	-0.317783	0.331	0.403	0.74781
Acer3	2.41379e-05	-0.320002	0.681	0.65	0.749554
Limd1	2.45882e-05	-0.328168	0.479	0.501	0.763536
Kras	2.55206e-05	-0.424789	0.856	0.722	0.79249
Gpr107	2.61928e-05	-0.287058	0.304	0.368	0.813364
Tmem131	2.61942e-05	-0.254407	0.464	0.487	0.813408
Ccdc88a	2.64234e-05	-0.478225	0.578	0.563	0.820526
Dok1	2.67761e-05	-0.261484	0.274	0.345	0.83148
Siglece	2.72512e-05	-0.289626	0.217	0.307	0.846232
Tor3a	2.751e-05	-0.319	0.224	0.316	0.854267
C1qb	2.87481e-05	-0.941849	0.068	0.159	0.892713
Ptpn22	2.88198e-05	-0.581037	0.471	0.499	0.894942
Rab11fip1	2.92837e-05	-0.258998	0.175	0.262	0.909347
Pik3r6	2.93791e-05	-0.309428	0.266	0.339	0.91231
Celf2	3.00371e-05	-0.303778	0.814	0.771	0.932743
Kif1b	3.00534e-05	-0.291894	0.3	0.38	0.933249
Csnk1e	3.04484e-05	-0.285764	0.38	0.427	0.945514
Dennd4a	3.07708e-05	-0.372885	0.529	0.538	0.955526
Dhrs3	3.09808e-05	-0.377954	0.236	0.309	0.962047
Wsb2	3.18567e-05	-0.28017	0.312	0.379	0.989247
Hagh	3.28523e-05	-0.313667	0.456	0.468	1
Tulp4	3.52105e-05	-0.262764	0.183	0.272	1
Cebpa	3.52999e-05	-0.390436	0.331	0.377	1
Dennd5a	3.68271e-05	-0.318701	0.475	0.487	1
Ptger4	3.86977e-05	-0.254251	0.122	0.215	1
Lrp10	4.00535e-05	-0.311448	0.681	0.628	1
Ccl2	4.02776e-05	-1.21741	0.266	0.354	1
Csde1	4.04062e-05	-0.289405	0.776	0.697	1
Gmip	4.12558e-05	-0.300009	0.422	0.458	1
Ifi44	4.26296e-05	-0.484049	0.236	0.316	1
Igkc	4.54759e-05	2.66627	0.243	0.134	1
Ndfip2	4.55503e-05	-0.251874	0.51	0.521	1
Trim25	4.58902e-05	-0.296989	0.297	0.378	1
Sidt2	4.66145e-05	-0.258495	0.403	0.438	1
Fcgrt	4.66565e-05	-0.512034	0.563	0.548	1
Ptpra	4.74145e-05	-0.257536	0.449	0.467	1
Dusp5	4.81113e-05	-0.271333	0.137	0.24	1
Ceacam1	4.81301e-05	-0.501406	0.331	0.384	1
Rbpj	5.16641e-05	-0.415165	0.551	0.537	1
Braf	5.23595e-05	-0.268448	0.247	0.327	1
Rufy3	5.31339e-05	-0.262288	0.19	0.275	1
Clec2d	5.3146e-05	-0.328317	0.24	0.316	1
Mia2	5.3357e-05	-0.264855	0.852	0.783	1
Nfic	5.37951e-05	-0.38116	0.441	0.451	1
Crlf2	5.40217e-05	-0.307593	0.772	0.732	1
Fnip2	5.4086e-05	-0.349712	0.255	0.319	1
Pip5k1c	5.45974e-05	-0.29474	0.354	0.402	1
Itga5	5.49309e-05	-0.320672	0.27	0.334	1
Rassf3	5.56269e-05	-0.345183	0.479	0.495	1
Ehd4	5.70975e-05	-0.458105	0.62	0.569	1
Xpr1	5.83184e-05	-0.315447	0.399	0.445	1
Samd9l	5.96481e-05	-0.386067	0.369	0.421	1
Cpd	6.29468e-05	-0.327492	0.236	0.312	1
Sik3	6.58028e-05	-0.254009	0.228	0.307	1
Spen	6.68191e-05	-0.318585	0.494	0.501	1
Vav3	6.70277e-05	-0.340111	0.494	0.498	1
Themis2	6.91353e-05	-0.319666	0.369	0.418	1
Mef2d	6.92726e-05	-0.301458	0.361	0.408	1
Klf2	7.05321e-05	-0.928147	0.791	0.708	1
Fndc3b	7.08856e-05	-0.285038	0.316	0.377	1
Runx3	7.33239e-05	-0.329455	0.357	0.416	1
Ubxn6	7.62862e-05	-0.290511	0.422	0.446	1
Ddx17	7.64483e-05	-0.342097	0.529	0.526	1
Nsf	8.67975e-05	-0.347509	0.551	0.545	1
Mindy2	8.81686e-05	-0.310222	0.46	0.477	1
Znfx1	9.00704e-05	-0.294734	0.183	0.264	1
C1qa	0.000101866	-0.935318	0.076	0.159	1
Tspan14	0.000111742	-0.31505	0.384	0.423	1
Plk2	0.000117777	-0.324012	0.084	0.166	1
Rbm47	0.000117873	-0.267581	0.338	0.405	1
B2m	0.000120195	-0.274924	0.992	0.983	1
Cdc42se1	0.000122916	-0.316957	0.719	0.665	1
Mkln1	0.000124118	-0.328062	0.616	0.576	1
Nfkbia	0.000124773	-0.462536	0.909	0.888	1
Tgoln1	0.000130559	-0.284468	0.536	0.513	1
Rnf114	0.000130621	-0.284232	0.388	0.432	1
Irf9	0.000131444	-0.286464	0.392	0.428	1
F11r	0.00013293	-0.26232	0.156	0.241	1
Herc4	0.000133951	-0.337542	0.494	0.5	1
Erbin	0.000135024	-0.32598	0.525	0.529	1
Nampt	0.00013513	-0.325727	0.293	0.34	1
Anxa5	0.000144815	-0.413533	0.837	0.767	1
Oas3	0.000160137	-0.293204	0.175	0.257	1
Mmp19	0.000164409	-0.33901	0.163	0.241	1
Hipk1	0.000165967	-0.312637	0.681	0.655	1
Gsk3b	0.000168897	-0.305889	0.639	0.602	1
Ccl24	0.00017916	-1.00159	0.331	0.381	1
Dnajc5	0.000184461	-0.288585	0.768	0.679	1
Arrdc3	0.000185532	-0.343735	0.205	0.282	1
Phf11b	0.00018563	-0.267135	0.148	0.229	1
Pkm	0.00018833	-0.279507	0.966	0.966	1
Ifit3	0.000191091	-0.383223	0.053	0.128	1
Rap1gds1	0.000198342	-0.285181	0.297	0.343	1
Diaph2	0.000199512	-0.336226	0.49	0.48	1
Derl1	0.000202351	-0.260385	0.734	0.665	1
Raf1	0.000207591	-0.325531	0.452	0.48	1
Pstpip1	0.000218581	-0.314538	0.741	0.684	1
Map3k3	0.000237345	-0.256897	0.293	0.349	1
Trafd1	0.000238815	-0.349636	0.586	0.565	1
Vegfa	0.000239117	-0.40533	0.125	0.201	1
Clk1	0.000241561	-0.3453	0.719	0.656	1
Spop	0.000247685	-0.296593	0.673	0.621	1
Pfkfb3	0.000255502	-0.251087	0.141	0.225	1
Snx10	0.000259466	-0.300606	0.654	0.615	1
Tprgl	0.000262129	-0.287398	0.7	0.629	1
Nop53	0.000275947	-0.307495	0.821	0.758	1
Mboat7	0.000306336	-0.267019	0.319	0.366	1
Tra2a	0.000307461	-0.340739	0.734	0.652	1
Lrg1	0.000322394	-0.901412	0.35	0.384	1
Ptpro	0.000328902	-0.265547	0.217	0.283	1
Ptgs2	0.000332416	-0.430576	0.095	0.173	1
Mxi1	0.000335824	-0.330958	0.331	0.366	1
Plcb1	0.000340276	-0.342681	0.266	0.322	1
Nipbl	0.000353387	-0.285151	0.817	0.753	1
Flna	0.000357695	-0.315127	0.848	0.773	1
Syf2	0.00036767	-0.267809	0.821	0.776	1
Abhd12	0.000396683	-0.381072	0.521	0.487	1
Capn2	0.000396686	-0.296874	0.426	0.471	1
Fas	0.000425349	-0.365873	0.308	0.353	1
Gripap1	0.000433199	-0.264881	0.388	0.414	1
Taok3	0.000447171	-0.263272	0.681	0.617	1
Maged1	0.00047996	-0.39261	0.068	0.136	1
Birc6	0.0005063	-0.285527	0.669	0.619	1
Spred1	0.000516642	-0.269551	0.243	0.296	1
Rab7b	0.000530467	-0.284242	0.209	0.272	1
Nab1	0.00053307	-0.325978	0.627	0.574	1
Tbc1d23	0.00057548	-0.291657	0.445	0.47	1
Srgap2	0.000586304	-0.307011	0.369	0.388	1
Lars2	0.000594282	-0.400828	0.338	0.379	1
Tnfaip8l2	0.00059612	-0.264661	0.745	0.694	1
Mapk3	0.000599945	-0.271221	0.624	0.581	1
Otub1	0.000615179	-0.254279	0.612	0.564	1
Fmnl1	0.000622867	-0.261215	0.749	0.722	1
Rnf19b	0.000631866	-0.342993	0.388	0.398	1
Ddx3x	0.000632052	-0.341215	0.749	0.667	1
Scarb1	0.000683151	-0.311477	0.559	0.534	1
Sys1	0.000687673	-0.302307	0.951	0.855	1
Jmy	0.00070895	-0.30021	0.141	0.205	1
Cflar	0.00071753	-0.272761	0.551	0.527	1
Eno3	0.000741271	-0.311642	0.049	0.11	1
Arhgap26	0.000747247	-0.287876	0.297	0.343	1
Bst2	0.000798566	-0.362257	0.722	0.668	1
Kmt2e	0.000805848	-0.299672	0.741	0.674	1
Mafg	0.000865846	-0.306714	0.711	0.628	1
Zyx	0.000914304	-0.288135	0.844	0.819	1
Nktr	0.000917789	-0.307084	0.734	0.662	1
Nfkbiz	0.000953323	-0.393713	0.392	0.403	1
Synj1	0.000979574	-0.294783	0.578	0.558	1
Pcnx	0.00105403	-0.282169	0.24	0.293	1
Sik1	0.00110356	-0.272998	0.281	0.331	1
Zfhx3	0.00115247	-0.269595	0.228	0.281	1
Por	0.00116083	-0.404158	0.643	0.582	1
B4galt6	0.00118694	-0.271779	0.274	0.322	1
Ptpn12	0.00120999	-0.282437	0.342	0.369	1
Fam117b	0.00133049	-0.25158	0.369	0.396	1
Ttyh3	0.00133225	-0.268092	0.468	0.466	1
Bcl2l15	0.001338	-0.256431	0.084	0.146	1
9530068E07Rik	0.00135483	-0.274212	0.479	0.453	1
Cnppd1	0.00136496	-0.28191	0.517	0.493	1
Txnip	0.00141578	-0.343372	0.521	0.521	1
Flii	0.0014253	-0.275071	0.548	0.516	1
Pik3cd	0.00145958	-0.25636	0.525	0.519	1
Cd37	0.00150311	-0.296269	0.707	0.656	1
Elovl1	0.00164251	-0.266133	0.639	0.598	1
Slc15a4	0.00164396	-0.251326	0.289	0.339	1
Crebbp	0.00164711	-0.286916	0.662	0.619	1
Sh3kbp1	0.00167262	-0.269102	0.65	0.588	1
Hps3	0.00182806	-0.27918	0.464	0.466	1
Ubn2	0.00206422	-0.284802	0.506	0.489	1
Klhl24	0.00215317	-0.364636	0.479	0.483	1
Atxn7	0.00215795	-0.264139	0.293	0.329	1
Runx1	0.00217648	-0.329818	0.654	0.613	1
Kctd12	0.00230691	-0.332343	0.548	0.536	1
Rock2	0.00235732	-0.300368	0.567	0.525	1
Xist	0.0023731	-0.30214	0.924	0.837	1
[truncated: 99 more rows]
